# Supplementary material for: Genetic influences on the association between DNA methylation and obesity measures: insights from a twin study design
Source: Cell Biosci. 2025 Jul 23;15:108. doi: 10.1186/s13578-025-01446-2 (PMC12288357; doi:10.1186/s13578-025-01446-2)
Supplement: Supplementary file 1 — Supplementary Material 1 [file 13578_2025_1446_MOESM1_ESM.xlsx]

## Sheet: Supplementary Table 1
Supplementary Table 1 Parameter Estimates in Best-Fitting Bivariate Models for Obesity Measures and CpGs with Phenotypic Correlations >= 0.2 (CpG Group ①)
CPG	model1	model2	Rph	Ra	Rc	Re	A11	A12	A22	C11	C12	C22	E11	E12	E22
BMI
cg09687332	ADE	AEfit	0.20(0.14,0.26)	0.19(0.00,1.00)	0.00(0.00,0.00)	0.22(0.13,0.31)	7.60(6.21,9.18)	0.14(0.00,0.41)	0.08(0.00,0.18)	0.00(0.00,0.00)	0.00(0.00,0.00)	0.00(0.00,0.00)	6.29(5.49,7.26)	0.53(0.30,0.78)	0.93(0.82,1.07)
cg14956201	ADE	AEfit	0.20(0.14,0.27)	0.35(0.23,0.47)	0.00(0.00,0.00)	0.00(0.00,0.04)	7.50(6.12,9.07)	0.68(0.43,0.95)	0.50(0.40,0.60)	0.00(0.00,0.00)	0.00(0.00,0.00)	0.00(0.00,0.00)	6.35(5.53,7.32)	0.00(0.00,0.07)	0.50(0.44,0.58)
cg05102190	ACE	AEfit	0.20(0.13,0.27)	0.42(0.15,1.00)	0.00(0.00,0.00)	0.09(0.02,0.17)	7.51(6.13,9.08)	0.46(0.22,0.75)	0.16(0.01,0.50)	0.00(0.00,0.00)	0.00(0.00,0.00)	0.42(0.09,0.63)	6.34(5.53,7.32)	0.22(0.05,0.39)	0.45(0.39,0.52)
cg04122019	ADE	AEfit	0.20(0.13,0.27)	0.35(0.20,0.49)	0.00(0.00,0.00)	0.04(0.00,0.13)	7.51(6.13,9.08)	0.60(0.33,0.89)	0.41(0.31,0.51)	0.00(0.00,0.00)	0.00(0.00,0.00)	0.00(0.00,0.00)	6.34(5.52,7.31)	0.07(0.00,0.26)	0.59(0.52,0.68)
cg14013417	ADE	AEfit	0.21(0.14,0.27)	0.44(0.25,0.65)	0.00(0.00,0.00)	0.04(0.00,0.14)	7.50(6.12,9.07)	0.60(0.34,0.88)	0.24(0.15,0.34)	0.00(0.00,0.00)	0.00(0.00,0.00)	0.00(0.00,0.00)	6.35(5.53,7.32)	0.09(0.00,0.31)	0.76(0.66,0.87)
cg17061862	ADE	AEfit	-0.20(-0.27,-0.13)	-0.19(-1.00,0.00)	0.00(0.00,0.00)	-0.08(-0.18,0.00)	7.57(6.18,9.14)	-0.56(-0.85,-0.28)	0.04(0.01,0.66)	0.00(0.00,0.00)	0.00(0.00,0.00)	0.57(0.00,0.68)	6.31(5.50,7.28)	-0.13(-0.30,0.00)	0.41(0.36,0.48)
cg00574958	ADE	AEfit	-0.24(-0.30,-0.17)	-0.28(-0.42,-0.14)	0.00(0.00,0.00)	-0.15(-0.24,-0.05)	7.54(6.16,9.11)	-0.55(-0.86,-0.27)	0.51(0.40,0.63)	0.00(0.00,0.00)	0.00(0.00,0.00)	0.00(0.00,0.00)	6.33(5.51,7.30)	-0.27(-0.46,-0.09)	0.53(0.46,0.61)
cg02100305	ACE	AEfit	0.20(0.13,0.26)	0.19(0.00,1.00)	0.00(0.00,0.00)	0.11(0.03,0.20)	7.54(6.16,9.11)	0.38(0.12,0.66)	0.02(0.00,0.26)	0.00(0.00,0.00)	0.00(0.00,0.00)	0.24(0.01,0.33)	6.32(5.51,7.30)	0.28(0.08,0.50)	0.74(0.66,0.85)
cg04205655	ADE	AEfit	0.20(0.14,0.26)	0.40(0.26,0.54)	0.00(0.00,0.00)	0.00(0.00,0.05)	7.54(6.15,9.10)	0.68(0.43,0.94)	0.37(0.28,0.48)	0.00(0.00,0.00)	0.00(0.00,0.00)	0.00(0.00,0.00)	6.33(5.52,7.31)	0.00(0.00,0.10)	0.63(0.55,0.72)
cg11024682	ADE	AEfit	0.21(0.14,0.27)	0.10(0.00,0.28)	0.00(0.00,0.00)	0.25(0.15,0.34)	7.62(6.23,9.19)	0.14(0.00,0.42)	0.29(0.19,0.39)	0.00(0.00,0.00)	0.00(0.00,0.00)	0.00(0.00,0.00)	6.29(5.48,7.25)	0.51(0.31,0.73)	0.69(0.61,0.80)
cg01681525	ADE	ADEfit	0.20(0.13,0.27)	0.00(0.00,1.00)	0.00(0.00,1.00)	0.22(0.12,0.31)	0.50(0.00,5.04)	0.35(0.00,0.64)	0.25(0.00,0.73)	7.15(0.00,8.92)	0.00(0.00,0.56)	0.40(0.00,0.74)	6.17(5.38,7.12)	0.31(0.17,0.47)	0.34(0.29,0.39)
cg00402516	ADE	AEfit	0.20(0.13,0.26)	0.36(0.21,0.48)	0.00(0.00,0.00)	0.00(0.00,0.10)	7.51(6.13,9.08)	0.66(0.38,0.93)	0.45(0.35,0.56)	0.00(0.00,0.00)	0.00(0.00,0.00)	0.00(0.00,0.00)	6.34(5.53,7.32)	0.00(0.00,0.18)	0.56(0.49,0.65)
cg25635913	ADE	AEfit	-0.21(-0.27,-0.14)	-0.14(-0.31,0.00)	0.00(0.00,0.00)	-0.23(-0.32,-0.14)	7.56(6.18,9.13)	-0.22(-0.49,0.00)	0.30(0.21,0.41)	0.00(0.00,0.00)	0.00(0.00,0.00)	0.00(0.00,0.00)	6.31(5.50,7.28)	-0.49(-0.71,-0.29)	0.71(0.62,0.81)
cg06638463	ADE	AEfit	0.20(0.13,0.26)	0.09(0.00,0.27)	0.00(0.00,0.00)	0.25(0.15,0.34)	7.62(6.23,9.19)	0.14(0.00,0.42)	0.29(0.19,0.39)	0.00(0.00,0.00)	0.00(0.00,0.00)	0.00(0.00,0.00)	6.29(5.48,7.25)	0.51(0.31,0.73)	0.69(0.61,0.80)
cg08309687	ADE	AEfit	-0.22(-0.29,-0.15)	-0.24(-0.36,-0.13)	0.00(0.00,0.00)	-0.15(-0.24,-0.05)	7.56(6.17,9.13)	-0.56(-0.86,-0.28)	0.70(0.60,0.81)	0.00(0.00,0.00)	0.00(0.00,0.00)	0.00(0.00,0.00)	6.32(5.51,7.29)	-0.20(-0.35,-0.07)	0.31(0.27,0.35)
cg27037013	ADE	AEfit	-0.20(-0.27,-0.13)	-0.24(-0.36,-0.11)	0.00(0.00,0.00)	-0.09(-0.19,0.00)	7.54(6.15,9.10)	-0.51(-0.81,-0.24)	0.61(0.51,0.73)	0.00(0.00,0.00)	0.00(0.00,0.00)	0.00(0.00,0.00)	6.33(5.52,7.30)	-0.15(-0.31,0.00)	0.39(0.34,0.44)
cg27243685	ADE	AEfit	0.20(0.13,0.27)	0.17(0.03,0.31)	0.00(0.00,0.00)	0.19(0.10,0.28)	7.55(6.16,9.12)	0.33(0.06,0.61)	0.48(0.39,0.59)	0.00(0.00,0.00)	0.00(0.00,0.00)	0.00(0.00,0.00)	6.32(5.51,7.30)	0.34(0.17,0.53)	0.51(0.44,0.58)
cg06500161	ADE	AEfit	0.28(0.22,0.35)	0.31(0.17,0.43)	0.00(0.00,0.00)	0.21(0.12,0.31)	7.55(6.17,9.12)	0.62(0.34,0.92)	0.54(0.44,0.65)	0.00(0.00,0.00)	0.00(0.00,0.00)	0.00(0.00,0.00)	6.32(5.51,7.29)	0.37(0.20,0.55)	0.46(0.40,0.53)
WC
cg07381872	ACE	ACEfit	0.21(0.14,0.29)	0.30(0.00,1.00)	1.00(0.20,1.00)	0.25(0.03,0.42)	71.30(51.45,85.67)	0.70(0.00,1.97)	0.08(0.00,0.21)	3.22(0.05,20.44)	1.57(0.19,2.90)	0.76(0.60,0.92)	41.70(36.05,48.56)	0.00(0.00,0.18)	0.14(0.12,0.16)
cg08035323	ADE	AEfit	-0.20(-0.27,-0.12)	-0.25(-0.35,-0.14)	0.00(0.00,0.00)	-0.07(-0.17,0.00)	74.73(62.31,88.95)	-1.95(-2.86,-1.09)	0.81(0.70,0.93)	0.00(0.00,0.00)	0.00(0.00,0.00)	0.00(0.00,0.00)	41.53(35.92,48.34)	-0.20(-0.51,0.00)	0.20(0.17,0.23)
cg07628841	ACE	AEfit	-0.21(-0.28,-0.14)	-0.47(-1.00,0.00)	0.00(0.00,0.00)	0.00(-0.04,0.00)	74.03(61.65,88.18)	-2.27(-3.10,-1.50)	0.07(0.03,0.27)	0.00(0.00,0.00)	0.00(0.00,0.00)	0.46(0.27,0.56)	41.82(36.15,48.71)	0.00(-0.27,0.00)	0.47(0.41,0.53)
cg26516287	ACE	AEfit	-0.20(-0.27,-0.13)	-0.76(-1.00,-0.35)	0.00(0.00,0.00)	-0.02(-0.08,0.00)	74.49(62.08,88.69)	-2.04(-2.92,-1.22)	0.10(0.02,0.33)	0.00(0.00,0.00)	0.00(0.00,0.00)	0.60(0.37,0.75)	41.62(35.99,48.46)	-0.12(-0.47,0.00)	0.28(0.24,0.32)
cg14373579	ACE	AEfit	-0.20(-0.27,-0.13)	-0.39(-0.70,-0.23)	0.00(0.00,0.00)	0.00(-0.04,0.00)	73.93(61.55,88.08)	-2.13(-2.97,-1.34)	0.40(0.13,0.70)	0.00(0.00,0.00)	0.00(0.00,0.00)	0.23(0.00,0.49)	41.88(36.19,48.79)	0.00(-0.19,0.00)	0.34(0.30,0.40)
cg12052203	ACE	ACEfit	0.22(0.14,0.29)	0.36(0.00,1.00)	1.00(0.28,1.00)	0.26(0.08,0.42)	71.36(51.03,85.44)	0.63(0.00,1.58)	0.04(0.00,0.11)	3.12(0.26,20.83)	1.65(0.47,2.86)	0.88(0.75,1.02)	41.72(36.06,48.58)	0.02(0.00,0.20)	0.07(0.06,0.08)
cg00574958	ADE	AEfit	-0.20(-0.27,-0.13)	-0.29(-0.42,-0.16)	0.00(0.00,0.00)	-0.08(-0.18,0.00)	75.09(62.63,89.35)	-1.80(-2.72,-0.93)	0.50(0.40,0.62)	0.00(0.00,0.00)	0.00(0.00,0.00)	0.00(0.00,0.00)	41.38(35.80,48.16)	-0.39(-0.89,0.00)	0.54(0.47,0.62)
cg06710937	ACE	AEfit	-0.21(-0.28,-0.14)	-0.38(-0.57,-0.22)	0.00(0.00,0.00)	-0.05(-0.11,0.00)	74.27(61.86,88.46)	-1.99(-2.87,-1.15)	0.37(0.21,0.60)	0.00(0.00,0.00)	0.00(0.00,0.00)	0.47(0.25,0.66)	41.73(36.07,48.60)	-0.26(-0.53,0.00)	0.16(0.14,0.18)
cg00804338	ACE	ACEfit	-0.20(-0.27,-0.12)	-0.39(-1.00,0.00)	-1.00(-1.00,-0.08)	-0.22(-0.40,-0.01)	72.31(52.01,86.55)	-0.69(-1.90,0.00)	0.04(0.00,0.15)	2.31(0.00,19.94)	-1.38(-2.71,-0.04)	0.83(0.68,0.98)	41.64(36.00,48.48)	-0.04(-0.28,0.00)	0.12(0.11,0.14)
cg23719534	ACE	ACEfit	-0.22(-0.30,-0.14)	-0.40(-1.00,0.00)	-1.00(-1.00,-0.26)	-0.25(-0.41,-0.06)	71.34(50.73,85.45)	-0.76(-1.78,0.00)	0.05(0.00,0.13)	3.03(0.17,21.04)	-1.60(-2.84,-0.37)	0.84(0.71,0.99)	41.76(36.09,48.64)	0.00(-0.13,0.00)	0.09(0.07,0.10)
cg17612569	ACE	ACEfit	0.22(0.14,0.29)	0.19(0.00,1.00)	1.00(0.36,1.00)	0.30(0.11,0.44)	69.82(49.97,84.13)	0.40(0.00,1.51)	0.07(0.00,0.17)	4.60(0.55,21.89)	1.95(0.66,3.15)	0.83(0.68,0.98)	41.78(36.11,48.66)	0.00(0.00,0.14)	0.10(0.09,0.12)
cg06500161	ADE	AEfit	0.21(0.14,0.28)	0.24(0.11,0.36)	0.00(0.00,0.00)	0.18(0.08,0.27)	75.18(62.72,89.46)	1.52(0.67,2.42)	0.54(0.44,0.65)	0.00(0.00,0.00)	0.00(0.00,0.00)	0.00(0.00,0.00)	41.33(35.76,48.10)	0.77(0.33,1.25)	0.46(0.40,0.53)
WHR
cg09469355	ADE	AEfit	-0.21(-0.27,-0.14)	-0.36(-1.00,0.00)	0.00(0.00,0.00)	0.00(-0.09,0.00)	0.00(0.00,0.00)	-0.01(-0.02,-0.01)	0.09(0.04,0.60)	0.00(0.00,0.00)	0.00(0.00,0.00)	0.58(0.08,0.69)	0.00(0.00,0.00)	0.00(0.00,0.00)	0.33(0.29,0.38)
cg01787285	ACE	AEfit	-0.21(-0.28,-0.14)	-0.40(-0.51,-0.27)	0.00(0.00,0.00)	0.00(-0.09,0.00)	0.00(0.00,0.00)	-0.02(-0.02,-0.01)	0.59(0.49,0.70)	0.00(0.00,0.00)	0.00(0.00,0.00)	0.00(0.00,0.00)	0.00(0.00,0.00)	0.00(0.00,0.00)	0.39(0.34,0.45)
cg23928726	ACE	ACEfit	-0.23(-0.30,-0.17)	-0.04(-0.36,0.00)	-1.00(-1.00,-0.05)	-0.37(-0.46,-0.11)	0.00(0.00,0.00)	0.00(-0.01,0.00)	0.50(0.31,0.73)	0.00(0.00,0.00)	-0.02(-0.02,0.00)	0.26(0.04,0.47)	0.00(0.00,0.00)	0.00(0.00,0.00)	0.22(0.19,0.26)
cg23629166	ACE	ACEfit	-0.21(-0.27,-0.14)	0.00(-1.00,0.00)	-1.00(-1.00,-0.87)	-0.30(-0.38,-0.12)	0.00(0.00,0.00)	0.00(-0.01,0.00)	0.31(0.09,0.55)	0.00(0.00,0.00)	-0.02(-0.02,0.00)	0.28(0.06,0.53)	0.00(0.00,0.00)	0.00(0.00,0.00)	0.41(0.35,0.47)
cg13306335	ACE	AEfit	-0.20(-0.26,-0.13)	-0.38(-0.50,-0.23)	0.00(0.00,0.00)	0.00(-0.10,0.00)	0.00(0.00,0.00)	-0.01(-0.02,-0.01)	0.58(0.48,0.70)	0.00(0.00,0.00)	0.00(0.00,0.00)	0.00(0.00,0.00)	0.00(0.00,0.00)	0.00(0.00,0.00)	0.42(0.36,0.49)
cg23626733	ACE	ACEfit	-0.21(-0.28,-0.14)	0.00(-1.00,0.00)	-1.00(-1.00,-0.45)	-0.31(-0.40,-0.08)	0.00(0.00,0.00)	0.00(-0.01,0.00)	0.29(0.05,0.56)	0.00(0.00,0.00)	-0.01(-0.02,0.00)	0.34(0.08,0.58)	0.00(0.00,0.00)	0.00(0.00,0.00)	0.35(0.31,0.41)
cg20823695	ACE	ACEfit	-0.22(-0.28,-0.15)	-0.04(-1.00,0.00)	-1.00(-1.00,-0.36)	-0.29(-0.38,-0.05)	0.00(0.00,0.00)	0.00(-0.01,0.00)	0.24(0.00,0.53)	0.00(0.00,0.00)	-0.01(-0.02,0.00)	0.34(0.08,0.58)	0.00(0.00,0.00)	0.00(0.00,0.00)	0.41(0.35,0.47)
cg20664247	ACE	ACEfit	-0.20(-0.26,-0.14)	0.00(-1.00,0.00)	-1.00(-1.00,-0.52)	-0.26(-0.33,-0.11)	0.00(0.00,0.00)	0.00(-0.01,0.00)	0.11(0.00,0.38)	0.00(0.00,0.00)	-0.01(-0.02,-0.01)	0.34(0.10,0.54)	0.00(0.00,0.00)	0.00(0.00,0.00)	0.55(0.48,0.64)
cg00695391	ACE	AEfit	-0.20(-0.27,-0.13)	-0.34(-0.46,-0.21)	0.00(0.00,0.00)	-0.01(-0.11,0.00)	0.00(0.00,0.00)	-0.01(-0.02,-0.01)	0.70(0.60,0.82)	0.00(0.00,0.00)	0.00(0.00,0.00)	0.00(0.00,0.00)	0.00(0.00,0.00)	0.00(0.00,0.00)	0.29(0.25,0.34)
cg16395997	ACE	AEfit	0.21(0.14,0.27)	0.40(0.25,0.53)	0.00(0.00,0.00)	0.01(0.00,0.11)	0.00(0.00,0.00)	0.01(0.01,0.02)	0.54(0.44,0.65)	0.00(0.00,0.00)	0.00(0.00,0.00)	0.00(0.00,0.00)	0.00(0.00,0.00)	0.00(0.00,0.00)	0.46(0.40,0.53)
cg20822990	ADE	AEfit	-0.20(-0.27,-0.14)	-0.34(-1.00,0.00)	0.00(0.00,0.00)	-0.06(-0.16,0.00)	0.00(0.00,0.00)	-0.01(-0.02,-0.01)	0.06(0.02,0.43)	0.00(0.00,0.00)	0.00(0.00,0.00)	0.44(0.12,0.56)	0.00(0.00,0.00)	0.00(-0.01,0.00)	0.53(0.46,0.62)
cg07381872	ACE	ACEfit	0.24(0.17,0.31)	0.29(0.00,1.00)	1.00(0.24,1.00)	0.26(0.07,0.39)	0.00(0.00,0.00)	0.00(0.00,0.01)	0.07(0.00,0.20)	0.00(0.00,0.00)	0.01(0.00,0.02)	0.76(0.60,0.92)	0.00(0.00,0.00)	0.00(0.00,0.00)	0.14(0.12,0.16)
cg18933331	ACE	ACEfit	-0.21(-0.28,-0.15)	0.00(-1.00,0.00)	-1.00(-1.00,-1.00)	-0.32(-0.41,-0.10)	0.00(0.00,0.00)	0.00(-0.01,0.00)	0.31(0.10,0.59)	0.00(0.00,0.00)	-0.01(-0.02,0.00)	0.35(0.09,0.60)	0.00(0.00,0.00)	0.00(0.00,0.00)	0.35(0.31,0.41)
cg22820188	ACE	AEfit	-0.20(-0.27,-0.13)	-0.50(-1.00,-0.30)	0.00(0.00,0.00)	0.00(-0.06,0.00)	0.00(0.00,0.00)	-0.01(-0.02,-0.01)	0.33(0.06,0.67)	0.00(0.00,0.00)	0.00(0.00,0.00)	0.26(0.00,0.54)	0.00(0.00,0.00)	0.00(0.00,0.00)	0.39(0.34,0.46)
cg17453456	ACE	AEfit	-0.21(-0.28,-0.14)	-0.30(-0.42,-0.17)	0.00(0.00,0.00)	-0.09(-0.19,0.00)	0.00(0.00,0.00)	-0.01(-0.02,-0.01)	0.69(0.59,0.82)	0.00(0.00,0.00)	0.00(0.00,0.00)	0.00(0.00,0.00)	0.00(0.00,0.00)	0.00(-0.01,0.00)	0.34(0.30,0.40)
cg08035323	ACE	AEfit	-0.24(-0.30,-0.17)	-0.36(-0.47,-0.24)	0.00(0.00,0.00)	-0.05(-0.15,0.00)	0.00(0.00,0.00)	-0.02(-0.02,-0.01)	0.81(0.70,0.93)	0.00(0.00,0.00)	0.00(0.00,0.00)	0.00(0.00,0.00)	0.00(0.00,0.00)	0.00(0.00,0.00)	0.20(0.17,0.23)
cg07628841	ACE	AEfit	-0.21(-0.27,-0.14)	-0.53(-1.00,NA)	0.00(0.00,0.00)	0.00(-0.04,0.00)	0.00(0.00,0.00)	-0.01(-0.02,-0.01)	0.09(0.04,0.28)	0.00(0.00,0.00)	0.00(0.00,0.00)	0.44(0.26,0.55)	0.00(0.00,0.00)	0.00(0.00,0.00)	0.46(0.41,0.53)
cg08973382	ACE	ACEfit	-0.21(-0.27,-0.15)	0.00(-1.00,0.00)	-1.00(-1.00,-1.00)	-0.28(-0.34,-0.19)	0.00(0.00,0.00)	0.00(-0.01,0.00)	0.21(0.00,0.37)	0.00(0.00,0.00)	-0.02(-0.02,-0.01)	0.24(0.10,0.44)	0.00(0.00,0.00)	0.00(0.00,0.00)	0.58(0.50,0.67)
cg13135455	ACE	ACEfit	-0.20(-0.27,-0.13)	0.00(-0.37,0.00)	-1.00(-1.00,-0.32)	-0.32(-0.41,-0.06)	0.00(0.00,0.00)	0.00(-0.01,0.00)	0.38(0.15,0.66)	0.00(0.00,0.00)	-0.01(-0.02,0.00)	0.33(0.07,0.57)	0.00(0.00,0.00)	0.00(0.00,0.00)	0.30(0.26,0.35)
cg16932827	ACE	ACEfit	-0.20(-0.26,-0.13)	0.00(-0.66,0.00)	-1.00(-1.00,-0.91)	-0.32(-0.40,-0.17)	0.00(0.00,0.00)	0.00(-0.01,0.00)	0.44(0.23,0.63)	0.00(0.00,0.00)	-0.01(-0.02,-0.01)	0.27(0.10,0.47)	0.00(0.00,0.00)	0.00(0.00,0.00)	0.32(0.28,0.37)
cg22266749	ACE	AEfit	0.20(0.13,0.27)	0.47(0.30,0.67)	0.00(0.00,0.00)	0.00(0.00,0.04)	0.00(0.00,0.00)	0.01(0.01,0.02)	0.41(0.24,0.63)	0.00(0.00,0.00)	0.00(0.00,0.00)	0.44(0.22,0.63)	0.00(0.00,0.00)	0.00(0.00,0.00)	0.15(0.13,0.17)
cg26516287	ACE	AEfit	-0.24(-0.31,-0.17)	-0.90(-1.00,-0.46)	0.00(0.00,0.00)	-0.03(-0.09,0.00)	0.00(0.00,0.00)	-0.02(-0.02,-0.01)	0.12(0.04,0.36)	0.00(0.00,0.00)	0.00(0.00,0.00)	0.57(0.34,0.71)	0.00(0.00,0.00)	0.00(0.00,0.00)	0.28(0.24,0.32)
cg14373579	ACE	AEfit	-0.23(-0.29,-0.16)	-0.41(-0.53,-0.29)	0.00(0.00,0.00)	0.00(-0.08,0.00)	0.00(0.00,0.00)	-0.02(-0.02,-0.01)	0.63(0.53,0.74)	0.00(0.00,0.00)	0.00(0.00,0.00)	0.00(0.00,0.00)	0.00(0.00,0.00)	0.00(0.00,0.00)	0.34(0.30,0.39)
cg09642020	ACE	ACEfit	-0.20(-0.27,-0.14)	0.00(-1.00,0.00)	-1.00(-1.00,-0.05)	-0.29(-0.37,-0.12)	0.00(0.00,0.00)	0.00(-0.01,0.00)	0.30(0.11,0.50)	0.00(0.00,0.00)	-0.01(-0.02,-0.01)	0.23(0.06,0.43)	0.00(0.00,0.00)	0.00(0.00,0.00)	0.48(0.42,0.55)
cg12052203	ACE	ACEfit	0.23(0.15,0.30)	0.54(0.00,1.00)	0.82(0.17,1.00)	0.21(0.05,0.36)	0.00(0.00,0.00)	0.01(0.00,0.01)	0.04(0.00,0.11)	0.00(0.00,0.00)	0.01(0.00,0.02)	0.88(0.75,1.02)	0.00(0.00,0.00)	0.00(0.00,0.00)	0.07(0.06,0.08)
cg23256579	ACE	ACEfit	-0.23(-0.30,-0.16)	0.00(-0.36,0.00)	-1.00(-1.00,-0.43)	-0.34(-0.44,-0.16)	0.00(0.00,0.00)	0.00(-0.01,0.00)	0.22(0.12,0.37)	0.00(0.00,0.00)	-0.02(-0.02,-0.01)	0.63(0.46,0.80)	0.00(0.00,0.00)	0.00(0.00,0.00)	0.11(0.09,0.12)
cg27615582	ACE	ACEfit	-0.21(-0.28,-0.15)	0.00(-1.00,0.00)	-1.00(-1.00,-0.48)	-0.31(-0.40,-0.19)	0.00(0.00,0.00)	0.00(-0.01,0.00)	0.20(0.06,0.39)	0.00(0.00,0.00)	-0.02(-0.02,-0.01)	0.59(0.39,0.77)	0.00(0.00,0.00)	0.00(0.00,0.00)	0.18(0.16,0.21)
cg11649376	ACE	ACEfit	-0.20(-0.27,-0.14)	0.00(-1.00,0.00)	-1.00(-1.00,-0.53)	-0.31(-0.40,-0.16)	0.00(0.00,0.00)	0.00(-0.01,0.00)	0.28(0.07,0.52)	0.00(0.00,0.00)	-0.01(-0.02,-0.01)	0.38(0.16,0.61)	0.00(0.00,0.00)	0.00(0.00,0.00)	0.34(0.29,0.39)
cg16410171	ACE	AEfit	-0.20(-0.26,-0.13)	-0.46(-0.60,-0.31)	0.00(0.00,0.00)	0.00(-0.04,0.00)	0.00(0.00,0.00)	-0.01(-0.02,-0.01)	0.40(0.30,0.52)	0.00(0.00,0.00)	0.00(0.00,0.00)	0.00(0.00,0.00)	0.00(0.00,0.00)	0.00(0.00,0.00)	0.64(0.55,0.74)
cg16458838	ACE	AEfit	0.20(0.13,0.26)	0.38(0.21,0.55)	0.00(0.00,0.00)	0.06(0.00,0.16)	0.00(0.00,0.00)	0.01(0.01,0.02)	0.37(0.27,0.47)	0.00(0.00,0.00)	0.00(0.00,0.00)	0.00(0.00,0.00)	0.00(0.00,0.00)	0.00(0.00,0.01)	0.63(0.55,0.73)
cg23719534	ACE	ACEfit	-0.25(-0.31,-0.17)	-0.66(-1.00,0.00)	-0.78(-1.00,-0.14)	-0.20(-0.35,-0.03)	0.00(0.00,0.00)	-0.01(-0.01,0.00)	0.05(0.00,0.13)	0.00(0.00,0.00)	-0.01(-0.02,0.00)	0.84(0.71,0.98)	0.00(0.00,0.00)	0.00(0.00,0.00)	0.09(0.07,0.10)
cg23842572	ACE	AEfit	0.20(0.13,0.26)	0.36(0.22,0.49)	0.00(0.00,0.00)	0.01(0.00,0.11)	0.00(0.00,0.00)	0.01(0.01,0.02)	0.60(0.50,0.72)	0.00(0.00,0.00)	0.00(0.00,0.00)	0.00(0.00,0.00)	0.00(0.00,0.00)	0.00(0.00,0.00)	0.43(0.38,0.50)
cg10986043	ACE	ACEfit	-0.20(-0.26,-0.14)	0.00(-1.00,0.00)	-1.00(-1.00,-1.00)	-0.30(-0.37,-0.19)	0.00(0.00,0.00)	0.00(-0.01,0.00)	0.33(0.12,0.50)	0.00(0.00,0.00)	-0.01(-0.02,-0.01)	0.24(0.10,0.45)	0.00(0.00,0.00)	0.00(0.00,0.00)	0.41(0.35,0.47)
cg05100634	ACE	AEfit	-0.20(-0.27,-0.13)	-0.62(-1.00,-0.38)	0.00(0.00,0.00)	0.00(-0.04,0.00)	0.00(0.00,0.00)	-0.01(-0.02,-0.01)	0.23(0.08,0.43)	0.00(0.00,0.00)	0.00(0.00,0.00)	0.58(0.37,0.76)	0.00(0.00,0.00)	0.00(0.00,0.00)	0.18(0.16,0.21)
cg17292758	ACE	ACEfit	-0.20(-0.27,-0.13)	0.00(-1.00,0.00)	-1.00(-1.00,-0.45)	-0.29(-0.39,-0.12)	0.00(0.00,0.00)	0.00(-0.01,0.00)	0.22(0.00,0.48)	0.00(0.00,0.00)	-0.01(-0.02,-0.01)	0.45(0.20,0.66)	0.00(0.00,0.00)	0.00(0.00,0.00)	0.31(0.27,0.36)
cg25309343	ACE	ACEfit	-0.21(-0.27,-0.15)	0.00(-1.00,0.00)	-1.00(-1.00,-0.16)	-0.29(-0.36,-0.20)	0.00(0.00,0.00)	0.00(-0.01,0.00)	0.27(0.13,0.45)	0.00(0.00,0.00)	-0.02(-0.02,-0.01)	0.27(0.12,0.48)	0.00(0.00,0.00)	0.00(0.00,0.00)	0.47(0.41,0.54)
cg07547549	ACE	ACEfit	0.20(0.14,0.26)	0.00(0.00,1.00)	1.00(0.68,1.00)	0.26(0.13,0.34)	0.00(0.00,0.00)	0.00(0.00,0.01)	0.13(0.00,0.38)	0.00(0.00,0.00)	0.01(0.01,0.02)	0.34(0.11,0.55)	0.00(0.00,0.00)	0.00(0.00,0.00)	0.57(0.50,0.66)
cg06226150	ACE	AEfit	-0.21(-0.28,-0.14)	-0.39(-0.53,-0.25)	0.00(0.00,0.00)	-0.02(-0.13,0.00)	0.00(0.00,0.00)	-0.01(-0.02,-0.01)	0.55(0.45,0.67)	0.00(0.00,0.00)	0.00(0.00,0.00)	0.00(0.00,0.00)	0.00(0.00,0.00)	0.00(0.00,0.00)	0.44(0.39,0.51)
cg17612569	ACE	ACEfit	0.22(0.15,0.29)	0.43(0.00,1.00)	1.00(0.12,1.00)	0.21(0.02,0.37)	0.00(0.00,0.00)	0.01(0.00,0.01)	0.07(0.00,0.17)	0.00(0.00,0.00)	0.01(0.00,0.02)	0.83(0.68,0.98)	0.00(0.00,0.00)	0.00(0.00,0.00)	0.10(0.09,0.12)
*model1, best-fitting saturated ACE or ADE models; model2, submodels; Rph, phenotypic correlations; Ra, genetic correlations on additive genetic variance; Rc, environmental correlations on common environmental variance; Rd, genetic correlations on nonadditive genetic variance; Re, environmental correlations on unique environmental variance; A11, the variance component of the additive genetic fact…

## Sheet: Supplementary Table 2
Supplementary Table 2 Parameter Estimates in Best-Fitting Bivariate Models for BMI and CpGs with Phenotypic Correlations > 0.1 and Genetic Correlations > 0.5 (CpG Group ②)
CPG	model1	model2	Rph	Ra	Rc	Re	A11	A12	A22	C11	C12	C22	E11	E12	E22
cg16650026	ADE	AEfit	0.12(0.06,0.18)	0.69(0.27,1.00)	0.00(0.00,0.00)	0.00(0.00,0.10)	7.54(6.16,9.11)	0.45(0.19,0.68)	0.06(0.01,0.15)	0.00(0.00,0.00)	0.00(0.00,0.00)	0.00(0.00,0.00)	6.33(5.51,7.30)	0.00(0.00,0.24)	0.94(0.82,1.06)
cg19646139	ADE	AEfit	0.12(0.05,0.18)	0.94(0.10,1.00)	0.00(0.00,0.00)	0.06(0.00,0.15)	7.54(6.16,9.11)	0.29(0.04,0.55)	0.01(0.00,0.11)	0.00(0.00,0.00)	0.00(0.00,0.00)	0.00(0.00,0.00)	6.32(5.51,7.30)	0.14(0.00,0.39)	0.99(0.87,1.08)
cg10061384	ACE	AEfit	0.12(0.05,0.19)	0.60(0.06,1.00)	0.00(0.00,0.00)	0.05(0.00,0.13)	7.55(6.16,9.12)	0.31(0.04,0.59)	0.04(0.00,0.40)	0.00(0.00,0.00)	0.00(0.00,0.00)	0.33(0.00,0.45)	6.32(5.51,7.29)	0.12(0.00,0.32)	0.60(0.53,0.69)
cg05952379	ADE	AEfit	0.11(0.06,0.18)	0.57(0.21,1.00)	0.00(0.00,0.00)	0.00(0.00,0.10)	7.57(6.18,9.14)	0.42(0.16,0.65)	0.07(0.01,0.18)	0.00(0.00,0.00)	0.00(0.00,0.00)	0.00(0.00,0.00)	6.32(5.51,7.29)	0.00(0.00,0.23)	0.89(0.78,1.02)
cg05591235	ADE	AEfit	0.12(0.06,0.18)	0.58(0.27,1.00)	0.00(0.00,0.00)	0.00(0.00,0.06)	7.54(6.15,9.11)	0.44(0.22,0.67)	0.08(0.01,0.17)	0.00(0.00,0.00)	0.00(0.00,0.00)	0.00(0.00,0.00)	6.33(5.52,7.30)	0.00(0.00,0.14)	0.90(0.79,1.03)
cg01329153	ADE	AEfit	0.12(0.06,0.18)	0.71(0.30,1.00)	0.00(0.00,0.00)	0.00(0.00,0.06)	7.53(6.14,9.10)	0.44(0.22,0.67)	0.05(0.01,0.15)	0.00(0.00,0.00)	0.00(0.00,0.00)	0.00(0.00,0.00)	6.33(5.52,7.31)	0.00(0.00,0.16)	0.95(0.83,1.07)
cg25155068	ACE	AEfit	0.11(0.04,0.18)	0.51(0.11,1.00)	0.00(0.00,0.00)	0.00(0.00,0.08)	7.51(6.13,9.08)	0.39(0.12,0.66)	0.08(0.00,0.45)	0.00(0.00,0.00)	0.00(0.00,0.00)	0.32(0.00,0.48)	6.34(5.53,7.32)	0.01(0.00,0.20)	0.60(0.52,0.69)
cg24494577	ACE	AEfit	0.12(0.06,0.19)	0.64(0.19,1.00)	0.00(0.00,0.00)	0.00(0.00,0.06)	7.48(6.10,9.04)	0.46(0.21,0.72)	0.07(0.01,0.45)	0.00(0.00,0.00)	0.00(0.00,0.00)	0.33(0.00,0.47)	6.36(5.54,7.34)	0.00(0.00,0.14)	0.60(0.52,0.69)
cg06956652	ADE	AEfit	0.12(0.05,0.18)	0.55(0.09,1.00)	0.00(0.00,0.00)	0.05(0.00,0.15)	7.53(6.15,9.10)	0.31(0.05,0.57)	0.04(0.00,0.14)	0.00(0.00,0.00)	0.00(0.00,0.00)	0.00(0.00,0.00)	6.33(5.52,7.31)	0.14(0.00,0.38)	0.96(0.84,1.08)
cg12721600	ADE	AEfit	0.12(0.06,0.19)	0.55(0.20,1.00)	0.00(0.00,0.00)	0.02(0.00,0.12)	7.55(6.17,9.13)	0.42(0.16,0.67)	0.08(0.01,0.18)	0.00(0.00,0.00)	0.00(0.00,0.00)	0.00(0.00,0.00)	6.32(5.51,7.29)	0.05(0.00,0.29)	0.95(0.83,1.08)
cg24375409	ACE	AEfit	-0.11(-0.18,-0.04)	-0.54(-1.00,-0.15)	0.00(0.00,0.00)	0.00(-0.05,0.00)	7.49(6.11,9.06)	-0.40(-0.66,-0.15)	0.07(0.00,0.33)	0.00(0.00,0.00)	0.00(0.00,0.00)	0.48(0.24,0.63)	6.35(5.54,7.33)	0.00(-0.11,0.00)	0.39(0.34,0.45)
cg01412524	ACE	AEfit	-0.11(-0.18,-0.04)	-0.86(-1.00,-0.13)	0.00(0.00,0.00)	-0.01(-0.09,0.00)	7.48(6.10,9.05)	-0.40(-0.68,-0.12)	0.03(0.00,0.45)	0.00(0.00,0.00)	0.00(0.00,0.00)	0.43(0.03,0.55)	6.36(5.54,7.34)	-0.03(-0.22,0.00)	0.58(0.50,0.66)
cg16999602	ACE	AEfit	0.12(0.06,0.19)	0.53(0.14,1.00)	0.00(0.00,0.00)	0.01(0.00,0.09)	7.56(6.18,9.14)	0.44(0.16,0.72)	0.09(0.00,0.46)	0.00(0.00,0.00)	0.00(0.00,0.00)	0.37(0.03,0.53)	6.31(5.50,7.28)	0.03(0.00,0.22)	0.57(0.49,0.65)
cg00934037	ACE	AEfit	-0.11(-0.18,-0.04)	-0.91(-1.00,-0.03)	0.00(0.00,0.00)	-0.04(-0.11,0.00)	7.56(6.17,9.13)	-0.30(-0.59,-0.02)	0.01(0.00,0.30)	0.00(0.00,0.00)	0.00(0.00,0.00)	0.59(0.31,0.71)	6.32(5.51,7.29)	-0.11(-0.27,0.00)	0.41(0.35,0.46)
cg25847024	ACE	AEfit	0.12(0.05,0.18)	0.52(0.16,1.00)	0.00(0.00,0.00)	0.00(0.00,0.05)	7.51(6.13,9.07)	0.43(0.18,0.70)	0.09(0.00,0.42)	0.00(0.00,0.00)	0.00(0.00,0.00)	0.46(0.14,0.62)	6.34(5.53,7.32)	0.00(0.00,0.11)	0.47(0.41,0.54)
cg22728128	ADE	AEfit	0.12(0.07,0.19)	0.82(0.30,1.00)	0.00(0.00,0.00)	0.00(0.00,0.10)	7.53(6.15,9.10)	0.46(0.20,0.70)	0.04(0.01,0.15)	0.00(0.00,0.00)	0.00(0.00,0.00)	0.00(0.00,0.00)	6.33(5.52,7.31)	0.00(0.00,0.25)	0.98(0.86,1.09)
cg22726026	ADE	AEfit	0.14(0.08,0.20)	0.56(0.30,1.00)	0.00(0.00,0.00)	0.00(0.00,0.06)	7.54(6.16,9.11)	0.51(0.28,0.74)	0.11(0.02,0.21)	0.00(0.00,0.00)	0.00(0.00,0.00)	0.00(0.00,0.00)	6.33(5.51,7.30)	0.00(0.00,0.15)	0.87(0.76,1.00)
cg11715725	ADE	AEfit	0.13(0.06,0.19)	0.51(0.18,1.00)	0.00(0.00,0.00)	0.03(0.00,0.12)	7.54(6.16,9.11)	0.41(0.15,0.67)	0.09(0.01,0.19)	0.00(0.00,0.00)	0.00(0.00,0.00)	0.00(0.00,0.00)	6.33(5.51,7.30)	0.06(0.00,0.30)	0.92(0.81,1.06)
cg17095936	ADE	AEfit	0.13(0.07,0.19)	0.64(0.32,1.00)	0.00(0.00,0.00)	0.00(0.00,0.05)	7.55(6.16,9.12)	0.49(0.28,0.72)	0.08(0.01,0.18)	0.00(0.00,0.00)	0.00(0.00,0.00)	0.00(0.00,0.00)	6.32(5.51,7.29)	0.00(0.00,0.12)	0.92(0.81,1.05)
cg09827433	ADE	AEfit	-0.12(-0.18,-0.06)	-0.58(-1.00,-0.24)	0.00(0.00,0.00)	0.00(-0.09,0.00)	7.54(6.15,9.11)	-0.45(-0.69,-0.20)	0.08(0.01,0.18)	0.00(0.00,0.00)	0.00(0.00,0.00)	0.00(0.00,0.00)	6.33(5.52,7.30)	0.00(-0.23,0.00)	0.93(0.81,1.06)
cg05704832	ADE	AEfit	0.11(0.05,0.17)	0.52(0.22,1.00)	0.00(0.00,0.00)	0.00(0.00,0.07)	7.51(6.13,9.08)	0.42(0.19,0.66)	0.09(0.01,0.20)	0.00(0.00,0.00)	0.00(0.00,0.00)	0.00(0.00,0.00)	6.34(5.53,7.32)	0.00(0.00,0.17)	0.92(0.80,1.06)
cg08723571	ACE	AEfit	0.11(0.04,0.18)	0.52(0.12,1.00)	0.00(0.00,0.00)	0.01(0.00,0.08)	7.55(6.16,9.12)	0.39(0.12,0.66)	0.08(0.00,0.45)	0.00(0.00,0.00)	0.00(0.00,0.00)	0.38(0.02,0.53)	6.32(5.51,7.29)	0.02(0.00,0.20)	0.55(0.48,0.63)
cg17451688	ADE	AEfit	0.11(0.04,0.17)	0.82(0.02,1.00)	0.00(0.00,0.00)	0.06(0.00,0.15)	7.54(6.16,9.11)	0.26(0.01,0.53)	0.01(0.00,0.12)	0.00(0.00,0.00)	0.00(0.00,0.00)	0.00(0.00,0.00)	6.33(5.51,7.30)	0.14(0.00,0.39)	0.97(0.85,1.07)
cg15416681	ADE	AEfit	-0.11(-0.17,-0.06)	-0.70(-1.00,-0.29)	0.00(0.00,0.00)	0.00(-0.04,0.00)	7.54(6.15,9.11)	-0.43(-0.66,-0.21)	0.05(0.01,0.15)	0.00(0.00,0.00)	0.00(0.00,0.00)	0.00(0.00,0.00)	6.33(5.51,7.30)	0.00(-0.09,0.00)	0.99(0.87,1.11)
cg07313626	ACE	AEfit	-0.11(-0.18,-0.04)	-0.75(-1.00,-0.14)	0.00(0.00,0.00)	0.00(-0.07,0.00)	7.53(6.14,9.09)	-0.41(-0.67,-0.13)	0.04(0.00,0.42)	0.00(0.00,0.00)	0.00(0.00,0.00)	0.44(0.08,0.56)	6.33(5.52,7.31)	0.00(-0.18,0.00)	0.54(0.47,0.61)
cg13406896	ACE	AEfit	0.13(0.06,0.20)	0.94(0.23,1.00)	0.00(0.00,0.00)	0.00(0.00,0.06)	7.51(6.13,9.07)	0.49(0.21,0.77)	0.04(0.01,0.30)	0.00(0.00,0.00)	0.00(0.00,0.00)	0.61(0.35,0.73)	6.34(5.53,7.32)	0.01(0.00,0.16)	0.37(0.33,0.43)
cg21028608	ADE	AEfit	0.12(0.06,0.18)	0.63(0.24,1.00)	0.00(0.00,0.00)	0.00(0.00,0.09)	7.52(6.14,9.09)	0.42(0.18,0.65)	0.06(0.01,0.16)	0.00(0.00,0.00)	0.00(0.00,0.00)	0.00(0.00,0.00)	6.34(5.52,7.31)	0.00(0.00,0.23)	0.92(0.81,1.04)
cg24008893	ADE	AEfit	0.11(0.05,0.17)	0.85(0.23,1.00)	0.00(0.00,0.00)	0.00(0.00,0.10)	7.57(6.18,9.14)	0.39(0.13,0.62)	0.03(0.00,0.14)	0.00(0.00,0.00)	0.00(0.00,0.00)	0.00(0.00,0.00)	6.31(5.50,7.28)	0.00(0.00,0.26)	0.98(0.86,1.08)
cg11494616	ADE	AEfit	0.14(0.08,0.20)	0.59(0.15,1.00)	0.00(0.00,0.00)	0.08(0.00,0.17)	7.55(6.16,9.12)	0.34(0.09,0.61)	0.04(0.00,0.14)	0.00(0.00,0.00)	0.00(0.00,0.00)	0.00(0.00,0.00)	6.32(5.51,7.30)	0.19(0.00,0.43)	0.97(0.85,1.09)
cg08323766	ADE	AEfit	0.12(0.06,0.18)	0.90(0.30,1.00)	0.00(0.00,0.00)	0.00(0.00,0.09)	7.52(6.14,9.09)	0.43(0.18,0.66)	0.03(0.00,0.13)	0.00(0.00,0.00)	0.00(0.00,0.00)	0.00(0.00,0.00)	6.33(5.52,7.31)	0.00(0.00,0.24)	0.98(0.86,1.08)
cg16115841	ADE	AEfit	-0.11(-0.17,-0.05)	-0.58(-1.00,-0.16)	0.00(0.00,0.00)	-0.01(-0.11,0.00)	7.56(6.17,9.13)	-0.37(-0.62,-0.11)	0.05(0.00,0.16)	0.00(0.00,0.00)	0.00(0.00,0.00)	0.00(0.00,0.00)	6.32(5.51,7.29)	-0.03(-0.28,0.00)	0.95(0.83,1.07)
cg00765721	ACE	AEfit	0.13(0.06,0.20)	0.74(0.11,1.00)	0.00(0.00,0.00)	0.04(0.00,0.12)	7.56(6.18,9.13)	0.38(0.11,0.66)	0.04(0.00,0.42)	0.00(0.00,0.00)	0.00(0.00,0.00)	0.38(0.02,0.50)	6.31(5.50,7.29)	0.10(0.00,0.29)	0.57(0.50,0.65)
cg09671109	ADE	AEfit	-0.11(-0.17,-0.04)	-0.52(-1.00,-0.08)	0.00(0.00,0.00)	-0.04(-0.14,0.00)	7.54(6.15,9.11)	-0.30(-0.56,-0.04)	0.05(0.00,0.15)	0.00(0.00,0.00)	0.00(0.00,0.00)	0.00(0.00,0.00)	6.33(5.52,7.30)	-0.10(-0.35,0.00)	0.97(0.85,1.09)
cg08435945	ACE	AEfit	-0.12(-0.19,-0.05)	-0.80(-1.00,-0.18)	0.00(0.00,0.00)	0.00(-0.07,0.00)	7.51(6.13,9.08)	-0.44(-0.71,-0.16)	0.04(0.00,0.32)	0.00(0.00,0.00)	0.00(0.00,0.00)	0.57(0.30,0.69)	6.34(5.53,7.32)	0.00(-0.16,0.00)	0.40(0.35,0.45)
cg00781604	ACE	AEfit	0.11(0.04,0.17)	0.90(0.16,1.00)	0.00(0.00,0.00)	0.00(0.00,0.04)	7.48(6.10,9.05)	0.40(0.16,0.66)	0.03(0.00,0.37)	0.00(0.00,0.00)	0.00(0.00,0.00)	0.38(0.07,0.49)	6.36(5.54,7.34)	0.00(0.00,0.10)	0.58(0.51,0.67)
cg01812045	ACE	AEfit	-0.12(-0.18,-0.05)	-0.59(-1.00,-0.02)	0.00(0.00,0.00)	-0.06(-0.14,0.00)	7.55(6.16,9.12)	-0.29(-0.58,-0.01)	0.03(0.00,0.42)	0.00(0.00,0.00)	0.00(0.00,0.00)	0.38(0.02,0.50)	6.32(5.51,7.30)	-0.15(-0.35,0.00)	0.64(0.56,0.74)
cg08294017	ADE	AEfit	0.14(0.08,0.20)	0.54(0.27,1.00)	0.00(0.00,0.00)	0.00(0.00,0.09)	7.50(6.12,9.07)	0.50(0.25,0.73)	0.12(0.02,0.21)	0.00(0.00,0.00)	0.00(0.00,0.00)	0.00(0.00,0.00)	6.35(5.53,7.32)	0.00(0.00,0.21)	0.88(0.77,1.00)
cg10769615	ADE	AEfit	0.13(0.07,0.19)	0.51(0.13,1.00)	0.00(0.00,0.00)	0.06(0.00,0.15)	7.54(6.16,9.11)	0.35(0.09,0.61)	0.06(0.00,0.16)	0.00(0.00,0.00)	0.00(0.00,0.00)	0.00(0.00,0.00)	6.32(5.51,7.30)	0.14(0.00,0.38)	0.95(0.83,1.08)
cg18845578	ACE	AEfit	-0.11(-0.17,-0.04)	-0.67(-1.00,-0.15)	0.00(0.00,0.00)	0.00(-0.04,0.00)	7.54(6.15,9.10)	-0.40(-0.66,-0.14)	0.05(0.00,0.38)	0.00(0.00,0.00)	0.00(0.00,0.00)	0.47(0.16,0.60)	6.33(5.52,7.30)	0.00(-0.11,0.00)	0.51(0.45,0.59)
cg10261601	ADE	AEfit	0.14(0.08,0.20)	0.56(0.26,1.00)	0.00(0.00,0.00)	0.01(0.00,0.11)	7.55(6.17,9.12)	0.50(0.24,0.75)	0.11(0.02,0.21)	0.00(0.00,0.00)	0.00(0.00,0.00)	0.00(0.00,0.00)	6.32(5.51,7.29)	0.02(0.00,0.26)	0.92(0.80,1.05)
cg09409209	ACE	AEfit	0.11(0.04,0.17)	0.58(0.12,1.00)	0.00(0.00,0.00)	0.00(0.00,0.08)	7.53(6.14,9.09)	0.39(0.12,0.65)	0.06(0.00,0.45)	0.00(0.00,0.00)	0.00(0.00,0.00)	0.35(0.00,0.49)	6.33(5.52,7.31)	0.00(0.00,0.19)	0.60(0.52,0.69)
cg14680989	ADE	AEfit	-0.11(-0.17,-0.04)	-0.61(-1.00,-0.08)	0.00(0.00,0.00)	-0.04(-0.14,0.00)	7.53(6.15,9.10)	-0.29(-0.55,-0.04)	0.03(0.00,0.13)	0.00(0.00,0.00)	0.00(0.00,0.00)	0.00(0.00,0.00)	6.33(5.52,7.30)	-0.10(-0.34,0.00)	0.94(0.83,1.05)
cg25049162	ACE	AEfit	0.14(0.08,0.21)	0.51(0.21,1.00)	0.00(0.00,0.00)	0.00(0.00,0.04)	7.54(6.15,9.11)	0.54(0.30,0.81)	0.15(0.01,0.52)	0.00(0.00,0.00)	0.00(0.00,0.00)	0.35(0.00,0.54)	6.33(5.52,7.30)	0.00(0.00,0.09)	0.51(0.44,0.59)
cg12661343	ACE	AEfit	0.11(0.04,0.17)	0.68(0.14,1.00)	0.00(0.00,0.00)	0.00(0.00,0.07)	7.50(6.12,9.07)	0.40(0.15,0.65)	0.05(0.00,0.43)	0.00(0.00,0.00)	0.00(0.00,0.00)	0.31(0.00,0.43)	6.35(5.53,7.32)	0.00(0.00,0.16)	0.65(0.56,0.74)
cg04606669	ADE	AEfit	0.12(0.06,0.18)	0.92(0.08,1.00)	0.00(0.00,0.00)	0.07(0.00,0.16)	7.54(6.16,9.11)	0.28(0.03,0.54)	0.01(0.00,0.11)	0.00(0.00,0.00)	0.00(0.00,0.00)	0.00(0.00,0.00)	6.33(5.51,7.30)	0.17(0.00,0.42)	1.00(0.88,1.10)
cg06310285	ADE	AEfit	0.11(0.04,0.17)	0.60(0.02,1.00)	0.00(0.00,0.00)	0.05(0.00,0.15)	7.54(6.16,9.11)	0.26(0.01,0.52)	0.03(0.00,0.12)	0.00(0.00,0.00)	0.00(0.00,0.00)	0.00(0.00,0.00)	6.32(5.51,7.30)	0.13(0.00,0.38)	0.95(0.83,1.05)
cg23069167	ADE	AEfit	-0.11(-0.17,-0.05)	-0.72(-1.00,-0.25)	0.00(0.00,0.00)	0.00(-0.08,0.00)	7.52(6.14,9.09)	-0.40(-0.62,-0.16)	0.04(0.00,0.14)	0.00(0.00,0.00)	0.00(0.00,0.00)	0.00(0.00,0.00)	6.34(5.52,7.31)	0.00(-0.20,0.00)	0.94(0.82,1.05)
cg06935184	ACE	AEfit	0.11(0.04,0.17)	0.57(0.14,1.00)	0.00(0.00,0.00)	0.00(0.00,0.06)	7.50(6.12,9.06)	0.40(0.14,0.67)	0.07(0.00,0.41)	0.00(0.00,0.00)	0.00(0.00,0.00)	0.48(0.16,0.63)	6.35(5.53,7.33)	0.00(0.00,0.14)	0.46(0.40,0.53)
cg10510478	ADE	AEfit	-0.15(-0.21,-0.08)	-0.73(-1.00,-0.18)	0.00(0.00,0.00)	0.00(-0.09,0.00)	7.52(6.14,9.08)	-0.54(-0.82,-0.28)	0.07(0.01,0.64)	0.00(0.00,0.00)	0.00(0.00,0.00)	0.49(0.00,0.64)	6.34(5.52,7.31)	0.00(-0.15,0.00)	0.44(0.38,0.50)
cg21150807	ADE	AEfit	0.11(0.05,0.17)	0.58(0.10,1.00)	0.00(0.00,0.00)	0.04(0.00,0.14)	7.53(6.15,9.10)	0.32(0.06,0.58)	0.04(0.00,0.14)	0.00(0.00,0.00)	0.00(0.00,0.00)	0.00(0.00,0.00)	6.33(5.52,7.31)	0.10(0.00,0.35)	0.99(0.87,1.11)
cg19465002	ACE	AEfit	-0.11(-0.17,-0.04)	-0.72(-1.00,-0.15)	0.00(0.00,0.00)	0.00(-0.03,0.00)	7.54(6.16,9.11)	-0.40(-0.67,-0.15)	0.04(0.00,0.35)	0.00(0.00,0.00)	0.00(0.00,0.00)	0.51(0.25,0.63)	6.32(5.51,7.30)	0.00(-0.07,0.00)	0.45(0.39,0.51)
cg10600701	ADE	AEfit	0.12(0.05,0.18)	0.53(0.12,1.00)	0.00(0.00,0.00)	0.04(0.00,0.14)	7.54(6.15,9.11)	0.33(0.07,0.59)	0.05(0.00,0.15)	0.00(0.00,0.00)	0.00(0.00,0.00)	0.00(0.00,0.00)	6.33(5.52,7.30)	0.10(0.00,0.35)	0.95(0.83,1.08)
cg23679085	ADE	AEfit	-0.11(-0.17,-0.05)	-0.58(-1.00,-0.24)	0.00(0.00,0.00)	0.00(-0.08,0.00)	7.58(6.19,9.15)	-0.42(-0.66,-0.18)	0.07(0.01,0.17)	0.00(0.00,0.00)	0.00(0.00,0.00)	0.00(0.00,0.00)	6.31(5.50,7.28)	0.00(-0.21,0.00)	0.94(0.83,1.07)
cg09746170	ADE	AEfit	-0.11(-0.16,-0.05)	-0.51(-1.00,-0.21)	0.00(0.00,0.00)	0.00(-0.06,0.00)	7.51(6.13,9.08)	-0.39(-0.62,-0.17)	0.08(0.01,0.18)	0.00(0.00,0.00)	0.00(0.00,0.00)	0.00(0.00,0.00)	6.34(5.53,7.32)	0.00(-0.15,0.00)	0.93(0.82,1.06)
cg26767081	ADE	AEfit	-0.12(-0.19,-0.05)	-0.57(-1.00,-0.13)	0.00(0.00,0.00)	0.00(-0.05,0.00)	7.57(6.18,9.14)	-0.45(-0.72,-0.18)	0.08(0.00,0.71)	0.00(0.00,0.00)	0.00(0.00,0.00)	0.57(0.00,0.73)	6.31(5.50,7.28)	0.00(-0.08,0.00)	0.34(0.30,0.40)
cg03792768	ADE	AEfit	0.12(0.05,0.18)	0.58(0.15,1.00)	0.00(0.00,0.00)	0.04(0.00,0.13)	7.54(6.16,9.11)	0.35(0.09,0.62)	0.05(0.00,0.15)	0.00(0.00,0.00)	0.00(0.00,0.00)	0.00(0.00,0.00)	6.33(5.51,7.30)	0.09(0.00,0.34)	0.96(0.84,1.08)
cg14425960	ACE	AEfit	0.14(0.07,0.20)	0.78(0.23,1.00)	0.00(0.00,0.00)	0.00(0.00,0.06)	7.52(6.14,9.09)	0.51(0.26,0.78)	0.06(0.01,0.39)	0.00(0.00,0.00)	0.00(0.00,0.00)	0.43(0.12,0.56)	6.34(5.52,7.31)	0.00(0.00,0.13)	0.51(0.44,0.58)
cg22873167	ACE	AEfit	0.11(0.04,0.17)	0.85(0.15,1.00)	0.00(0.00,0.00)	0.00(0.00,0.06)	7.54(6.15,9.10)	0.40(0.16,0.65)	0.03(0.00,0.42)	0.00(0.00,0.00)	0.00(0.00,0.00)	0.35(0.00,0.46)	6.33(5.52,7.30)	0.00(0.00,0.14)	0.60(0.52,0.68)
cg15269385	ADE	AEfit	0.11(0.05,0.17)	0.72(0.28,1.00)	0.00(0.00,0.00)	0.00(0.00,0.07)	7.55(6.16,9.12)	0.41(0.19,0.64)	0.04(0.01,0.14)	0.00(0.00,0.00)	0.00(0.00,0.00)	0.00(0.00,0.00)	6.32(5.51,7.29)	0.00(0.00,0.18)	0.97(0.85,1.08)
cg22389275	ADE	AEfit	0.11(0.05,0.17)	0.70(0.26,1.00)	0.00(0.00,0.00)	0.00(0.00,0.08)	7.54(6.16,9.11)	0.41(0.17,0.64)	0.04(0.00,0.15)	0.00(0.00,0.00)	0.00(0.00,0.00)	0.00(0.00,0.00)	6.33(5.51,7.30)	0.00(0.00,0.21)	0.95(0.84,1.07)
cg10132348	ACE	AEfit	0.11(0.04,0.17)	0.77(0.15,1.00)	0.00(0.00,0.00)	0.00(0.00,0.05)	7.52(6.14,9.09)	0.40(0.14,0.66)	0.03(0.00,0.37)	0.00(0.00,0.00)	0.00(0.00,0.00)	0.51(0.25,0.63)	6.33(5.52,7.31)	0.00(0.00,0.11)	0.45(0.39,0.52)
cg09949789	ADE	AEfit	0.13(0.07,0.18)	0.72(0.34,1.00)	0.00(0.00,0.00)	0.00(0.00,0.05)	7.52(6.14,9.09)	0.47(0.25,0.69)	0.06(0.01,0.15)	0.00(0.00,0.00)	0.00(0.00,0.00)	0.00(0.00,0.00)	6.34(5.52,7.31)	0.00(0.00,0.12)	0.92(0.81,1.03)
cg10671830	ACE	AEfit	-0.13(-0.20,-0.06)	-0.56(-1.00,-0.19)	0.00(0.00,0.00)	0.00(-0.04,0.00)	7.60(6.21,9.18)	-0.49(-0.76,-0.24)	0.10(0.01,0.44)	0.00(0.00,0.00)	0.00(0.00,0.00)	0.45(0.15,0.62)	6.29(5.49,7.26)	0.00(-0.09,0.00)	0.45(0.39,0.52)
cg23866381	ADE	AEfit	-0.13(-0.19,-0.07)	-0.77(-1.00,-0.30)	0.00(0.00,0.00)	-0.01(-0.11,0.00)	7.55(6.16,9.11)	-0.46(-0.70,-0.20)	0.05(0.01,0.14)	0.00(0.00,0.00)	0.00(0.00,0.00)	0.00(0.00,0.00)	6.32(5.51,7.30)	-0.03(-0.27,0.00)	0.96(0.84,1.07)
cg01492656	ADE	AEfit	-0.11(-0.17,-0.05)	-0.74(-1.00,-0.26)	0.00(0.00,0.00)	0.00(-0.08,0.00)	7.53(6.15,9.10)	-0.40(-0.63,-0.17)	0.04(0.00,0.14)	0.00(0.00,0.00)	0.00(0.00,0.00)	0.00(0.00,0.00)	6.33(5.52,7.31)	0.00(-0.20,0.00)	0.94(0.82,1.05)
cg06226630	ACE	AEfit	-0.14(-0.21,-0.07)	-0.65(-1.00,-0.19)	0.00(0.00,0.00)	-0.02(-0.09,0.00)	7.52(6.14,9.09)	-0.48(-0.77,-0.20)	0.07(0.01,0.39)	0.00(0.00,0.00)	0.00(0.00,0.00)	0.52(0.22,0.67)	6.34(5.52,7.31)	-0.04(-0.21,0.00)	0.44(0.38,0.51)
cg03369807	ACE	AEfit	-0.11(-0.18,-0.05)	-0.51(-1.00,-0.15)	0.00(0.00,0.00)	0.00(-0.03,0.00)	7.51(6.13,9.07)	-0.43(-0.69,-0.17)	0.09(0.00,0.49)	0.00(0.00,0.00)	0.00(0.00,0.00)	0.33(0.00,0.49)	6.34(5.53,7.32)	0.00(-0.08,0.00)	0.63(0.55,0.72)
cg06440646	ADE	AEfit	0.12(0.06,0.18)	0.51(0.24,1.00)	0.00(0.00,0.00)	0.00(0.00,0.04)	7.50(6.11,9.06)	0.45(0.23,0.69)	0.11(0.01,0.22)	0.00(0.00,0.00)	0.00(0.00,0.00)	0.00(0.00,0.00)	6.35(5.54,7.33)	0.00(0.00,0.11)	0.91(0.79,1.05)
cg04128367	ACE	AEfit	-0.11(-0.18,-0.04)	-0.74(-1.00,-0.16)	0.00(0.00,0.00)	0.00(-0.05,0.00)	7.49(6.11,9.05)	-0.41(-0.68,-0.15)	0.04(0.00,0.36)	0.00(0.00,0.00)	0.00(0.00,0.00)	0.51(0.20,0.63)	6.35(5.54,7.33)	0.00(-0.14,0.00)	0.48(0.41,0.55)
cg16075209	ADE	AEfit	-0.11(-0.17,-0.05)	-0.54(-1.00,-0.16)	0.00(0.00,0.00)	-0.02(-0.11,0.00)	7.54(6.15,9.11)	-0.37(-0.62,-0.12)	0.06(0.00,0.16)	0.00(0.00,0.00)	0.00(0.00,0.00)	0.00(0.00,0.00)	6.33(5.51,7.30)	-0.04(-0.28,0.00)	0.93(0.81,1.05)
cg24663090	ADE	AEfit	0.11(0.05,0.17)	0.65(0.25,1.00)	0.00(0.00,0.00)	0.00(0.00,0.08)	7.50(6.12,9.06)	0.41(0.18,0.64)	0.05(0.01,0.16)	0.00(0.00,0.00)	0.00(0.00,0.00)	0.00(0.00,0.00)	6.35(5.53,7.33)	0.00(0.00,0.19)	0.95(0.83,1.07)
cg21775675	ADE	AEfit	-0.11(-0.18,-0.04)	-0.74(-1.00,-0.11)	0.00(0.00,0.00)	0.00(-0.05,0.00)	7.54(6.16,9.11)	-0.40(-0.67,-0.15)	0.04(0.00,0.63)	0.00(0.00,0.00)	0.00(0.00,0.00)	0.53(0.00,0.66)	6.33(5.51,7.30)	0.00(-0.09,0.00)	0.42(0.36,0.48)
cg18123399	ADE	AEfit	-0.12(-0.17,-0.06)	-0.75(-1.00,-0.30)	0.00(0.00,0.00)	0.00(-0.07,0.00)	7.53(6.15,9.10)	-0.42(-0.65,-0.21)	0.04(0.01,0.14)	0.00(0.00,0.00)	0.00(0.00,0.00)	0.00(0.00,0.00)	6.33(5.52,7.30)	0.00(-0.16,0.00)	0.93(0.82,1.04)
cg22834126	ACE	AEfit	0.12(0.05,0.18)	0.69(0.17,1.00)	0.00(0.00,0.00)	0.00(0.00,0.03)	7.52(6.14,9.09)	0.43(0.18,0.69)	0.05(0.00,0.43)	0.00(0.00,0.00)	0.00(0.00,0.00)	0.37(0.02,0.50)	6.34(5.52,7.31)	0.00(0.00,0.08)	0.59(0.52,0.68)
cg17533455	ACE	AEfit	0.13(0.06,0.20)	0.56(0.19,1.00)	0.00(0.00,0.00)	0.00(0.00,0.06)	7.58(6.20,9.16)	0.49(0.22,0.76)	0.10(0.01,0.43)	0.00(0.00,0.00)	0.00(0.00,0.00)	0.45(0.14,0.62)	6.30(5.50,7.27)	0.00(0.00,0.14)	0.46(0.40,0.53)
cg02553537	ACE	AEfit	-0.11(-0.18,-0.04)	-0.71(-1.00,-0.17)	0.00(0.00,0.00)	0.00(-0.03,0.00)	7.51(6.13,9.08)	-0.41(-0.68,-0.15)	0.04(0.00,0.29)	0.00(0.00,0.00)	0.00(0.00,0.00)	0.62(0.38,0.76)	6.34(5.53,7.32)	0.00(-0.06,0.00)	0.34(0.29,0.38)
cg22647996	ADE	AEfit	0.13(0.07,0.19)	0.53(0.20,1.00)	0.00(0.00,0.00)	0.03(0.00,0.13)	7.55(6.16,9.12)	0.42(0.16,0.68)	0.08(0.01,0.18)	0.00(0.00,0.00)	0.00(0.00,0.00)	0.00(0.00,0.00)	6.32(5.51,7.30)	0.07(0.00,0.31)	0.91(0.80,1.04)
cg06183338	ACE	AEfit	-0.11(-0.18,-0.04)	-0.62(-1.00,-0.05)	0.00(0.00,0.00)	-0.04(-0.12,0.00)	7.54(6.15,9.11)	-0.31(-0.59,-0.03)	0.03(0.00,0.39)	0.00(0.00,0.00)	0.00(0.00,0.00)	0.42(0.09,0.55)	6.33(5.52,7.30)	-0.10(-0.29,0.00)	0.53(0.47,0.61)
cg03074925	ACE	AEfit	-0.11(-0.18,-0.05)	-0.95(-1.00,-0.18)	0.00(0.00,0.00)	0.00(-0.04,0.00)	7.48(6.10,9.04)	-0.42(-0.69,-0.17)	0.03(0.00,0.39)	0.00(0.00,0.00)	0.00(0.00,0.00)	0.40(0.07,0.51)	6.36(5.54,7.34)	0.00(-0.09,0.00)	0.60(0.53,0.69)
cg22367191	ACE	AEfit	-0.11(-0.18,-0.04)	-0.61(-1.00,-0.15)	0.00(0.00,0.00)	0.00(-0.05,0.00)	7.55(6.17,9.12)	-0.41(-0.68,-0.16)	0.06(0.00,0.44)	0.00(0.00,0.00)	0.00(0.00,0.00)	0.40(0.04,0.54)	6.32(5.51,7.29)	0.00(-0.12,0.00)	0.57(0.50,0.66)
cg23719713	ACE	AEfit	0.13(0.06,0.19)	0.79(0.19,1.00)	0.00(0.00,0.00)	0.00(0.00,0.07)	7.52(6.14,9.08)	0.48(0.22,0.74)	0.05(0.01,0.45)	0.00(0.00,0.00)	0.00(0.00,0.00)	0.36(0.00,0.48)	6.34(5.52,7.31)	0.00(0.00,0.17)	0.60(0.52,0.68)
cg27019245	ADE	AEfit	-0.12(-0.19,-0.06)	-0.56(-1.00,-0.16)	0.00(0.00,0.00)	-0.03(-0.13,0.00)	7.56(6.18,9.14)	-0.37(-0.65,-0.11)	0.06(0.00,0.17)	0.00(0.00,0.00)	0.00(0.00,0.00)	0.00(0.00,0.00)	6.31(5.50,7.29)	-0.09(-0.34,0.00)	0.96(0.84,1.09)
cg20815084	ADE	AEfit	0.12(0.06,0.18)	0.51(0.22,1.00)	0.00(0.00,0.00)	0.00(0.00,0.08)	7.50(6.12,9.07)	0.43(0.19,0.66)	0.09(0.01,0.20)	0.00(0.00,0.00)	0.00(0.00,0.00)	0.00(0.00,0.00)	6.35(5.53,7.33)	0.00(0.00,0.19)	0.91(0.79,1.04)
cg08250055	ACE	AEfit	-0.11(-0.17,-0.04)	-0.70(-1.00,-0.14)	0.00(0.00,0.00)	0.00(-0.05,0.00)	7.53(6.15,9.10)	-0.41(-0.67,-0.16)	0.05(0.00,0.44)	0.00(0.00,0.00)	0.00(0.00,0.00)	0.38(0.01,0.51)	6.33(5.52,7.30)	0.00(-0.13,0.00)	0.60(0.52,0.69)
cg10301967	ADE	AEfit	-0.13(-0.19,-0.07)	-0.78(-1.00,-0.16)	0.00(0.00,0.00)	-0.06(-0.16,0.00)	7.55(6.16,9.12)	-0.33(-0.60,-0.08)	0.02(0.00,0.12)	0.00(0.00,0.00)	0.00(0.00,0.00)	0.00(0.00,0.00)	6.32(5.51,7.29)	-0.15(-0.40,0.00)	0.97(0.85,1.07)
cg13295193	ADE	AEfit	-0.11(-0.17,-0.05)	-0.57(-1.00,-0.19)	0.00(0.00,0.00)	0.00(-0.10,0.00)	7.53(6.15,9.10)	-0.40(-0.63,-0.14)	0.06(0.00,0.16)	0.00(0.00,0.00)	0.00(0.00,0.00)	0.00(0.00,0.00)	6.33(5.52,7.30)	-0.01(-0.24,0.00)	0.95(0.83,1.07)
cg21829265	ADE	AEfit	-0.11(-0.17,-0.04)	-0.60(-1.00,-0.10)	0.00(0.00,0.00)	-0.04(-0.13,0.00)	7.54(6.16,9.11)	-0.31(-0.57,-0.05)	0.04(0.00,0.14)	0.00(0.00,0.00)	0.00(0.00,0.00)	0.00(0.00,0.00)	6.33(5.51,7.30)	-0.10(-0.35,0.00)	1.00(0.88,1.12)
cg04859726	ACE	AEfit	-0.11(-0.18,-0.05)	-0.76(-1.00,-0.13)	0.00(0.00,0.00)	-0.01(-0.09,0.00)	7.52(6.14,9.09)	-0.40(-0.68,-0.12)	0.04(0.00,0.39)	0.00(0.00,0.00)	0.00(0.00,0.00)	0.40(0.07,0.52)	6.34(5.52,7.31)	-0.02(-0.21,0.00)	0.58(0.50,0.66)
cg06489830	ADE	AEfit	-0.11(-0.17,-0.05)	-0.55(-1.00,-0.23)	0.00(0.00,0.00)	0.00(-0.06,0.00)	7.54(6.16,9.11)	-0.41(-0.64,-0.19)	0.07(0.01,0.18)	0.00(0.00,0.00)	0.00(0.00,0.00)	0.00(0.00,0.00)	6.33(5.52,7.30)	0.00(-0.14,0.00)	0.95(0.83,1.09)
cg03507199	ADE	AEfit	-0.13(-0.18,-0.07)	-0.61(-1.00,-0.30)	0.00(0.00,0.00)	0.00(-0.05,0.00)	7.55(6.16,9.12)	-0.47(-0.70,-0.25)	0.08(0.01,0.18)	0.00(0.00,0.00)	0.00(0.00,0.00)	0.00(0.00,0.00)	6.32(5.51,7.29)	0.00(-0.12,0.00)	0.92(0.81,1.05)
cg03707974	ADE	AEfit	-0.11(-0.18,-0.04)	-0.91(-1.00,-0.11)	0.00(0.00,0.00)	0.00(-0.05,0.00)	7.54(6.15,9.11)	-0.40(-0.68,-0.14)	0.03(0.00,0.67)	0.00(0.00,0.00)	0.00(0.00,0.00)	0.59(0.00,0.70)	6.33(5.52,7.30)	0.00(-0.08,0.00)	0.38(0.33,0.44)
cg25792410	ACE	AEfit	-0.11(-0.17,-0.04)	-0.55(-1.00,-0.14)	0.00(0.00,0.00)	0.00(-0.04,0.00)	7.55(6.17,9.12)	-0.41(-0.67,-0.16)	0.07(0.00,0.44)	0.00(0.00,0.00)	0.00(0.00,0.00)	0.42(0.08,0.58)	6.32(5.51,7.29)	0.00(-0.10,0.00)	0.52(0.45,0.60)
cg11484553	ADE	AEfit	-0.11(-0.17,-0.05)	-0.72(-1.00,-0.25)	0.00(0.00,0.00)	0.00(-0.09,0.00)	7.53(6.14,9.10)	-0.41(-0.63,-0.16)	0.04(0.00,0.14)	0.00(0.00,0.00)	0.00(0.00,0.00)	0.00(0.00,0.00)	6.34(5.52,7.31)	0.00(-0.21,0.00)	0.96(0.84,1.07)
cg04186169	ADE	AEfit	-0.14(-0.20,-0.08)	-0.71(-1.00,-0.11)	0.00(0.00,0.00)	-0.09(-0.19,0.00)	7.55(6.16,9.12)	-0.30(-0.56,-0.05)	0.02(0.00,0.12)	0.00(0.00,0.00)	0.00(0.00,0.00)	0.00(0.00,0.00)	6.32(5.51,7.29)	-0.22(-0.47,0.00)	0.96(0.85,1.07)
cg03419232	ADE	AEfit	0.11(0.05,0.18)	0.51(0.11,1.00)	0.00(0.00,0.00)	0.04(0.00,0.13)	7.55(6.16,9.12)	0.32(0.07,0.59)	0.05(0.00,0.15)	0.00(0.00,0.00)	0.00(0.00,0.00)	0.00(0.00,0.00)	6.32(5.51,7.29)	0.09(0.00,0.33)	0.94(0.83,1.07)
cg07876823	ACE	AEfit	0.12(0.05,0.19)	0.88(0.03,1.00)	0.00(0.00,0.00)	0.06(0.00,0.14)	7.53(6.15,9.10)	0.29(0.02,0.57)	0.01(0.00,0.38)	0.00(0.00,0.00)	0.00(0.00,0.00)	0.38(0.07,0.48)	6.33(5.52,7.30)	0.15(0.00,0.35)	0.60(0.52,0.68)
cg22267176	ADE	AEfit	0.13(0.06,0.19)	0.55(0.18,1.00)	0.00(0.00,0.00)	0.03(0.00,0.13)	7.55(6.16,9.12)	0.39(0.13,0.66)	0.07(0.00,0.17)	0.00(0.00,0.00)	0.00(0.00,0.00)	0.00(0.00,0.00)	6.32(5.51,7.30)	0.08(0.00,0.32)	0.94(0.82,1.07)
cg08616667	ADE	AEfit	0.13(0.07,0.19)	0.82(0.32,1.00)	0.00(0.00,0.00)	0.00(0.00,0.09)	7.57(6.18,9.14)	0.48(0.22,0.71)	0.04(0.01,0.15)	0.00(0.00,0.00)	0.00(0.00,0.00)	0.00(0.00,0.00)	6.32(5.51,7.29)	0.00(0.00,0.24)	0.96(0.84,1.07)
cg05123755	ADE	AEfit	0.11(0.05,0.17)	0.55(0.16,1.00)	0.00(0.00,0.00)	0.01(0.00,0.11)	7.55(6.17,9.13)	0.39(0.12,0.63)	0.06(0.00,0.18)	0.00(0.00,0.00)	0.00(0.00,0.00)	0.00(0.00,0.00)	6.32(5.51,7.29)	0.02(0.00,0.27)	0.96(0.83,1.09)
cg03084158	ADE	AEfit	0.11(0.05,0.17)	0.52(0.23,1.00)	0.00(0.00,0.00)	0.00(0.00,0.06)	7.52(6.13,9.08)	0.42(0.20,0.65)	0.09(0.01,0.18)	0.00(0.00,0.00)	0.00(0.00,0.00)	0.00(0.00,0.00)	6.34(5.52,7.31)	0.00(0.00,0.13)	0.90(0.79,1.02)
cg19590934	ADE	AEfit	0.12(0.06,0.18)	0.51(0.23,1.00)	0.00(0.00,0.00)	0.00(0.00,0.08)	7.57(6.19,9.14)	0.47(0.22,0.71)	0.11(0.01,0.23)	0.00(0.00,0.00)	0.00(0.00,0.00)	0.00(0.00,0.00)	6.32(5.51,7.28)	0.00(0.00,0.20)	0.92(0.80,1.07)
cg04819167	ACE	AEfit	-0.11(-0.18,-0.04)	-0.56(-1.00,-0.14)	0.00(0.00,0.00)	0.00(-0.05,0.00)	7.53(6.14,9.10)	-0.41(-0.68,-0.15)	0.07(0.00,0.38)	0.00(0.00,0.00)	0.00(0.00,0.00)	0.48(0.20,0.63)	6.33(5.52,7.31)	0.00(-0.13,0.00)	0.48(0.41,0.55)
cg24207108	ADE	AEfit	0.13(0.07,0.19)	0.86(0.29,1.00)	0.00(0.00,0.00)	0.03(0.00,0.12)	7.54(6.15,9.11)	0.42(0.17,0.68)	0.03(0.00,0.13)	0.00(0.00,0.00)	0.00(0.00,0.00)	0.00(0.00,0.00)	6.33(5.51,7.30)	0.06(0.00,0.30)	0.94(0.83,1.04)
cg18262051	ADE	AEfit	0.12(0.06,0.18)	0.57(0.26,1.00)	0.00(0.00,0.00)	0.00(0.00,0.06)	7.55(6.17,9.12)	0.44(0.22,0.68)	0.08(0.01,0.19)	0.00(0.00,0.00)	0.00(0.00,0.00)	0.00(0.00,0.00)	6.32(5.51,7.29)	0.00(0.00,0.14)	0.94(0.82,1.08)
cg17069437	ACE	AEfit	0.14(0.07,0.20)	0.83(0.22,1.00)	0.00(0.00,0.00)	0.00(0.00,0.04)	7.48(6.10,9.04)	0.51(0.27,0.77)	0.05(0.01,0.45)	0.00(0.00,0.00)	0.00(0.00,0.00)	0.34(0.00,0.46)	6.36(5.54,7.34)	0.00(0.00,0.09)	0.64(0.56,0.73)
cg22867066	ACE	AEfit	0.12(0.06,0.19)	0.62(0.11,1.00)	0.00(0.00,0.00)	0.03(0.00,0.11)	7.55(6.16,9.12)	0.38(0.10,0.66)	0.05(0.00,0.41)	0.00(0.00,0.00)	0.00(0.00,0.00)	0.38(0.05,0.51)	6.32(5.51,7.30)	0.08(0.00,0.27)	0.56(0.49,0.64)
cg17802552	ACE	AEfit	0.16(0.09,0.23)	0.60(0.19,1.00)	0.00(0.00,0.00)	0.04(0.00,0.13)	7.52(6.14,9.09)	0.50(0.22,0.79)	0.09(0.01,0.44)	0.00(0.00,0.00)	0.00(0.00,0.00)	0.34(0.02,0.49)	6.34(5.52,7.31)	0.11(0.00,0.30)	0.58(0.51,0.67)
cg11186266	ADE	AEfit	0.11(0.06,0.17)	0.73(0.30,1.00)	0.00(0.00,0.00)	0.00(0.00,0.06)	7.53(6.15,9.10)	0.42(0.21,0.65)	0.05(0.01,0.14)	0.00(0.00,0.00)	0.00(0.00,0.00)	0.00(0.00,0.00)	6.33(5.52,7.30)	0.00(0.00,0.14)	0.95(0.84,1.07)
cg18107623	ADE	AEfit	0.11(0.05,0.17)	0.69(0.24,1.00)	0.00(0.00,0.00)	0.00(0.00,0.09)	7.56(6.18,9.13)	0.41(0.15,0.64)	0.05(0.00,0.14)	0.00(0.00,0.00)	0.00(0.00,0.00)	0.00(0.00,0.00)	6.31(5.50,7.28)	0.00(0.00,0.24)	0.97(0.85,1.09)
cg20808813	ACE	AEfit	0.15(0.09,0.22)	0.68(0.25,1.00)	0.00(0.00,0.00)	0.00(0.00,0.05)	7.54(6.16,9.11)	0.57(0.38,0.84)	0.09(0.01,0.47)	0.00(0.00,0.00)	0.00(0.00,0.00)	0.36(0.01,0.51)	6.33(5.51,7.30)	0.00(0.00,0.12)	0.55(0.48,0.63)
cg11769850	ADE	AEfit	0.11(0.04,0.17)	0.57(0.16,1.00)	0.00(0.00,0.00)	0.01(0.00,0.11)	7.55(6.16,9.12)	0.36(0.10,0.60)	0.05(0.00,0.15)	0.00(0.00,0.00)	0.00(0.00,0.00)	0.00(0.00,0.00)	6.32(5.51,7.30)	0.03(0.00,0.27)	0.95(0.83,1.07)
cg01691710	ACE	AEfit	-0.14(-0.20,-0.07)	-0.59(-1.00,-0.21)	0.00(0.00,0.00)	0.00(-0.03,0.00)	7.54(6.16,9.11)	-0.51(-0.78,-0.26)	0.10(0.01,0.47)	0.00(0.00,0.00)	0.00(0.00,0.00)	0.34(0.00,0.49)	6.33(5.51,7.30)	0.00(-0.07,0.00)	0.57(0.50,0.66)
cg21448741	ACE	AEfit	-0.11(-0.18,-0.04)	-0.58(-1.00,-0.16)	0.00(0.00,0.00)	0.00(-0.03,0.00)	7.50(6.12,9.07)	-0.41(-0.68,-0.16)	0.07(0.00,0.34)	0.00(0.00,0.00)	0.00(0.00,0.00)	0.53(0.27,0.68)	6.35(5.53,7.32)	0.00(-0.06,0.00)	0.41(0.35,0.47)
cg14406005	ADE	AEfit	0.11(0.05,0.17)	0.57(0.04,1.00)	0.00(0.00,0.00)	0.05(0.00,0.15)	7.54(6.16,9.11)	0.28(0.02,0.55)	0.03(0.00,0.14)	0.00(0.00,0.00)	0.00(0.00,0.00)	0.00(0.00,0.00)	6.33(5.51,7.30)	0.13(0.00,0.38)	1.00(0.87,1.11)
cg05029558	ADE	AEfit	-0.11(-0.18,-0.03)	-0.82(-1.00,-0.05)	0.00(0.00,0.00)	-0.05(-0.15,0.00)	7.55(6.17,9.12)	-0.33(-0.62,-0.05)	0.02(0.00,0.71)	0.00(0.00,0.00)	0.00(0.00,0.00)	0.64(0.00,0.76)	6.32(5.51,7.29)	-0.07(-0.22,0.00)	0.35(0.30,0.40)
cg21752758	ADE	AEfit	0.11(0.05,0.17)	0.77(0.16,1.00)	0.00(0.00,0.00)	0.03(0.00,0.13)	7.56(6.17,9.13)	0.34(0.08,0.60)	0.03(0.00,0.13)	0.00(0.00,0.00)	0.00(0.00,0.00)	0.00(0.00,0.00)	6.32(5.51,7.29)	0.08(0.00,0.33)	0.99(0.87,1.10)
cg11044099	ADE	AEfit	-0.13(-0.19,-0.07)	-0.69(-1.00,-0.25)	0.00(0.00,0.00)	-0.02(-0.12,0.00)	7.54(6.16,9.11)	-0.42(-0.68,-0.17)	0.05(0.00,0.15)	0.00(0.00,0.00)	0.00(0.00,0.00)	0.00(0.00,0.00)	6.33(5.51,7.30)	-0.06(-0.30,0.00)	0.98(0.86,1.10)
cg12567282	ACE	AEfit	-0.11(-0.18,-0.05)	-0.56(-1.00,-0.15)	0.00(0.00,0.00)	0.00(-0.06,0.00)	7.53(6.15,9.10)	-0.43(-0.69,-0.17)	0.08(0.00,0.48)	0.00(0.00,0.00)	0.00(0.00,0.00)	0.40(0.02,0.55)	6.33(5.52,7.30)	0.00(-0.13,0.00)	0.55(0.48,0.63)
cg04520401	ADE	AEfit	0.12(0.05,0.18)	0.60(0.02,1.00)	0.00(0.00,0.00)	0.07(0.00,0.16)	7.54(6.16,9.11)	0.26(0.01,0.52)	0.03(0.00,0.12)	0.00(0.00,0.00)	0.00(0.00,0.00)	0.00(0.00,0.00)	6.33(5.51,7.30)	0.17(0.00,0.41)	0.97(0.85,1.07)
cg07295003	ADE	AEfit	0.11(0.05,0.17)	0.86(0.05,1.00)	0.00(0.00,0.00)	0.06(0.00,0.15)	7.53(6.15,9.10)	0.27(0.02,0.53)	0.01(0.00,0.11)	0.00(0.00,0.00)	0.00(0.00,0.00)	0.00(0.00,0.00)	6.33(5.52,7.30)	0.14(0.00,0.39)	0.99(0.87,1.09)
cg02006790	ACE	AEfit	0.11(0.05,0.18)	0.95(0.17,1.00)	0.00(0.00,0.00)	0.00(0.00,0.04)	7.49(6.11,9.05)	0.42(0.17,0.68)	0.03(0.00,0.43)	0.00(0.00,0.00)	0.00(0.00,0.00)	0.44(0.05,0.54)	6.35(5.54,7.33)	0.00(0.00,0.10)	0.54(0.47,0.62)
cg03554221	ACE	AEfit	0.12(0.05,0.18)	0.65(0.16,1.00)	0.00(0.00,0.00)	0.00(0.00,0.05)	7.53(6.15,9.10)	0.43(0.18,0.70)	0.06(0.00,0.45)	0.00(0.00,0.00)	0.00(0.00,0.00)	0.40(0.03,0.53)	6.33(5.52,7.30)	0.00(0.00,0.12)	0.55(0.48,0.63)
cg18002896	ACE	AEfit	0.11(0.04,0.18)	0.79(0.16,1.00)	0.00(0.00,0.00)	0.00(0.00,0.06)	7.52(6.14,9.09)	0.41(0.13,0.68)	0.04(0.00,0.28)	0.00(0.00,0.00)	0.00(0.00,0.00)	0.64(0.40,0.77)	6.34(5.52,7.31)	0.00(0.00,0.15)	0.34(0.30,0.39)
cg19639533	ADE	AEfit	0.13(0.07,0.18)	0.59(0.29,1.00)	0.00(0.00,0.00)	0.00(0.00,0.03)	7.47(6.09,9.04)	0.47(0.25,0.70)	0.09(0.01,0.19)	0.00(0.00,0.00)	0.00(0.00,0.00)	0.00(0.00,0.00)	6.36(5.54,7.34)	0.00(0.00,0.08)	0.93(0.82,1.06)
cg05412136	ADE	AEfit	-0.13(-0.20,-0.07)	-0.71(-1.00,-0.20)	0.00(0.00,0.00)	-0.05(-0.15,0.00)	7.54(6.15,9.11)	-0.37(-0.63,-0.11)	0.04(0.00,0.13)	0.00(0.00,0.00)	0.00(0.00,0.00)	0.00(0.00,0.00)	6.33(5.52,7.30)	-0.13(-0.37,0.00)	0.97(0.85,1.08)
cg00049440	ACE	AEfit	-0.11(-0.18,-0.04)	-0.56(-1.00,-0.09)	0.00(0.00,0.00)	-0.02(-0.10,0.00)	7.59(6.20,9.16)	-0.36(-0.65,-0.08)	0.06(0.00,0.47)	0.00(0.00,0.00)	0.00(0.00,0.00)	0.41(0.02,0.55)	6.30(5.49,7.27)	-0.05(-0.24,0.00)	0.57(0.49,0.65)
cg13671590	ADE	AEfit	-0.13(-0.19,-0.06)	-0.52(-1.00,-0.10)	0.00(0.00,0.00)	-0.07(-0.16,0.00)	7.55(6.16,9.12)	-0.31(-0.57,-0.06)	0.05(0.00,0.15)	0.00(0.00,0.00)	0.00(0.00,0.00)	0.00(0.00,0.00)	6.32(5.51,7.30)	-0.16(-0.40,0.00)	0.95(0.83,1.07)
cg11810498	ADE	AEfit	-0.11(-0.18,-0.05)	-0.69(-1.00,-0.08)	0.00(0.00,0.00)	-0.05(-0.15,0.00)	7.55(6.16,9.12)	-0.29(-0.56,-0.03)	0.02(0.00,0.12)	0.00(0.00,0.00)	0.00(0.00,0.00)	0.00(0.00,0.00)	6.32(5.51,7.30)	-0.13(-0.38,0.00)	0.97(0.85,1.08)
cg21249729	ACE	AEfit	0.13(0.06,0.19)	0.70(0.19,1.00)	0.00(0.00,0.00)	0.00(0.00,0.07)	7.49(6.11,9.05)	0.46(0.18,0.73)	0.06(0.00,0.35)	0.00(0.00,0.00)	0.00(0.00,0.00)	0.56(0.28,0.69)	6.35(5.54,7.33)	0.01(0.00,0.16)	0.39(0.34,0.44)
cg00655706	ADE	AEfit	0.13(0.06,0.19)	0.63(0.05,1.00)	0.00(0.00,0.00)	0.08(0.00,0.18)	7.54(6.15,9.11)	0.33(0.05,0.63)	0.04(0.00,0.61)	0.00(0.00,0.00)	0.00(0.00,0.00)	0.51(0.00,0.65)	6.33(5.52,7.30)	0.14(0.00,0.32)	0.50(0.43,0.58)
cg14631218	ACE	AEfit	0.15(0.08,0.21)	0.98(0.18,1.00)	0.00(0.00,0.00)	0.04(0.00,0.12)	7.55(6.16,9.12)	0.46(0.18,0.75)	0.03(0.00,0.38)	0.00(0.00,0.00)	0.00(0.00,0.00)	0.32(0.01,0.42)	6.32(5.51,7.30)	0.09(0.00,0.30)	0.69(0.60,0.78)
cg02645905	ADE	AEfit	0.16(0.09,0.22)	0.65(0.22,1.00)	0.00(0.00,0.00)	0.08(0.00,0.17)	7.55(6.16,9.12)	0.40(0.14,0.67)	0.05(0.00,0.15)	0.00(0.00,0.00)	0.00(0.00,0.00)	0.00(0.00,0.00)	6.32(5.51,7.30)	0.18(0.00,0.43)	0.95(0.84,1.07)
cg11967563	ADE	AEfit	0.12(0.06,0.18)	0.54(0.24,1.00)	0.00(0.00,0.00)	0.00(0.00,0.08)	7.55(6.16,9.12)	0.44(0.20,0.67)	0.09(0.01,0.19)	0.00(0.00,0.00)	0.00(0.00,0.00)	0.00(0.00,0.00)	6.32(5.51,7.30)	0.00(0.00,0.21)	0.91(0.79,1.04)
cg26292521	ADE	AEfit	-0.11(-0.17,-0.04)	-0.96(-1.00,-0.07)	0.00(0.00,0.00)	-0.05(-0.15,0.00)	7.55(6.16,9.12)	-0.27(-0.53,-0.02)	0.01(0.00,0.11)	0.00(0.00,0.00)	0.00(0.00,0.00)	0.00(0.00,0.00)	6.32(5.51,7.29)	-0.13(-0.38,0.00)	1.02(0.90,1.12)
cg10234723	ADE	AEfit	0.12(0.06,0.18)	0.64(0.19,1.00)	0.00(0.00,0.00)	0.03(0.00,0.12)	7.56(6.18,9.13)	0.38(0.12,0.64)	0.05(0.00,0.15)	0.00(0.00,0.00)	0.00(0.00,0.00)	0.00(0.00,0.00)	6.32(5.51,7.29)	0.06(0.00,0.30)	0.94(0.82,1.06)
cg04568797	ADE	AEfit	-0.14(-0.20,-0.08)	-0.61(-1.00,-0.12)	0.00(0.00,0.00)	-0.08(-0.18,0.00)	7.54(6.16,9.11)	-0.32(-0.59,-0.06)	0.04(0.00,0.14)	0.00(0.00,0.00)	0.00(0.00,0.00)	0.00(0.00,0.00)	6.32(5.51,7.30)	-0.20(-0.45,0.00)	0.98(0.86,1.09)
cg10688514	ACE	AEfit	0.13(0.06,0.20)	0.91(0.20,1.00)	0.00(0.00,0.00)	0.00(0.00,0.07)	7.51(6.13,9.08)	0.48(0.21,0.75)	0.04(0.01,0.38)	0.00(0.00,0.00)	0.00(0.00,0.00)	0.46(0.14,0.57)	6.34(5.53,7.32)	0.00(0.00,0.17)	0.53(0.46,0.60)
cg19219423	ACE	AEfit	0.12(0.05,0.18)	0.57(0.15,1.00)	0.00(0.00,0.00)	0.00(0.00,0.07)	7.52(6.13,9.08)	0.43(0.16,0.69)	0.07(0.00,0.42)	0.00(0.00,0.00)	0.00(0.00,0.00)	0.43(0.10,0.58)	6.34(5.52,7.31)	0.00(0.00,0.17)	0.49(0.42,0.56)
cg16253809	ADE	AEfit	-0.11(-0.17,-0.05)	-0.80(-1.00,-0.30)	0.00(0.00,0.00)	0.00(-0.04,0.00)	7.54(6.15,9.10)	-0.42(-0.65,-0.20)	0.04(0.01,0.14)	0.00(0.00,0.00)	0.00(0.00,0.00)	0.00(0.00,0.00)	6.33(5.52,7.30)	0.00(-0.10,0.00)	1.00(0.88,1.11)
cg01282921	ADE	AEfit	0.11(0.05,0.18)	0.53(0.06,1.00)	0.00(0.00,0.00)	0.06(0.00,0.15)	7.55(6.16,9.12)	0.29(0.03,0.56)	0.04(0.00,0.14)	0.00(0.00,0.00)	0.00(0.00,0.00)	0.00(0.00,0.00)	6.32(5.51,7.30)	0.14(0.00,0.38)	0.97(0.85,1.09)
cg18605729	ACE	AEfit	0.11(0.04,0.17)	0.79(0.13,1.00)	0.00(0.00,0.00)	0.00(0.00,0.07)	7.53(6.14,9.10)	0.39(0.12,0.66)	0.03(0.00,0.37)	0.00(0.00,0.00)	0.00(0.00,0.00)	0.51(0.19,0.63)	6.33(5.52,7.31)	0.00(0.00,0.16)	0.47(0.41,0.54)
cg10607485	ADE	AEfit	0.11(0.05,0.17)	0.52(0.23,1.00)	0.00(0.00,0.00)	0.00(0.00,0.07)	7.51(6.13,9.07)	0.42(0.19,0.65)	0.08(0.01,0.18)	0.00(0.00,0.00)	0.00(0.00,0.00)	0.00(0.00,0.00)	6.34(5.53,7.32)	0.00(0.00,0.16)	0.92(0.81,1.06)
cg04616691	ADE	AEfit	-0.11(-0.16,-0.05)	-0.94(-1.00,-0.30)	0.00(0.00,0.00)	0.00(-0.05,0.00)	7.53(6.15,9.10)	-0.40(-0.62,-0.18)	0.02(0.00,0.12)	0.00(0.00,0.00)	0.00(0.00,0.00)	0.00(0.00,0.00)	6.33(5.52,7.31)	0.00(-0.14,0.00)	0.98(0.86,1.07)
cg16339155	ADE	AEfit	0.13(0.06,0.19)	0.57(0.19,1.00)	0.00(0.00,0.00)	0.04(0.00,0.13)	7.55(6.16,9.12)	0.39(0.13,0.65)	0.06(0.00,0.16)	0.00(0.00,0.00)	0.00(0.00,0.00)	0.00(0.00,0.00)	6.32(5.51,7.30)	0.09(0.00,0.33)	0.96(0.85,1.09)
cg03157698	ADE	AEfit	0.11(0.05,0.16)	0.68(0.27,1.00)	0.00(0.00,0.00)	0.00(0.00,0.05)	7.54(6.16,9.11)	0.39(0.18,0.61)	0.04(0.01,0.13)	0.00(0.00,0.00)	0.00(0.00,0.00)	0.00(0.00,0.00)	6.32(5.51,7.29)	0.00(0.00,0.13)	0.91(0.80,1.02)
cg12320621	ACE	AEfit	0.16(0.09,0.22)	0.51(0.17,1.00)	0.00(0.00,0.00)	0.04(0.00,0.12)	7.53(6.15,9.10)	0.49(0.22,0.78)	0.12(0.01,0.47)	0.00(0.00,0.00)	0.00(0.00,0.00)	0.32(0.00,0.50)	6.33(5.52,7.31)	0.09(0.00,0.28)	0.54(0.47,0.63)
cg25750714	ADE	AEfit	0.12(0.06,0.18)	0.82(0.18,1.00)	0.00(0.00,0.00)	0.04(0.00,0.14)	7.55(6.17,9.12)	0.35(0.09,0.62)	0.02(0.00,0.13)	0.00(0.00,0.00)	0.00(0.00,0.00)	0.00(0.00,0.00)	6.32(5.51,7.29)	0.10(0.00,0.36)	1.00(0.87,1.10)
cg07807481	ACE	AEfit	0.12(0.05,0.18)	0.76(0.17,1.00)	0.00(0.00,0.00)	0.00(0.00,0.05)	7.52(6.14,9.08)	0.43(0.18,0.68)	0.04(0.00,0.41)	0.00(0.00,0.00)	0.00(0.00,0.00)	0.32(0.00,0.43)	6.34(5.52,7.31)	0.00(0.00,0.11)	0.63(0.55,0.72)
cg08191993	ADE	AEfit	0.14(0.08,0.20)	0.70(0.29,1.00)	0.00(0.00,0.00)	0.02(0.00,0.12)	7.50(6.12,9.07)	0.46(0.21,0.71)	0.06(0.01,0.15)	0.00(0.00,0.00)	0.00(0.00,0.00)	0.00(0.00,0.00)	6.35(5.53,7.32)	0.05(0.00,0.28)	0.92(0.80,1.03)
cg18754910	ADE	AEfit	0.13(0.07,0.19)	0.51(0.20,1.00)	0.00(0.00,0.00)	0.01(0.00,0.11)	7.52(6.14,9.09)	0.46(0.18,0.72)	0.11(0.01,0.22)	0.00(0.00,0.00)	0.00(0.00,0.00)	0.00(0.00,0.00)	6.34(5.53,7.32)	0.03(0.00,0.28)	0.93(0.80,1.07)
cg10500733	ACE	AEfit	0.13(0.06,0.20)	0.55(0.09,1.00)	0.00(0.00,0.00)	0.06(0.00,0.13)	7.53(6.14,9.10)	0.35(0.08,0.64)	0.06(0.00,0.43)	0.00(0.00,0.00)	0.00(0.00,0.00)	0.39(0.04,0.52)	6.33(5.52,7.31)	0.14(0.00,0.32)	0.57(0.49,0.65)
cg09202263	ACE	AEfit	0.11(0.04,0.18)	0.59(0.13,1.00)	0.00(0.00,0.00)	0.00(0.00,0.07)	7.52(6.14,9.09)	0.41(0.14,0.67)	0.06(0.00,0.45)	0.00(0.00,0.00)	0.00(0.00,0.00)	0.37(0.01,0.51)	6.34(5.52,7.31)	0.00(0.00,0.17)	0.59(0.51,0.67)
cg12510502	ADE	AEfit	0.13(0.07,0.19)	0.64(0.19,1.00)	0.00(0.00,0.00)	0.05(0.00,0.14)	7.54(6.16,9.11)	0.38(0.12,0.65)	0.05(0.00,0.15)	0.00(0.00,0.00)	0.00(0.00,0.00)	0.00(0.00,0.00)	6.33(5.51,7.30)	0.11(0.00,0.36)	1.00(0.88,1.13)
cg26703066	ACE	AEfit	0.11(0.05,0.18)	0.63(0.15,1.00)	0.00(0.00,0.00)	0.00(0.00,0.07)	7.57(6.18,9.14)	0.42(0.16,0.68)	0.06(0.00,0.40)	0.00(0.00,0.00)	0.00(0.00,0.00)	0.35(0.05,0.49)	6.31(5.50,7.28)	0.00(0.00,0.17)	0.58(0.50,0.67)
cg22653976	ACE	AEfit	-0.11(-0.18,-0.05)	-0.63(-1.00,-0.14)	0.00(0.00,0.00)	0.00(-0.07,0.00)	7.50(6.12,9.07)	-0.41(-0.67,-0.15)	0.06(0.00,0.44)	0.00(0.00,0.00)	0.00(0.00,0.00)	0.36(0.00,0.49)	6.35(5.53,7.32)	0.00(-0.16,0.00)	0.58(0.50,0.66)
cg07478918	ACE	AEfit	-0.14(-0.20,-0.07)	-0.74(-1.00,-0.23)	0.00(0.00,0.00)	0.00(-0.03,0.00)	7.46(6.09,9.03)	-0.51(-0.78,-0.26)	0.06(0.01,0.40)	0.00(0.00,0.00)	0.00(0.00,0.00)	0.40(0.09,0.52)	6.37(5.55,7.35)	0.00(-0.07,0.00)	0.55(0.47,0.63)
cg24142735	ADE	AEfit	0.11(0.05,0.17)	0.52(0.21,1.00)	0.00(0.00,0.00)	0.00(0.00,0.07)	7.52(6.14,9.09)	0.41(0.18,0.64)	0.08(0.01,0.18)	0.00(0.00,0.00)	0.00(0.00,0.00)	0.00(0.00,0.00)	6.34(5.52,7.31)	0.00(0.00,0.18)	0.94(0.83,1.08)
cg20535715	ADE	AEfit	-0.14(-0.19,-0.08)	-0.64(-1.00,-0.34)	0.00(0.00,0.00)	0.00(-0.06,0.00)	7.53(6.15,9.10)	-0.50(-0.74,-0.32)	0.08(0.01,0.18)	0.00(0.00,0.00)	0.00(0.00,0.00)	0.00(0.00,0.00)	6.33(5.52,7.30)	0.00(-0.14,0.00)	0.92(0.81,1.05)
cg14787093	ACE	AEfit	0.11(0.04,0.17)	0.56(0.15,1.00)	0.00(0.00,0.00)	0.00(0.00,0.03)	7.53(6.15,9.10)	0.41(0.17,0.67)	0.07(0.00,0.43)	0.00(0.00,0.00)	0.00(0.00,0.00)	0.31(0.00,0.45)	6.33(5.52,7.30)	0.00(0.00,0.08)	0.63(0.55,0.72)
cg02176069	ACE	AEfit	0.12(0.05,0.19)	0.51(0.13,1.00)	0.00(0.00,0.00)	0.01(0.00,0.09)	7.57(6.18,9.14)	0.43(0.14,0.70)	0.09(0.00,0.43)	0.00(0.00,0.00)	0.00(0.00,0.00)	0.34(0.03,0.50)	6.31(5.50,7.28)	0.02(0.00,0.21)	0.59(0.51,0.68)
cg01280128	ADE	AEfit	-0.11(-0.17,-0.04)	-0.55(-1.00,-0.06)	0.00(0.00,0.00)	-0.05(-0.14,0.00)	7.55(6.17,9.12)	-0.29(-0.56,-0.03)	0.04(0.00,0.14)	0.00(0.00,0.00)	0.00(0.00,0.00)	0.00(0.00,0.00)	6.32(5.51,7.29)	-0.11(-0.36,0.00)	0.99(0.87,1.11)
cg12052203	ACE	AEfit	0.11(0.05,0.17)	0.56(0.20,1.00)	0.00(0.00,0.00)	0.02(0.00,0.05)	7.46(6.08,9.03)	0.36(0.12,0.61)	0.06(0.01,0.12)	0.00(0.00,0.00)	0.00(0.00,0.00)	0.85(0.73,0.99)	6.37(5.55,7.35)	0.04(0.00,0.11)	0.07(0.06,0.08)
cg25106172	ADE	AEfit	0.11(0.05,0.17)	0.58(0.25,1.00)	0.00(0.00,0.00)	0.00(0.00,0.05)	7.53(6.15,9.10)	0.42(0.22,0.65)	0.07(0.01,0.17)	0.00(0.00,0.00)	0.00(0.00,0.00)	0.00(0.00,0.00)	6.33(5.52,7.30)	0.00(0.00,0.12)	0.95(0.83,1.08)
cg10853830	ADE	AEfit	-0.14(-0.21,-0.08)	-0.62(-1.00,-0.13)	0.00(0.00,0.00)	-0.08(-0.18,0.00)	7.54(6.16,9.11)	-0.33(-0.60,-0.07)	0.04(0.00,0.14)	0.00(0.00,0.00)	0.00(0.00,0.00)	0.00(0.00,0.00)	6.33(5.51,7.30)	-0.20(-0.45,0.00)	0.96(0.84,1.08)
cg07758428	ADE	AEfit	0.16(0.10,0.22)	0.69(0.36,1.00)	0.00(0.00,0.00)	0.02(0.00,0.11)	7.52(6.14,9.09)	0.57(0.31,0.83)	0.09(0.02,0.19)	0.00(0.00,0.00)	0.00(0.00,0.00)	0.00(0.00,0.00)	6.34(5.52,7.31)	0.04(0.00,0.27)	0.93(0.81,1.06)
cg13720316	ADE	AEfit	0.11(0.05,0.17)	0.59(0.25,1.00)	0.00(0.00,0.00)	0.00(0.00,0.03)	7.53(6.15,9.10)	0.42(0.20,0.65)	0.07(0.01,0.17)	0.00(0.00,0.00)	0.00(0.00,0.00)	0.00(0.00,0.00)	6.33(5.52,7.30)	0.00(0.00,0.08)	0.94(0.82,1.07)
cg09637363	ACE	AEfit	0.11(0.04,0.17)	0.54(0.12,1.00)	0.00(0.00,0.00)	0.00(0.00,0.08)	7.51(6.13,9.07)	0.39(0.13,0.65)	0.07(0.00,0.43)	0.00(0.00,0.00)	0.00(0.00,0.00)	0.29(0.00,0.43)	6.34(5.53,7.32)	0.00(0.00,0.18)	0.64(0.55,0.73)
cg26821960	ACE	AEfit	-0.11(-0.17,-0.04)	-0.66(-1.00,-0.14)	0.00(0.00,0.00)	0.00(-0.02,0.00)	7.55(6.17,9.12)	-0.40(-0.65,-0.15)	0.05(0.00,0.42)	0.00(0.00,0.00)	0.00(0.00,0.00)	0.36(0.01,0.49)	6.32(5.51,7.29)	0.00(-0.06,0.00)	0.57(0.50,0.65)
cg17272843	ACE	AEfit	-0.12(-0.19,-0.05)	-0.77(-1.00,-0.19)	0.00(0.00,0.00)	0.00(-0.06,0.00)	7.51(6.13,9.07)	-0.45(-0.72,-0.18)	0.05(0.00,0.35)	0.00(0.00,0.00)	0.00(0.00,0.00)	0.56(0.27,0.69)	6.34(5.53,7.32)	0.00(-0.14,0.00)	0.41(0.35,0.47)
cg10010533	ACE	AEfit	-0.13(-0.20,-0.06)	-0.56(-1.00,-0.20)	0.00(0.00,0.00)	0.00(-0.02,0.00)	7.46(6.08,9.02)	-0.48(-0.74,-0.23)	0.10(0.01,0.40)	0.00(0.00,0.00)	0.00(0.00,0.00)	0.43(0.23,0.59)	6.37(5.55,7.35)	0.00(-0.05,0.00)	0.45(0.39,0.52)
cg23884964	ADE	AEfit	-0.12(-0.18,-0.06)	-0.58(-1.00,-0.27)	0.00(0.00,0.00)	0.00(-0.08,0.00)	7.54(6.16,9.11)	-0.45(-0.68,-0.22)	0.08(0.01,0.18)	0.00(0.00,0.00)	0.00(0.00,0.00)	0.00(0.00,0.00)	6.33(5.51,7.30)	0.00(-0.18,0.00)	0.91(0.80,1.04)
cg04568842	ADE	AEfit	0.13(0.06,0.19)	0.52(0.19,1.00)	0.00(0.00,0.00)	0.03(0.00,0.12)	7.50(6.12,9.07)	0.42(0.16,0.68)	0.09(0.01,0.19)	0.00(0.00,0.00)	0.00(0.00,0.00)	0.00(0.00,0.00)	6.35(5.53,7.33)	0.07(0.00,0.31)	0.95(0.83,1.09)
cg11450001	ACE	AEfit	0.11(0.04,0.17)	0.51(0.12,1.00)	0.00(0.00,0.00)	0.00(0.00,0.06)	7.52(6.14,9.09)	0.38(0.11,0.66)	0.08(0.00,0.33)	0.00(0.00,0.00)	0.00(0.00,0.00)	0.62(0.37,0.78)	6.33(5.52,7.31)	0.01(0.00,0.15)	0.32(0.28,0.36)
cg11409060	ADE	AEfit	-0.12(-0.18,-0.05)	-0.75(-1.00,-0.11)	0.00(0.00,0.00)	-0.05(-0.15,0.00)	7.55(6.17,9.12)	-0.32(-0.59,-0.05)	0.02(0.00,0.14)	0.00(0.00,0.00)	0.00(0.00,0.00)	0.00(0.00,0.00)	6.32(5.51,7.29)	-0.12(-0.38,0.00)	0.99(0.86,1.10)
cg25949502	ADE	AEfit	0.12(0.06,0.18)	0.85(0.09,1.00)	0.00(0.00,0.00)	0.06(0.00,0.16)	7.55(6.17,9.12)	0.29(0.03,0.55)	0.01(0.00,0.11)	0.00(0.00,0.00)	0.00(0.00,0.00)	0.00(0.00,0.00)	6.32(5.51,7.29)	0.16(0.00,0.40)	0.98(0.86,1.08)
cg09143195	ADE	AEfit	0.11(0.04,0.18)	0.52(0.10,1.00)	0.00(0.00,0.00)	0.00(0.00,0.10)	7.51(6.13,9.08)	0.41(0.13,0.68)	0.08(0.00,0.65)	0.00(0.00,0.00)	0.00(0.00,0.00)	0.51(0.00,0.69)	6.34(5.53,7.32)	0.00(0.00,0.16)	0.43(0.37,0.50)
cg16863447	ADE	AEfit	0.11(0.05,0.17)	0.54(0.06,1.00)	0.00(0.00,0.00)	0.05(0.00,0.15)	7.54(6.16,9.11)	0.29(0.03,0.55)	0.04(0.00,0.14)	0.00(0.00,0.00)	0.00(0.00,0.00)	0.00(0.00,0.00)	6.33(5.51,7.30)	0.13(0.00,0.37)	0.97(0.85,1.10)
cg09371693	ACE	AEfit	0.12(0.05,0.19)	0.52(0.03,1.00)	0.00(0.00,0.00)	0.06(0.00,0.13)	7.53(6.15,9.10)	0.29(0.02,0.58)	0.04(0.00,0.34)	0.00(0.00,0.00)	0.00(0.00,0.00)	0.59(0.29,0.73)	6.33(5.52,7.31)	0.15(0.01,0.31)	0.37(0.33,0.43)
cg08288107	ADE	AEfit	0.11(0.05,0.18)	0.67(0.21,1.00)	0.00(0.00,0.00)	0.02(0.00,0.11)	7.53(6.15,9.10)	0.39(0.13,0.64)	0.05(0.00,0.14)	0.00(0.00,0.00)	0.00(0.00,0.00)	0.00(0.00,0.00)	6.33(5.52,7.30)	0.04(0.00,0.28)	0.96(0.84,1.08)
cg05051976	ACE	AEfit	0.12(0.05,0.18)	0.51(0.13,1.00)	0.00(0.00,0.00)	0.01(0.00,0.09)	7.51(6.13,9.08)	0.41(0.14,0.68)	0.08(0.00,0.45)	0.00(0.00,0.00)	0.00(0.00,0.00)	0.38(0.04,0.54)	6.34(5.53,7.32)	0.02(0.00,0.20)	0.53(0.46,0.61)
cg25595449	ACE	AEfit	-0.12(-0.19,-0.05)	-0.64(-1.00,-0.19)	0.00(0.00,0.00)	0.00(-0.05,0.00)	7.51(6.13,9.08)	-0.45(-0.72,-0.18)	0.07(0.00,0.33)	0.00(0.00,0.00)	0.00(0.00,0.00)	0.58(0.32,0.73)	6.34(5.53,7.32)	0.00(-0.13,0.00)	0.35(0.31,0.41)
cg25932761	ACE	AEfit	0.14(0.07,0.21)	0.55(0.19,1.00)	0.00(0.00,0.00)	0.02(0.00,0.09)	7.51(6.13,9.08)	0.49(0.21,0.79)	0.11(0.01,0.46)	0.00(0.00,0.00)	0.00(0.00,0.00)	0.45(0.12,0.63)	6.34(5.53,7.32)	0.05(0.00,0.22)	0.47(0.41,0.54)
cg00887547	ACE	AEfit	0.12(0.05,0.19)	0.64(0.18,1.00)	0.00(0.00,0.00)	0.00(0.00,0.04)	7.51(6.13,9.08)	0.45(0.20,0.72)	0.07(0.01,0.42)	0.00(0.00,0.00)	0.00(0.00,0.00)	0.46(0.13,0.60)	6.34(5.53,7.32)	0.00(0.00,0.10)	0.49(0.43,0.57)
cg23771088	ACE	AEfit	0.14(0.07,0.20)	0.68(0.23,1.00)	0.00(0.00,0.00)	0.00(0.00,0.03)	7.54(6.15,9.10)	0.51(0.25,0.78)	0.07(0.01,0.37)	0.00(0.00,0.00)	0.00(0.00,0.00)	0.54(0.25,0.68)	6.33(5.52,7.30)	0.00(0.00,0.07)	0.40(0.35,0.46)
cg25079997	ADE	AEfit	0.12(0.05,0.18)	0.84(0.04,1.00)	0.00(0.00,0.00)	0.06(0.00,0.16)	7.54(6.16,9.11)	0.27(0.01,0.53)	0.01(0.00,0.11)	0.00(0.00,0.00)	0.00(0.00,0.00)	0.00(0.00,0.00)	6.33(5.51,7.30)	0.16(0.00,0.41)	0.98(0.86,1.07)
cg08696931	ACE	AEfit	0.13(0.06,0.20)	0.60(0.17,1.00)	0.00(0.00,0.00)	0.00(0.00,0.08)	7.56(6.18,9.14)	0.49(0.21,0.76)	0.09(0.01,0.49)	0.00(0.00,0.00)	0.00(0.00,0.00)	0.45(0.06,0.61)	6.31(5.50,7.28)	0.01(0.00,0.19)	0.51(0.45,0.59)
cg13609797	ACE	AEfit	0.12(0.05,0.18)	0.57(0.16,1.00)	0.00(0.00,0.00)	0.00(0.00,0.04)	7.52(6.13,9.08)	0.43(0.19,0.69)	0.08(0.00,0.44)	0.00(0.00,0.00)	0.00(0.00,0.00)	0.31(0.00,0.46)	6.34(5.53,7.32)	0.00(0.00,0.10)	0.62(0.54,0.71)
cg03064145	ADE	AEfit	-0.11(-0.17,-0.05)	-0.52(-1.00,-0.21)	0.00(0.00,0.00)	0.00(-0.09,0.00)	7.55(6.16,9.12)	-0.41(-0.64,-0.17)	0.08(0.01,0.19)	0.00(0.00,0.00)	0.00(0.00,0.00)	0.00(0.00,0.00)	6.32(5.51,7.30)	0.00(-0.21,0.00)	0.90(0.78,1.03)
cg02761093	ADE	AEfit	-0.11(-0.16,-0.05)	-0.59(-1.00,-0.24)	0.00(0.00,0.00)	0.00(-0.05,0.00)	7.57(6.18,9.14)	-0.40(-0.63,-0.18)	0.06(0.01,0.16)	0.00(0.00,0.00)	0.00(0.00,0.00)	0.00(0.00,0.00)	6.31(5.50,7.28)	0.00(-0.13,0.00)	0.96(0.84,1.08)
cg00953201	ADE	AEfit	0.11(0.05,0.17)	0.54(0.14,1.00)	0.00(0.00,0.00)	0.02(0.00,0.12)	7.57(6.18,9.15)	0.36(0.10,0.62)	0.06(0.00,0.17)	0.00(0.00,0.00)	0.00(0.00,0.00)	0.00(0.00,0.00)	6.31(5.50,7.28)	0.04(0.00,0.29)	0.96(0.84,1.09)
cg11138095	ACE	AEfit	-0.12(-0.19,-0.06)	-0.57(-1.00,-0.17)	0.00(0.00,0.00)	0.00(-0.07,0.00)	7.51(6.12,9.07)	-0.46(-0.73,-0.19)	0.09(0.01,0.45)	0.00(0.00,0.00)	0.00(0.00,0.00)	0.38(0.05,0.53)	6.35(5.53,7.32)	0.00(-0.17,0.00)	0.56(0.49,0.65)
cg24089887	ADE	AEfit	-0.13(-0.20,-0.07)	-0.57(-1.00,-0.02)	0.00(0.00,0.00)	-0.09(-0.19,0.00)	7.55(6.16,9.12)	-0.27(-0.55,-0.01)	0.03(0.00,0.14)	0.00(0.00,0.00)	0.00(0.00,0.00)	0.00(0.00,0.00)	6.32(5.51,7.30)	-0.23(-0.49,0.00)	0.99(0.87,1.11)
cg19965868	ADE	AEfit	0.11(0.05,0.17)	0.72(0.29,1.00)	0.00(0.00,0.00)	0.00(0.00,0.06)	7.56(6.18,9.13)	0.42(0.20,0.65)	0.05(0.01,0.15)	0.00(0.00,0.00)	0.00(0.00,0.00)	0.00(0.00,0.00)	6.31(5.50,7.28)	0.00(0.00,0.14)	0.97(0.85,1.09)
cg12722998	ADE	AEfit	-0.13(-0.19,-0.07)	-0.52(-1.00,-0.22)	0.00(0.00,0.00)	0.00(-0.10,0.00)	7.60(6.21,9.17)	-0.46(-0.70,-0.20)	0.10(0.01,0.20)	0.00(0.00,0.00)	0.00(0.00,0.00)	0.00(0.00,0.00)	6.30(5.49,7.27)	-0.01(-0.25,0.00)	0.90(0.79,1.04)
cg04600000	ACE	AEfit	0.13(0.06,0.20)	0.61(0.20,1.00)	0.00(0.00,0.00)	0.00(0.00,0.04)	7.49(6.11,9.06)	0.48(0.23,0.74)	0.08(0.01,0.40)	0.00(0.00,0.00)	0.00(0.00,0.00)	0.46(0.17,0.61)	6.35(5.54,7.33)	0.00(0.00,0.09)	0.45(0.39,0.51)
cg18424115	ACE	AEfit	0.11(0.04,0.18)	0.68(0.15,1.00)	0.00(0.00,0.00)	0.00(0.00,0.06)	7.55(6.16,9.11)	0.41(0.15,0.68)	0.05(0.00,0.37)	0.00(0.00,0.00)	0.00(0.00,0.00)	0.53(0.22,0.67)	6.32(5.51,7.30)	0.00(0.00,0.15)	0.45(0.39,0.51)
cg12965799	ADE	AEfit	-0.11(-0.17,-0.05)	-0.66(-1.00,-0.02)	0.00(0.00,0.00)	-0.06(-0.16,0.00)	7.55(6.16,9.12)	-0.28(-0.56,-0.01)	0.02(0.00,0.14)	0.00(0.00,0.00)	0.00(0.00,0.00)	0.00(0.00,0.00)	6.32(5.51,7.29)	-0.14(-0.41,0.00)	0.99(0.86,1.10)
cg16750845	ADE	AEfit	-0.11(-0.17,-0.05)	-0.69(-1.00,-0.27)	0.00(0.00,0.00)	0.00(-0.08,0.00)	7.54(6.16,9.11)	-0.41(-0.64,-0.18)	0.05(0.01,0.15)	0.00(0.00,0.00)	0.00(0.00,0.00)	0.00(0.00,0.00)	6.33(5.51,7.30)	0.00(-0.19,0.00)	0.96(0.85,1.08)
cg03189333	ADE	AEfit	0.11(0.04,0.17)	0.64(0.09,1.00)	0.00(0.00,0.00)	0.04(0.00,0.14)	7.54(6.16,9.11)	0.30(0.04,0.57)	0.03(0.00,0.13)	0.00(0.00,0.00)	0.00(0.00,0.00)	0.00(0.00,0.00)	6.32(5.51,7.30)	0.11(0.00,0.35)	1.01(0.89,1.12)
cg00974835	ACE	AEfit	0.11(0.04,0.18)	0.54(0.14,1.00)	0.00(0.00,0.00)	0.00(0.00,0.07)	7.52(6.14,9.09)	0.42(0.14,0.70)	0.08(0.00,0.35)	0.00(0.00,0.00)	0.00(0.00,0.00)	0.59(0.33,0.76)	6.34(5.52,7.31)	0.01(0.00,0.16)	0.36(0.31,0.41)
cg16086620	ACE	AEfit	-0.12(-0.19,-0.05)	-0.73(-1.00,-0.16)	0.00(0.00,0.00)	0.00(-0.08,0.00)	7.52(6.14,9.09)	-0.44(-0.71,-0.16)	0.05(0.00,0.40)	0.00(0.00,0.00)	0.00(0.00,0.00)	0.43(0.11,0.56)	6.34(5.52,7.31)	-0.01(-0.19,0.00)	0.54(0.47,0.62)
cg01991514	ACE	AEfit	0.12(0.05,0.19)	0.58(0.13,1.00)	0.00(0.00,0.00)	0.02(0.00,0.10)	7.52(6.14,9.09)	0.41(0.14,0.70)	0.07(0.00,0.46)	0.00(0.00,0.00)	0.00(0.00,0.00)	0.36(0.00,0.51)	6.34(5.52,7.31)	0.05(0.00,0.24)	0.61(0.53,0.70)
cg10183405	ADE	AEfit	0.11(0.05,0.17)	0.52(0.19,1.00)	0.00(0.00,0.00)	0.00(0.00,0.09)	7.54(6.15,9.11)	0.40(0.15,0.63)	0.08(0.01,0.18)	0.00(0.00,0.00)	0.00(0.00,0.00)	0.00(0.00,0.00)	6.33(5.52,7.30)	0.00(0.00,0.21)	0.95(0.83,1.08)
cg09814127	ADE	AEfit	0.14(0.07,0.21)	0.56(0.16,1.00)	0.00(0.00,0.00)	0.00(0.00,0.08)	7.54(6.16,9.11)	0.54(0.26,0.83)	0.12(0.01,0.83)	0.00(0.00,0.00)	0.00(0.00,0.00)	0.67(0.00,0.87)	6.33(5.51,7.30)	0.00(0.00,0.10)	0.25(0.22,0.29)
cg25114752	ACE	AEfit	0.13(0.06,0.19)	0.61(0.18,1.00)	0.00(0.00,0.00)	0.00(0.00,0.07)	7.46(6.08,9.02)	0.46(0.21,0.72)	0.08(0.01,0.47)	0.00(0.00,0.00)	0.00(0.00,0.00)	0.37(0.00,0.51)	6.37(5.55,7.35)	0.00(0.00,0.16)	0.54(0.47,0.62)
cg04467278	ADE	AEfit	-0.13(-0.19,-0.06)	-0.57(-1.00,-0.19)	0.00(0.00,0.00)	-0.03(-0.13,0.00)	7.56(6.18,9.14)	-0.38(-0.65,-0.13)	0.06(0.00,0.16)	0.00(0.00,0.00)	0.00(0.00,0.00)	0.00(0.00,0.00)	6.31(5.50,7.28)	-0.08(-0.33,0.00)	0.95(0.83,1.08)
cg21867850	ADE	AEfit	0.11(0.05,0.17)	0.51(0.22,1.00)	0.00(0.00,0.00)	0.00(0.00,0.06)	7.53(6.14,9.09)	0.41(0.19,0.65)	0.09(0.01,0.19)	0.00(0.00,0.00)	0.00(0.00,0.00)	0.00(0.00,0.00)	6.33(5.52,7.31)	0.00(0.00,0.14)	0.93(0.82,1.06)
cg27634258	ADE	AEfit	0.12(0.06,0.17)	0.53(0.24,1.00)	0.00(0.00,0.00)	0.00(0.00,0.05)	7.52(6.14,9.09)	0.43(0.21,0.66)	0.09(0.01,0.19)	0.00(0.00,0.00)	0.00(0.00,0.00)	0.00(0.00,0.00)	6.34(5.52,7.31)	0.00(0.00,0.12)	0.91(0.80,1.04)
cg06253734	ADE	AEfit	-0.12(-0.17,-0.06)	-0.70(-1.00,-0.29)	0.00(0.00,0.00)	0.00(-0.04,0.00)	7.50(6.12,9.06)	-0.43(-0.66,-0.21)	0.05(0.01,0.15)	0.00(0.00,0.00)	0.00(0.00,0.00)	0.00(0.00,0.00)	6.35(5.53,7.33)	0.00(-0.09,0.00)	0.95(0.84,1.07)
cg19966063	ACE	AEfit	0.11(0.04,0.18)	0.76(0.17,1.00)	0.00(0.00,0.00)	0.00(0.00,0.05)	7.49(6.11,9.06)	0.42(0.16,0.68)	0.04(0.00,0.40)	0.00(0.00,0.00)	0.00(0.00,0.00)	0.52(0.17,0.64)	6.35(5.53,7.33)	0.00(0.00,0.12)	0.44(0.38,0.50)
cg27211935	ADE	AEfit	0.12(0.06,0.18)	0.62(0.06,1.00)	0.00(0.00,0.00)	0.06(0.00,0.16)	7.55(6.17,9.12)	0.29(0.03,0.56)	0.03(0.00,0.14)	0.00(0.00,0.00)	0.00(0.00,0.00)	0.00(0.00,0.00)	6.32(5.51,7.29)	0.15(0.00,0.41)	0.96(0.84,1.07)
cg23508591	ACE	AEfit	0.12(0.05,0.19)	0.82(0.19,1.00)	0.00(0.00,0.00)	0.00(0.00,0.03)	7.50(6.12,9.06)	0.45(0.20,0.71)	0.04(0.01,0.40)	0.00(0.00,0.00)	0.00(0.00,0.00)	0.46(0.11,0.58)	6.35(5.53,7.33)	0.00(0.00,0.09)	0.51(0.44,0.58)
cg24200445	ADE	AEfit	-0.14(-0.20,-0.07)	-0.51(-1.00,-0.20)	0.00(0.00,0.00)	-0.03(-0.13,0.00)	7.51(6.13,9.08)	-0.43(-0.69,-0.17)	0.09(0.01,0.19)	0.00(0.00,0.00)	0.00(0.00,0.00)	0.00(0.00,0.00)	6.34(5.53,7.32)	-0.08(-0.32,0.00)	0.89(0.78,1.02)
cg14304264	ACE	AEfit	0.11(0.04,0.18)	0.54(0.07,1.00)	0.00(0.00,0.00)	0.03(0.00,0.10)	7.53(6.15,9.10)	0.34(0.06,0.62)	0.05(0.00,0.44)	0.00(0.00,0.00)	0.00(0.00,0.00)	0.41(0.04,0.54)	6.33(5.52,7.31)	0.06(0.00,0.25)	0.55(0.48,0.64)
cg27075654	ACE	AEfit	0.11(0.04,0.18)	0.59(0.12,1.00)	0.00(0.00,0.00)	0.00(0.00,0.09)	7.48(6.10,9.05)	0.40(0.12,0.66)	0.06(0.00,0.45)	0.00(0.00,0.00)	0.00(0.00,0.00)	0.33(0.00,0.47)	6.36(5.54,7.34)	0.01(0.00,0.20)	0.63(0.55,0.72)
cg01636300	ADE	AEfit	0.16(0.10,0.23)	0.52(0.14,1.00)	0.00(0.00,0.00)	0.11(0.01,0.20)	7.54(6.16,9.11)	0.36(0.09,0.63)	0.06(0.00,0.17)	0.00(0.00,0.00)	0.00(0.00,0.00)	0.00(0.00,0.00)	6.32(5.51,7.30)	0.26(0.02,0.51)	0.95(0.83,1.09)
cg09729563	ACE	AEfit	0.11(0.04,0.17)	0.65(0.03,1.00)	0.00(0.00,0.00)	0.04(0.00,0.10)	7.54(6.15,9.10)	0.30(0.02,0.59)	0.03(0.00,0.30)	0.00(0.00,0.00)	0.00(0.00,0.00)	0.58(0.32,0.71)	6.33(5.52,7.30)	0.10(0.00,0.25)	0.40(0.34,0.45)
cg07207682	ACE	AEfit	0.11(0.04,0.18)	0.98(0.18,1.00)	0.00(0.00,0.00)	0.00(0.00,0.04)	7.55(6.17,9.12)	0.42(0.16,0.69)	0.02(0.00,0.29)	0.00(0.00,0.00)	0.00(0.00,0.00)	0.63(0.37,0.75)	6.32(5.51,7.29)	0.00(0.00,0.10)	0.36(0.31,0.41)
cg14791747	ACE	AEfit	0.12(0.05,0.19)	0.81(0.21,1.00)	0.00(0.00,0.00)	0.00(0.00,0.02)	7.49(6.11,9.05)	0.45(0.19,0.72)	0.04(0.00,0.31)	0.00(0.00,0.00)	0.00(0.00,0.00)	0.60(0.38,0.73)	6.35(5.54,7.33)	0.00(0.00,0.05)	0.38(0.33,0.43)
cg17585279	ACE	AEfit	0.12(0.06,0.19)	0.56(0.18,1.00)	0.00(0.00,0.00)	0.00(0.00,0.03)	7.54(6.16,9.11)	0.46(0.21,0.73)	0.09(0.01,0.40)	0.00(0.00,0.00)	0.00(0.00,0.00)	0.47(0.23,0.63)	6.33(5.51,7.30)	0.00(0.00,0.07)	0.45(0.39,0.51)
cg16778451	ACE	AEfit	-0.11(-0.17,-0.04)	-0.58(-1.00,-0.13)	0.00(0.00,0.00)	0.00(-0.06,0.00)	7.53(6.14,9.09)	-0.41(-0.67,-0.14)	0.06(0.00,0.44)	0.00(0.00,0.00)	0.00(0.00,0.00)	0.45(0.09,0.59)	6.33(5.52,7.31)	0.00(-0.16,0.00)	0.51(0.45,0.59)
cg05970777	ADE	AEfit	-0.12(-0.19,-0.05)	-0.53(-1.00,-0.12)	0.00(0.00,0.00)	0.00(-0.04,0.00)	7.52(6.14,9.09)	-0.44(-0.71,-0.17)	0.09(0.00,0.71)	0.00(0.00,0.00)	0.00(0.00,0.00)	0.57(0.00,0.75)	6.34(5.52,7.31)	0.00(-0.06,0.00)	0.34(0.30,0.40)
cg09302448	ACE	AEfit	0.12(0.05,0.19)	0.52(0.13,1.00)	0.00(0.00,0.00)	0.02(0.00,0.08)	7.55(6.16,9.12)	0.41(0.13,0.70)	0.08(0.00,0.38)	0.00(0.00,0.00)	0.00(0.00,0.00)	0.57(0.28,0.74)	6.32(5.51,7.29)	0.04(0.00,0.19)	0.37(0.32,0.42)
cg06432529	ADE	AEfit	0.13(0.07,0.19)	0.94(0.30,1.00)	0.00(0.00,0.00)	0.02(0.00,0.11)	7.53(6.15,9.10)	0.44(0.18,0.69)	0.03(0.00,0.13)	0.00(0.00,0.00)	0.00(0.00,0.00)	0.00(0.00,0.00)	6.33(5.52,7.31)	0.05(0.00,0.29)	0.99(0.87,1.09)
cg04424379	ADE	AEfit	-0.11(-0.16,-0.05)	-0.54(-1.00,-0.22)	0.00(0.00,0.00)	0.00(-0.06,0.00)	7.53(6.15,9.10)	-0.40(-0.63,-0.18)	0.07(0.01,0.18)	0.00(0.00,0.00)	0.00(0.00,0.00)	0.00(0.00,0.00)	6.33(5.52,7.30)	0.00(-0.14,0.00)	0.93(0.82,1.07)
cg03022368	ADE	AEfit	-0.12(-0.18,-0.06)	-0.55(-1.00,-0.13)	0.00(0.00,0.00)	-0.04(-0.14,0.00)	7.56(6.18,9.13)	-0.35(-0.63,-0.08)	0.05(0.00,0.16)	0.00(0.00,0.00)	0.00(0.00,0.00)	0.00(0.00,0.00)	6.32(5.51,7.29)	-0.10(-0.36,0.00)	0.97(0.85,1.10)
cg00738897	ACE	AEfit	0.11(0.04,0.17)	0.57(0.15,1.00)	0.00(0.00,0.00)	0.00(0.00,0.04)	7.54(6.15,9.11)	0.41(0.16,0.67)	0.07(0.00,0.43)	0.00(0.00,0.00)	0.00(0.00,0.00)	0.36(0.03,0.50)	6.33(5.52,7.30)	0.00(0.00,0.11)	0.59(0.51,0.68)
cg09965085	ACE	AEfit	0.12(0.05,0.19)	0.77(0.16,1.00)	0.00(0.00,0.00)	0.01(0.00,0.08)	7.52(6.13,9.08)	0.43(0.15,0.71)	0.04(0.00,0.37)	0.00(0.00,0.00)	0.00(0.00,0.00)	0.47(0.17,0.60)	6.34(5.53,7.32)	0.03(0.00,0.21)	0.51(0.45,0.59)
cg26533023	ADE	AEfit	0.12(0.06,0.18)	0.51(0.24,1.00)	0.00(0.00,0.00)	0.00(0.00,0.07)	7.55(6.17,9.12)	0.45(0.22,0.68)	0.10(0.01,0.20)	0.00(0.00,0.00)	0.00(0.00,0.00)	0.00(0.00,0.00)	6.32(5.51,7.29)	0.00(0.00,0.17)	0.90(0.79,1.03)
cg06069030	ACE	AEfit	0.13(0.06,0.19)	0.61(0.17,1.00)	0.00(0.00,0.00)	0.00(0.00,0.09)	7.50(6.12,9.07)	0.47(0.19,0.74)	0.08(0.01,0.46)	0.00(0.00,0.00)	0.00(0.00,0.00)	0.34(0.00,0.49)	6.35(5.53,7.33)	0.01(0.00,0.21)	0.61(0.53,0.70)
cg09608085	ADE	AEfit	0.11(0.05,0.16)	0.67(0.25,1.00)	0.00(0.00,0.00)	0.00(0.00,0.06)	7.53(6.14,9.09)	0.39(0.17,0.62)	0.04(0.00,0.15)	0.00(0.00,0.00)	0.00(0.00,0.00)	0.00(0.00,0.00)	6.34(5.52,7.31)	0.00(0.00,0.14)	0.94(0.82,1.06)
cg09773150	ADE	AEfit	0.11(0.06,0.17)	0.88(0.32,1.00)	0.00(0.00,0.00)	0.00(0.00,0.03)	7.52(6.13,9.08)	0.43(0.21,0.66)	0.03(0.01,0.14)	0.00(0.00,0.00)	0.00(0.00,0.00)	0.00(0.00,0.00)	6.34(5.53,7.32)	0.00(0.00,0.07)	0.98(0.86,1.08)
cg23899285	ADE	AEfit	0.12(0.05,0.18)	0.54(0.06,1.00)	0.00(0.00,0.00)	0.06(0.00,0.16)	7.54(6.16,9.11)	0.29(0.03,0.56)	0.04(0.00,0.14)	0.00(0.00,0.00)	0.00(0.00,0.00)	0.00(0.00,0.00)	6.32(5.51,7.30)	0.16(0.00,0.40)	0.98(0.86,1.10)
cg04103918	ADE	AEfit	0.11(0.05,0.18)	0.73(0.10,1.00)	0.00(0.00,0.00)	0.01(0.00,0.11)	7.54(6.16,9.11)	0.41(0.14,0.69)	0.04(0.00,0.61)	0.00(0.00,0.00)	0.00(0.00,0.00)	0.50(0.00,0.63)	6.33(5.51,7.30)	0.01(0.00,0.19)	0.46(0.40,0.53)
cg26740942	ADE	AEfit	-0.13(-0.20,-0.06)	-0.67(-1.00,-0.15)	0.00(0.00,0.00)	0.00(-0.09,0.00)	7.56(6.17,9.13)	-0.49(-0.76,-0.23)	0.07(0.01,0.70)	0.00(0.00,0.00)	0.00(0.00,0.00)	0.56(0.00,0.71)	6.32(5.51,7.29)	0.00(-0.13,0.00)	0.35(0.30,0.40)
cg12873903	ADE	AEfit	0.13(0.07,0.19)	0.58(0.25,1.00)	0.00(0.00,0.00)	0.01(0.00,0.11)	7.56(6.18,9.13)	0.46(0.20,0.71)	0.09(0.01,0.19)	0.00(0.00,0.00)	0.00(0.00,0.00)	0.00(0.00,0.00)	6.32(5.51,7.29)	0.02(0.00,0.26)	0.91(0.80,1.04)
cg04157072	ADE	AEfit	-0.13(-0.18,-0.07)	-0.66(-1.00,-0.32)	0.00(0.00,0.00)	0.00(-0.04,0.00)	7.54(6.16,9.11)	-0.47(-0.70,-0.25)	0.07(0.01,0.16)	0.00(0.00,0.00)	0.00(0.00,0.00)	0.00(0.00,0.00)	6.33(5.51,7.30)	0.00(-0.10,0.00)	0.91(0.80,1.03)
cg00715050	ACE	AEfit	0.13(0.07,0.19)	0.59(0.20,1.00)	0.00(0.00,0.00)	0.00(0.00,0.05)	7.50(6.12,9.07)	0.48(0.24,0.74)	0.09(0.01,0.45)	0.00(0.00,0.00)	0.00(0.00,0.00)	0.30(0.00,0.45)	6.35(5.53,7.32)	0.00(0.00,0.13)	0.61(0.53,0.70)
cg17881910	ADE	AEfit	0.11(0.05,0.17)	0.63(0.25,1.00)	0.00(0.00,0.00)	0.00(0.00,0.07)	7.53(6.15,9.10)	0.41(0.18,0.64)	0.06(0.01,0.15)	0.00(0.00,0.00)	0.00(0.00,0.00)	0.00(0.00,0.00)	6.33(5.52,7.31)	0.00(0.00,0.18)	0.94(0.82,1.06)
cg10567637	ADE	AEfit	-0.12(-0.18,-0.06)	-0.61(-1.00,-0.27)	0.00(0.00,0.00)	0.00(-0.05,0.00)	7.49(6.11,9.06)	-0.44(-0.67,-0.22)	0.07(0.01,0.17)	0.00(0.00,0.00)	0.00(0.00,0.00)	0.00(0.00,0.00)	6.35(5.53,7.33)	0.00(-0.11,0.00)	0.94(0.83,1.07)
cg07695566	ACE	AEfit	0.13(0.06,0.20)	0.71(0.16,1.00)	0.00(0.00,0.00)	0.02(0.00,0.10)	7.49(6.11,9.06)	0.44(0.17,0.72)	0.05(0.00,0.42)	0.00(0.00,0.00)	0.00(0.00,0.00)	0.42(0.07,0.54)	6.35(5.53,7.33)	0.06(0.00,0.24)	0.53(0.46,0.61)
cg07882831	ADE	AEfit	0.12(0.07,0.18)	0.59(0.29,1.00)	0.00(0.00,0.00)	0.00(0.00,0.06)	7.58(6.19,9.15)	0.46(0.24,0.69)	0.08(0.01,0.18)	0.00(0.00,0.00)	0.00(0.00,0.00)	0.00(0.00,0.00)	6.31(5.50,7.28)	0.00(0.00,0.14)	0.91(0.80,1.04)
cg12504415	ACE	AEfit	0.15(0.08,0.21)	0.82(0.25,1.00)	0.00(0.00,0.00)	0.00(0.00,0.03)	7.51(6.13,9.07)	0.55(0.30,0.82)	0.06(0.01,0.44)	0.00(0.00,0.00)	0.00(0.00,0.00)	0.38(0.02,0.50)	6.34(5.53,7.32)	0.00(0.00,0.08)	0.57(0.49,0.65)
cg25117523	ADE	AEfit	0.15(0.09,0.21)	0.53(0.28,0.94)	0.00(0.00,0.00)	0.00(0.00,0.10)	7.55(6.17,9.12)	0.54(0.28,0.78)	0.14(0.04,0.24)	0.00(0.00,0.00)	0.00(0.00,0.00)	0.00(0.00,0.00)	6.32(5.51,7.29)	0.00(0.00,0.23)	0.86(0.76,0.99)
cg13812613	ADE	AEfit	0.11(0.05,0.17)	0.85(0.24,1.00)	0.00(0.00,0.00)	0.00(0.00,0.10)	7.49(6.11,9.05)	0.40(0.14,0.62)	0.03(0.00,0.13)	0.00(0.00,0.00)	0.00(0.00,0.00)	0.00(0.00,0.00)	6.35(5.54,7.33)	0.00(0.00,0.25)	0.98(0.86,1.08)
cg26638570	ACE	AEfit	0.14(0.07,0.20)	0.99(0.24,1.00)	0.00(0.00,0.00)	0.00(0.00,0.06)	7.51(6.13,9.07)	0.52(0.26,0.79)	0.04(0.01,0.40)	0.00(0.00,0.00)	0.00(0.00,0.00)	0.48(0.13,0.59)	6.34(5.53,7.32)	0.00(0.00,0.14)	0.52(0.46,0.60)
cg11969191	ADE	AEfit	0.15(0.08,0.21)	0.52(0.08,1.00)	0.00(0.00,0.00)	0.10(0.00,0.20)	7.55(6.16,9.12)	0.31(0.05,0.57)	0.05(0.00,0.15)	0.00(0.00,0.00)	0.00(0.00,0.00)	0.00(0.00,0.00)	6.32(5.51,7.30)	0.25(0.01,0.50)	0.97(0.85,1.10)
cg02695219	ADE	AEfit	0.12(0.05,0.18)	0.53(0.10,1.00)	0.00(0.00,0.00)	0.05(0.00,0.15)	7.54(6.15,9.11)	0.31(0.06,0.58)	0.05(0.00,0.14)	0.00(0.00,0.00)	0.00(0.00,0.00)	0.00(0.00,0.00)	6.33(5.51,7.30)	0.13(0.00,0.38)	0.99(0.87,1.11)
cg20012885	ACE	AEfit	0.11(0.05,0.18)	0.56(0.10,1.00)	0.00(0.00,0.00)	0.03(0.00,0.09)	7.54(6.15,9.11)	0.36(0.08,0.65)	0.06(0.00,0.36)	0.00(0.00,0.00)	0.00(0.00,0.00)	0.54(0.25,0.68)	6.33(5.52,7.30)	0.07(0.00,0.23)	0.42(0.37,0.48)
cg19385725	ACE	AEfit	0.12(0.06,0.19)	0.60(0.17,1.00)	0.00(0.00,0.00)	0.00(0.00,0.06)	7.52(6.14,9.09)	0.46(0.20,0.72)	0.08(0.01,0.46)	0.00(0.00,0.00)	0.00(0.00,0.00)	0.35(0.00,0.50)	6.34(5.52,7.31)	0.00(0.00,0.14)	0.60(0.52,0.69)
cg07127945	ADE	AEfit	0.13(0.07,0.19)	0.68(0.28,1.00)	0.00(0.00,0.00)	0.00(0.00,0.09)	7.55(6.17,9.12)	0.47(0.21,0.70)	0.06(0.01,0.16)	0.00(0.00,0.00)	0.00(0.00,0.00)	0.00(0.00,0.00)	6.32(5.51,7.29)	0.00(0.00,0.23)	0.93(0.81,1.05)
cg27041649	ADE	AEfit	0.12(0.06,0.18)	0.53(0.25,1.00)	0.00(0.00,0.00)	0.00(0.00,0.06)	7.54(6.16,9.11)	0.44(0.22,0.68)	0.09(0.01,0.19)	0.00(0.00,0.00)	0.00(0.00,0.00)	0.00(0.00,0.00)	6.32(5.51,7.30)	0.00(0.00,0.15)	0.92(0.81,1.06)
cg06118578	ADE	AEfit	-0.11(-0.17,-0.05)	-0.53(-1.00,-0.20)	0.00(0.00,0.00)	0.00(-0.09,0.00)	7.52(6.14,9.09)	-0.41(-0.64,-0.17)	0.08(0.01,0.18)	0.00(0.00,0.00)	0.00(0.00,0.00)	0.00(0.00,0.00)	6.33(5.52,7.31)	0.00(-0.22,0.00)	0.91(0.80,1.04)
cg17437218	ACE	AEfit	0.12(0.05,0.18)	0.55(0.17,1.00)	0.00(0.00,0.00)	0.00(0.00,0.03)	7.55(6.17,9.12)	0.44(0.19,0.71)	0.09(0.01,0.45)	0.00(0.00,0.00)	0.00(0.00,0.00)	0.38(0.06,0.54)	6.32(5.51,7.29)	0.00(0.00,0.07)	0.54(0.47,0.63)
cg00597087	ACE	AEfit	0.11(0.04,0.18)	0.99(0.20,1.00)	0.00(0.00,0.00)	0.00(0.00,0.02)	7.52(6.13,9.08)	0.42(0.16,0.69)	0.02(0.00,0.26)	0.00(0.00,0.00)	0.00(0.00,0.00)	0.64(0.41,0.76)	6.34(5.52,7.31)	0.00(0.00,0.05)	0.33(0.29,0.38)
cg25976451	ACE	AEfit	0.12(0.06,0.19)	0.93(0.09,1.00)	0.00(0.00,0.00)	0.05(0.00,0.13)	7.52(6.14,9.09)	0.34(0.07,0.63)	0.02(0.00,0.41)	0.00(0.00,0.00)	0.00(0.00,0.00)	0.38(0.02,0.48)	6.33(5.52,7.31)	0.12(0.00,0.32)	0.62(0.54,0.71)
cg22761607	ADE	AEfit	0.11(0.05,0.17)	0.54(0.23,1.00)	0.00(0.00,0.00)	0.00(0.00,0.08)	7.50(6.11,9.06)	0.42(0.19,0.65)	0.08(0.01,0.18)	0.00(0.00,0.00)	0.00(0.00,0.00)	0.00(0.00,0.00)	6.35(5.53,7.33)	0.00(0.00,0.19)	0.92(0.80,1.05)
cg22175239	ADE	AEfit	0.12(0.06,0.17)	0.52(0.24,1.00)	0.00(0.00,0.00)	0.00(0.00,0.07)	7.56(6.17,9.13)	0.44(0.21,0.67)	0.09(0.01,0.19)	0.00(0.00,0.00)	0.00(0.00,0.00)	0.00(0.00,0.00)	6.32(5.51,7.29)	0.00(0.00,0.16)	0.94(0.83,1.08)
cg08154698	ACE	AEfit	0.11(0.04,0.17)	0.58(0.14,1.00)	0.00(0.00,0.00)	0.00(0.00,0.05)	7.52(6.14,9.09)	0.39(0.13,0.66)	0.06(0.00,0.35)	0.00(0.00,0.00)	0.00(0.00,0.00)	0.53(0.26,0.68)	6.34(5.52,7.31)	0.00(0.00,0.13)	0.40(0.35,0.46)
cg17944161	ACE	AEfit	-0.11(-0.17,-0.04)	-0.58(-1.00,-0.14)	0.00(0.00,0.00)	0.00(-0.06,0.00)	7.56(6.17,9.13)	-0.40(-0.65,-0.15)	0.06(0.00,0.43)	0.00(0.00,0.00)	0.00(0.00,0.00)	0.34(0.00,0.47)	6.32(5.51,7.29)	0.00(-0.14,0.00)	0.60(0.52,0.68)
cg06917548	ADE	AEfit	0.16(0.10,0.22)	0.68(0.27,1.00)	0.00(0.00,0.00)	0.06(0.00,0.16)	7.53(6.15,9.10)	0.46(0.19,0.73)	0.06(0.01,0.17)	0.00(0.00,0.00)	0.00(0.00,0.00)	0.00(0.00,0.00)	6.33(5.52,7.31)	0.15(0.00,0.40)	0.96(0.84,1.08)
cg13613853	ADE	AEfit	-0.11(-0.17,-0.05)	-0.52(-1.00,-0.17)	0.00(0.00,0.00)	-0.01(-0.11,0.00)	7.51(6.13,9.08)	-0.38(-0.62,-0.13)	0.07(0.00,0.17)	0.00(0.00,0.00)	0.00(0.00,0.00)	0.00(0.00,0.00)	6.34(5.53,7.32)	-0.02(-0.26,0.00)	0.91(0.80,1.04)
cg26510945	ADE	AEfit	0.11(0.05,0.17)	0.59(0.21,1.00)	0.00(0.00,0.00)	0.00(0.00,0.10)	7.55(6.16,9.12)	0.40(0.15,0.64)	0.06(0.00,0.16)	0.00(0.00,0.00)	0.00(0.00,0.00)	0.00(0.00,0.00)	6.32(5.51,7.29)	0.00(0.00,0.24)	0.94(0.83,1.07)
cg07512231	ADE	AEfit	0.11(0.04,0.17)	0.61(0.12,1.00)	0.00(0.00,0.00)	0.03(0.00,0.12)	7.53(6.14,9.10)	0.33(0.07,0.58)	0.04(0.00,0.14)	0.00(0.00,0.00)	0.00(0.00,0.00)	0.00(0.00,0.00)	6.33(5.52,7.31)	0.07(0.00,0.31)	0.97(0.85,1.08)
cg10776862	ADE	AEfit	-0.11(-0.18,-0.04)	-0.53(-1.00,-0.06)	0.00(0.00,0.00)	-0.04(-0.14,0.00)	7.56(6.17,9.13)	-0.36(-0.65,-0.07)	0.06(0.00,0.72)	0.00(0.00,0.00)	0.00(0.00,0.00)	0.62(0.00,0.78)	6.32(5.51,7.29)	-0.05(-0.20,0.00)	0.33(0.29,0.39)
cg20984085	ADE	AEfit	-0.12(-0.18,-0.06)	-0.58(-1.00,-0.27)	0.00(0.00,0.00)	0.00(-0.07,0.00)	7.57(6.18,9.14)	-0.46(-0.70,-0.23)	0.08(0.01,0.19)	0.00(0.00,0.00)	0.00(0.00,0.00)	0.00(0.00,0.00)	6.31(5.50,7.28)	0.00(-0.17,0.00)	0.95(0.83,1.08)
cg12966283	ADE	AEfit	-0.12(-0.18,-0.06)	-0.55(-1.00,-0.19)	0.00(0.00,0.00)	-0.02(-0.12,0.00)	7.55(6.16,9.12)	-0.39(-0.65,-0.14)	0.07(0.00,0.17)	0.00(0.00,0.00)	0.00(0.00,0.00)	0.00(0.00,0.00)	6.32(5.51,7.29)	-0.06(-0.30,0.00)	0.95(0.83,1.08)
cg10505785	ADE	AEfit	-0.12(-0.19,-0.05)	-0.53(-1.00,-0.13)	0.00(0.00,0.00)	0.00(-0.07,0.00)	7.52(6.14,9.09)	-0.45(-0.73,-0.18)	0.10(0.00,0.69)	0.00(0.00,0.00)	0.00(0.00,0.00)	0.55(0.00,0.74)	6.34(5.52,7.31)	0.00(-0.11,0.00)	0.37(0.32,0.43)
cg25239251	ADE	AEfit	-0.11(-0.17,-0.06)	-0.53(-1.00,-0.21)	0.00(0.00,0.00)	0.00(-0.09,0.00)	7.54(6.15,9.10)	-0.42(-0.65,-0.18)	0.09(0.01,0.19)	0.00(0.00,0.00)	0.00(0.00,0.00)	0.00(0.00,0.00)	6.33(5.52,7.30)	0.00(-0.21,0.00)	0.91(0.80,1.05)
cg16484842	ADE	AEfit	-0.14(-0.20,-0.08)	-0.51(-1.00,-0.09)	0.00(0.00,0.00)	-0.08(-0.18,0.00)	7.54(6.15,9.11)	-0.32(-0.59,-0.05)	0.05(0.00,0.16)	0.00(0.00,0.00)	0.00(0.00,0.00)	0.00(0.00,0.00)	6.33(5.51,7.30)	-0.21(-0.46,0.00)	0.99(0.87,1.12)
cg12444076	ADE	AEfit	0.11(0.04,0.18)	0.65(0.12,1.00)	0.00(0.00,0.00)	0.00(0.00,0.05)	7.51(6.12,9.07)	0.41(0.16,0.68)	0.05(0.00,0.56)	0.00(0.00,0.00)	0.00(0.00,0.00)	0.45(0.00,0.59)	6.35(5.53,7.32)	0.00(0.00,0.10)	0.52(0.45,0.60)
cg23668190	ACE	AEfit	0.11(0.04,0.18)	0.86(0.07,1.00)	0.00(0.00,0.00)	0.04(0.00,0.12)	7.53(6.15,9.10)	0.33(0.05,0.61)	0.02(0.00,0.41)	0.00(0.00,0.00)	0.00(0.00,0.00)	0.34(0.00,0.45)	6.33(5.52,7.30)	0.09(0.00,0.30)	0.65(0.57,0.75)
cg07155303	ADE	AEfit	0.11(0.05,0.17)	0.53(0.20,1.00)	0.00(0.00,0.00)	0.00(0.00,0.09)	7.56(6.18,9.14)	0.41(0.16,0.65)	0.08(0.01,0.18)	0.00(0.00,0.00)	0.00(0.00,0.00)	0.00(0.00,0.00)	6.31(5.50,7.28)	0.00(0.00,0.22)	0.96(0.84,1.10)
cg26298038	ACE	AEfit	0.12(0.06,0.18)	0.95(0.19,1.00)	0.00(0.00,0.00)	0.00(0.00,0.05)	7.54(6.15,9.11)	0.45(0.20,0.70)	0.03(0.01,0.40)	0.00(0.00,0.00)	0.00(0.00,0.00)	0.34(0.01,0.45)	6.33(5.52,7.30)	0.00(0.00,0.12)	0.62(0.55,0.71)
cg21797131	ACE	AEfit	0.11(0.04,0.17)	0.56(0.14,1.00)	0.00(0.00,0.00)	0.00(0.00,0.04)	7.56(6.17,9.12)	0.40(0.13,0.68)	0.07(0.00,0.32)	0.00(0.00,0.00)	0.00(0.00,0.00)	0.63(0.38,0.79)	6.32(5.51,7.29)	0.00(0.00,0.11)	0.35(0.31,0.41)
cg16520652	ADE	AEfit	0.15(0.08,0.21)	0.70(0.01,1.00)	0.00(0.00,0.00)	0.12(0.02,0.21)	7.55(6.16,9.12)	0.26(0.00,0.52)	0.02(0.00,0.12)	0.00(0.00,0.00)	0.00(0.00,0.00)	0.00(0.00,0.00)	6.32(5.51,7.30)	0.29(0.05,0.54)	0.99(0.87,1.10)
cg12344046	ACE	AEfit	0.11(0.04,0.17)	0.54(0.10,1.00)	0.00(0.00,0.00)	0.01(0.00,0.08)	7.54(6.16,9.11)	0.38(0.10,0.66)	0.07(0.00,0.42)	0.00(0.00,0.00)	0.00(0.00,0.00)	0.46(0.13,0.61)	6.32(5.51,7.30)	0.02(0.00,0.19)	0.49(0.43,0.56)
cg23817297	ADE	AEfit	0.11(0.05,0.17)	0.51(0.17,1.00)	0.00(0.00,0.00)	0.00(0.00,0.10)	7.51(6.13,9.08)	0.39(0.14,0.62)	0.08(0.01,0.18)	0.00(0.00,0.00)	0.00(0.00,0.00)	0.00(0.00,0.00)	6.34(5.53,7.32)	0.00(0.00,0.24)	0.93(0.82,1.06)
cg17345261	ADE	AEfit	0.11(0.05,0.17)	0.54(0.20,1.00)	0.00(0.00,0.00)	0.00(0.00,0.09)	7.54(6.16,9.11)	0.40(0.16,0.63)	0.07(0.01,0.17)	0.00(0.00,0.00)	0.00(0.00,0.00)	0.00(0.00,0.00)	6.32(5.51,7.30)	0.00(0.00,0.21)	0.92(0.81,1.05)
cg17237086	ACE	AEfit	0.14(0.07,0.21)	0.79(0.20,1.00)	0.00(0.00,0.00)	0.01(0.00,0.09)	7.50(6.12,9.07)	0.49(0.21,0.76)	0.05(0.01,0.40)	0.00(0.00,0.00)	0.00(0.00,0.00)	0.41(0.09,0.53)	6.35(5.53,7.32)	0.03(0.00,0.21)	0.53(0.46,0.61)
cg00229809	ACE	AEfit	0.11(0.05,0.18)	0.96(0.07,1.00)	0.00(0.00,0.00)	0.04(0.00,0.12)	7.54(6.16,9.11)	0.32(0.05,0.60)	0.01(0.00,0.38)	0.00(0.00,0.00)	0.00(0.00,0.00)	0.36(0.03,0.46)	6.33(5.51,7.30)	0.10(0.00,0.30)	0.62(0.54,0.70)
cg09349128	ACE	AEfit	-0.12(-0.19,-0.05)	-0.54(-1.00,-0.13)	0.00(0.00,0.00)	0.00(-0.08,0.00)	7.56(6.18,9.14)	-0.43(-0.70,-0.15)	0.08(0.00,0.42)	0.00(0.00,0.00)	0.00(0.00,0.00)	0.44(0.11,0.59)	6.31(5.50,7.28)	-0.01(-0.18,0.00)	0.48(0.42,0.56)
*model1, best-fitting saturated ACE or ADE models; model2, submodels; Rph, phenotypic correlations; Ra, genetic correlations on additive genetic variance; Rc, environmental correlations on common environmental variance; Rd, genetic correlations on nonadditive genetic variance; Re, environmental correlations on unique environmental variance; A11, the variance component of the additive genetic fact…

## Sheet: Supplementary Table 3
Supplementary Table 3 Parameter Estimates in Best-Fitting Bivariate Models for WC and CpGs with Phenotypic Correlations > 0.1 and Genetic Correlations > 0.5 (CpG Group ②)
CPG	model1	model2	Rph	Ra	Rc	Re	A11	A12	A22	C11	C12	C22	E11	E12	E22
cg02573276	ADE	AEfit	-0.12(-0.18,-0.05)	-0.52(-1.00,-0.21)	0.00(0.00,0.00)	0.00(-0.06,0.00)	74.70(62.26,88.92)	-1.22(-1.92,-0.55)	0.07(0.01,0.17)	0.00(0.00,0.00)	0.00(0.00,0.00)	0.00(0.00,0.00)	41.55(35.93,48.37)	0.00(-0.40,0.00)	0.88(0.77,1.01)
cg26360953	ADE	AEfit	0.11(0.05,0.17)	0.56(0.21,1.00)	0.00(0.00,0.00)	0.00(0.00,0.04)	74.90(62.46,89.14)	1.15(0.49,1.83)	0.06(0.00,0.15)	0.00(0.00,0.00)	0.00(0.00,0.00)	0.00(0.00,0.00)	41.45(35.85,48.24)	0.00(0.00,0.23)	0.89(0.78,1.01)
cg24293126	ADE	AEfit	0.11(0.05,0.17)	0.56(0.21,1.00)	0.00(0.00,0.00)	0.00(0.00,0.08)	75.21(62.75,89.48)	1.17(0.53,1.88)	0.06(0.00,0.16)	0.00(0.00,0.00)	0.00(0.00,0.00)	0.00(0.00,0.00)	41.32(35.75,48.08)	0.00(0.00,0.49)	0.94(0.82,1.06)
cg25155068	ACE	AEfit	0.11(0.04,0.18)	0.77(0.15,1.00)	0.00(0.00,0.00)	0.00(0.00,0.05)	74.73(62.30,88.96)	1.24(0.48,2.03)	0.03(0.00,0.41)	0.00(0.00,0.00)	0.00(0.00,0.00)	0.37(0.03,0.49)	41.53(35.91,48.35)	0.00(0.00,0.31)	0.60(0.53,0.69)
cg23262325	ACE	AEfit	0.11(0.04,0.18)	0.58(0.12,1.00)	0.00(0.00,0.00)	0.00(0.00,0.06)	74.96(62.51,89.21)	1.17(0.41,1.98)	0.05(0.00,0.40)	0.00(0.00,0.00)	0.00(0.00,0.00)	0.41(0.10,0.55)	41.44(35.84,48.23)	0.00(0.00,0.39)	0.55(0.48,0.63)
cg12748948	ACE	AEfit	-0.11(-0.19,-0.04)	-0.58(-1.00,-0.09)	0.00(0.00,0.00)	-0.03(-0.10,0.00)	75.24(62.77,89.51)	-1.08(-1.95,-0.33)	0.05(0.00,0.42)	0.00(0.00,0.00)	0.00(0.00,0.00)	0.43(0.08,0.56)	41.31(35.74,48.07)	-0.16(-0.64,0.00)	0.53(0.46,0.61)
cg02955361	ADE	AEfit	-0.15(-0.21,-0.08)	-0.68(-1.00,-0.33)	0.00(0.00,0.00)	0.00(-0.08,0.00)	75.02(62.57,89.28)	-1.57(-2.30,-0.93)	0.07(0.01,0.18)	0.00(0.00,0.00)	0.00(0.00,0.00)	0.00(0.00,0.00)	41.41(35.82,48.20)	0.00(-0.51,0.00)	0.92(0.81,1.05)
cg07919197	ACE	AEfit	0.14(0.06,0.21)	0.73(0.21,1.00)	0.00(0.00,0.00)	0.00(0.00,0.03)	75.39(62.92,89.66)	1.48(0.69,2.30)	0.05(0.01,0.33)	0.00(0.00,0.00)	0.00(0.00,0.00)	0.61(0.34,0.75)	41.25(35.69,47.98)	0.00(0.00,0.20)	0.36(0.31,0.41)
cg08063724	ACE	AEfit	-0.15(-0.22,-0.08)	-0.72(-1.00,-0.25)	0.00(0.00,0.00)	-0.03(-0.08,0.00)	74.59(62.16,88.81)	-1.49(-2.36,-0.65)	0.06(0.01,0.24)	0.00(0.00,0.00)	0.00(0.00,0.00)	0.73(0.53,0.88)	41.59(35.96,48.42)	-0.16(-0.48,0.00)	0.23(0.20,0.27)
cg10064484	ADE	AEfit	-0.12(-0.18,-0.06)	-0.66(-1.00,-0.28)	0.00(0.00,0.00)	0.00(-0.07,0.00)	74.72(62.30,88.93)	-1.32(-2.03,-0.74)	0.05(0.01,0.16)	0.00(0.00,0.00)	0.00(0.00,0.00)	0.00(0.00,0.00)	41.54(35.92,48.35)	0.00(-0.42,0.00)	0.94(0.83,1.06)
cg11134246	ACE	AEfit	0.13(0.06,0.20)	0.84(0.16,1.00)	0.00(0.00,0.00)	0.00(0.00,0.08)	74.43(62.01,88.64)	1.37(0.53,2.17)	0.04(0.00,0.40)	0.00(0.00,0.00)	0.00(0.00,0.00)	0.43(0.09,0.55)	41.66(36.01,48.52)	0.00(0.00,0.47)	0.55(0.48,0.63)
cg26098401	ADE	AEfit	0.11(0.05,0.17)	0.56(0.21,1.00)	0.00(0.00,0.00)	0.00(0.00,0.06)	75.18(62.73,89.44)	1.15(0.66,1.85)	0.06(0.00,0.15)	0.00(0.00,0.00)	0.00(0.00,0.00)	0.00(0.00,0.00)	41.34(35.76,48.09)	0.00(0.00,0.39)	0.91(0.80,1.03)
cg10815400	ADE	AEfit	0.11(0.04,0.17)	0.57(0.21,1.00)	0.00(0.00,0.00)	0.00(0.00,0.06)	75.02(62.57,89.27)	1.16(0.52,1.87)	0.05(0.00,0.16)	0.00(0.00,0.00)	0.00(0.00,0.00)	0.00(0.00,0.00)	41.40(35.82,48.18)	0.00(0.00,0.37)	0.97(0.85,1.09)
cg10621610	ACE	AEfit	-0.13(-0.20,-0.06)	-0.62(-1.00,-0.17)	0.00(0.00,0.00)	0.00(-0.07,0.00)	74.82(62.38,89.05)	-1.39(-2.18,-0.58)	0.07(0.00,0.43)	0.00(0.00,0.00)	0.00(0.00,0.00)	0.41(0.07,0.55)	41.49(35.88,48.30)	0.00(-0.43,0.00)	0.53(0.46,0.61)
cg22728128	ADE	AEfit	0.14(0.07,0.20)	0.63(0.23,1.00)	0.00(0.00,0.00)	0.03(0.00,0.13)	75.25(62.77,89.53)	1.30(0.50,2.12)	0.06(0.00,0.16)	0.00(0.00,0.00)	0.00(0.00,0.00)	0.00(0.00,0.00)	41.31(35.74,48.07)	0.20(0.00,0.86)	0.98(0.86,1.11)
cg19777710	ACE	AEfit	-0.11(-0.18,-0.04)	-0.98(-1.00,-0.14)	0.00(0.00,0.00)	0.00(-0.05,0.00)	75.10(62.64,89.36)	-1.21(-2.02,-0.43)	0.02(0.00,0.40)	0.00(0.00,0.00)	0.00(0.00,0.00)	0.38(0.04,0.48)	41.37(35.79,48.15)	0.00(-0.36,0.00)	0.64(0.56,0.74)
cg04878826	ACE	AEfit	-0.15(-0.22,-0.08)	-0.61(-1.00,-0.22)	0.00(0.00,0.00)	0.00(-0.06,0.00)	74.74(62.31,88.96)	-1.68(-2.49,-0.91)	0.10(0.01,0.46)	0.00(0.00,0.00)	0.00(0.00,0.00)	0.28(0.00,0.43)	41.54(35.93,48.36)	0.00(-0.39,0.00)	0.66(0.57,0.76)
cg16790610	ADE	AEfit	-0.11(-0.17,-0.05)	-0.95(-1.00,-0.29)	0.00(0.00,0.00)	0.00(-0.05,0.00)	75.00(62.54,89.25)	-1.24(-1.95,-0.56)	0.02(0.00,0.13)	0.00(0.00,0.00)	0.00(0.00,0.00)	0.00(0.00,0.00)	41.42(35.83,48.20)	0.00(-0.31,0.00)	1.01(0.88,1.11)
cg03388085	ADE	AEfit	-0.11(-0.17,-0.04)	-0.71(-1.00,-0.02)	0.00(0.00,0.00)	-0.06(-0.16,0.00)	75.18(62.72,89.46)	-0.79(-1.59,-0.01)	0.02(0.00,0.12)	0.00(0.00,0.00)	0.00(0.00,0.00)	0.00(0.00,0.00)	41.33(35.76,48.10)	-0.38(-1.04,0.00)	0.99(0.87,1.10)
cg16883263	ADE	AEfit	0.11(0.05,0.18)	0.58(0.23,1.00)	0.00(0.00,0.00)	0.00(0.00,0.05)	75.07(62.61,89.33)	1.24(0.56,1.95)	0.06(0.01,0.16)	0.00(0.00,0.00)	0.00(0.00,0.00)	0.00(0.00,0.00)	41.38(35.79,48.15)	0.00(0.00,0.33)	0.94(0.82,1.07)
cg26295618	ADE	AEfit	0.11(0.04,0.17)	0.53(0.17,1.00)	0.00(0.00,0.00)	0.00(0.00,0.10)	74.94(62.50,89.19)	1.15(0.38,1.86)	0.06(0.00,0.17)	0.00(0.00,0.00)	0.00(0.00,0.00)	0.00(0.00,0.00)	41.44(35.85,48.23)	0.00(0.00,0.61)	0.92(0.81,1.05)
cg07313626	ACE	AEfit	-0.11(-0.18,-0.04)	-0.68(-1.00,-0.14)	0.00(0.00,0.00)	0.00(-0.04,0.00)	74.61(62.18,88.83)	-1.22(-2.01,-0.45)	0.04(0.00,0.41)	0.00(0.00,0.00)	0.00(0.00,0.00)	0.43(0.08,0.55)	41.58(35.95,48.41)	0.00(-0.25,0.00)	0.54(0.47,0.62)
cg06061049	ADE	AEfit	-0.11(-0.17,-0.04)	-0.54(-1.00,-0.12)	0.00(0.00,0.00)	-0.03(-0.13,0.00)	75.05(62.59,89.31)	-1.00(-1.77,-0.24)	0.05(0.00,0.14)	0.00(0.00,0.00)	0.00(0.00,0.00)	0.00(0.00,0.00)	41.39(35.80,48.17)	-0.17(-0.80,0.00)	0.93(0.81,1.05)
cg02959866	ACE	AEfit	-0.14(-0.21,-0.07)	-0.63(-1.00,-0.21)	0.00(0.00,0.00)	0.00(-0.05,0.00)	75.09(62.64,89.34)	-1.52(-2.35,-0.71)	0.08(0.01,0.37)	0.00(0.00,0.00)	0.00(0.00,0.00)	0.57(0.29,0.73)	41.37(35.79,48.14)	0.00(-0.34,0.00)	0.37(0.32,0.43)
cg14923398	ADE	AEfit	0.11(0.05,0.18)	0.56(0.20,1.00)	0.00(0.00,0.00)	0.00(0.00,0.09)	74.94(62.49,89.19)	1.22(0.48,1.93)	0.06(0.00,0.17)	0.00(0.00,0.00)	0.00(0.00,0.00)	0.00(0.00,0.00)	41.44(35.85,48.24)	0.00(0.00,0.57)	0.92(0.81,1.05)
cg21028608	ADE	AEfit	0.12(0.06,0.18)	0.57(0.21,1.00)	0.00(0.00,0.00)	0.00(0.00,0.10)	74.89(62.45,89.13)	1.26(0.50,1.97)	0.07(0.01,0.17)	0.00(0.00,0.00)	0.00(0.00,0.00)	0.00(0.00,0.00)	41.46(35.86,48.25)	0.00(0.00,0.60)	0.92(0.80,1.05)
cg22974452	ADE	AEfit	0.12(0.06,0.18)	0.57(0.24,1.00)	0.00(0.00,0.00)	0.00(0.00,0.05)	74.85(62.41,89.09)	1.30(0.61,2.02)	0.07(0.01,0.17)	0.00(0.00,0.00)	0.00(0.00,0.00)	0.00(0.00,0.00)	41.48(35.87,48.28)	0.00(0.00,0.34)	0.95(0.83,1.08)
cg14957547	ACE	AEfit	0.11(0.04,0.18)	0.58(0.13,1.00)	0.00(0.00,0.00)	0.00(0.00,0.04)	75.09(62.64,89.35)	1.22(0.44,2.04)	0.06(0.00,0.41)	0.00(0.00,0.00)	0.00(0.00,0.00)	0.48(0.15,0.62)	41.37(35.79,48.15)	0.00(0.00,0.25)	0.49(0.43,0.56)
cg24008893	ADE	AEfit	0.11(0.04,0.17)	0.62(0.06,1.00)	0.00(0.00,0.00)	0.04(0.00,0.14)	75.21(62.74,89.49)	0.89(0.08,1.72)	0.03(0.00,0.14)	0.00(0.00,0.00)	0.00(0.00,0.00)	0.00(0.00,0.00)	41.32(35.75,48.09)	0.26(0.00,0.95)	0.99(0.86,1.11)
cg13095372	ADE	AEfit	0.11(0.04,0.17)	0.51(0.19,1.00)	0.00(0.00,0.00)	0.00(0.00,0.04)	75.25(62.79,89.53)	1.15(0.47,1.87)	0.07(0.00,0.17)	0.00(0.00,0.00)	0.00(0.00,0.00)	0.00(0.00,0.00)	41.30(35.74,48.06)	0.00(0.00,0.24)	0.95(0.83,1.08)
cg14548380	ADE	AEfit	0.12(0.06,0.18)	0.54(0.23,1.00)	0.00(0.00,0.00)	0.00(0.00,0.08)	75.03(62.57,89.28)	1.29(0.58,2.01)	0.08(0.01,0.18)	0.00(0.00,0.00)	0.00(0.00,0.00)	0.00(0.00,0.00)	41.40(35.81,48.18)	0.00(0.00,0.48)	0.94(0.82,1.08)
cg05863841	ACE	AEfit	-0.14(-0.21,-0.07)	-0.56(-1.00,-0.19)	0.00(0.00,0.00)	0.00(-0.05,0.00)	75.01(62.57,89.25)	-1.48(-2.29,-0.73)	0.09(0.01,0.48)	0.00(0.00,0.00)	0.00(0.00,0.00)	0.38(0.02,0.55)	41.41(35.82,48.18)	0.00(-0.31,0.00)	0.52(0.46,0.60)
cg10182355	ADE	AEfit	0.13(0.07,0.19)	0.73(0.29,1.00)	0.00(0.00,0.00)	0.00(0.00,0.10)	75.29(62.83,89.56)	1.37(0.61,2.08)	0.05(0.01,0.15)	0.00(0.00,0.00)	0.00(0.00,0.00)	0.00(0.00,0.00)	41.29(35.72,48.03)	0.00(0.00,0.62)	0.94(0.82,1.05)
cg23032184	ADE	AEfit	-0.17(-0.24,-0.11)	-0.79(-1.00,-0.35)	0.00(0.00,0.00)	-0.03(-0.15,0.00)	76.27(63.62,90.74)	-1.66(-2.57,-1.46)	0.06(0.01,0.20)	0.00(0.00,0.00)	0.00(0.00,0.00)	0.00(0.00,0.00)	40.93(35.42,47.61)	-0.22(-0.97,0.00)	0.95(0.81,1.07)
cg15127867	ADE	AEfit	0.12(0.06,0.18)	0.82(0.29,1.00)	0.00(0.00,0.00)	0.00(0.00,0.06)	75.03(62.58,89.29)	1.26(0.61,1.97)	0.03(0.00,0.14)	0.00(0.00,0.00)	0.00(0.00,0.00)	0.00(0.00,0.00)	41.41(35.82,48.19)	0.00(0.00,0.40)	0.96(0.84,1.06)
cg22677715	ACE	AEfit	-0.12(-0.19,-0.05)	-0.71(-1.00,-0.15)	0.00(0.00,0.00)	0.00(-0.07,0.00)	74.64(62.21,88.86)	-1.32(-2.12,-0.58)	0.05(0.00,0.44)	0.00(0.00,0.00)	0.00(0.00,0.00)	0.41(0.04,0.54)	41.56(35.94,48.39)	0.00(-0.42,0.00)	0.56(0.49,0.65)
cg21119032	ADE	AEfit	-0.12(-0.19,-0.06)	-0.58(-1.00,-0.16)	0.00(0.00,0.00)	-0.03(-0.13,0.00)	75.26(62.78,89.54)	-1.20(-2.04,-0.36)	0.06(0.00,0.18)	0.00(0.00,0.00)	0.00(0.00,0.00)	0.00(0.00,0.00)	41.31(35.74,48.07)	-0.17(-0.87,0.00)	1.04(0.90,1.18)
cg21304158	ACE	AEfit	-0.14(-0.21,-0.07)	-0.65(-1.00,-0.20)	0.00(0.00,0.00)	0.00(-0.06,0.00)	74.39(61.98,88.58)	-1.52(-2.32,-0.74)	0.07(0.01,0.48)	0.00(0.00,0.00)	0.00(0.00,0.00)	0.37(0.00,0.51)	41.67(36.02,48.52)	0.00(-0.38,0.00)	0.56(0.49,0.65)
cg13220917	ACE	AEfit	-0.12(-0.19,-0.05)	-0.66(-1.00,-0.15)	0.00(0.00,0.00)	0.00(-0.06,0.00)	74.96(62.52,89.20)	-1.29(-2.11,-0.48)	0.05(0.00,0.43)	0.00(0.00,0.00)	0.00(0.00,0.00)	0.51(0.14,0.65)	41.42(35.83,48.21)	0.00(-0.41,0.00)	0.48(0.41,0.55)
cg24414737	ADE	AEfit	0.11(0.05,0.18)	0.56(0.23,1.00)	0.00(0.00,0.00)	0.00(0.00,0.06)	74.95(62.50,89.20)	1.24(0.64,1.95)	0.07(0.01,0.17)	0.00(0.00,0.00)	0.00(0.00,0.00)	0.00(0.00,0.00)	41.43(35.83,48.22)	0.00(0.00,0.36)	0.94(0.82,1.07)
cg06573644	ACE	AEfit	0.11(0.04,0.18)	0.52(0.09,1.00)	0.00(0.00,0.00)	0.01(0.00,0.09)	75.03(62.57,89.28)	1.15(0.31,1.97)	0.07(0.00,0.47)	0.00(0.00,0.00)	0.00(0.00,0.00)	0.33(0.00,0.47)	41.40(35.81,48.18)	0.04(0.00,0.56)	0.64(0.56,0.74)
cg02011409	ADE	AEfit	0.13(0.06,0.19)	0.59(0.13,1.00)	0.00(0.00,0.00)	0.06(0.00,0.16)	75.10(62.63,89.36)	1.00(0.23,1.78)	0.04(0.00,0.13)	0.00(0.00,0.00)	0.00(0.00,0.00)	0.00(0.00,0.00)	41.37(35.79,48.15)	0.38(0.00,1.01)	0.96(0.84,1.08)
cg02766680	ADE	AEfit	0.12(0.05,0.18)	0.51(0.01,1.00)	0.00(0.00,0.00)	0.08(0.00,0.18)	75.15(62.68,89.42)	0.80(0.01,1.61)	0.03(0.00,0.14)	0.00(0.00,0.00)	0.00(0.00,0.00)	0.00(0.00,0.00)	41.35(35.77,48.12)	0.49(0.00,1.15)	0.97(0.85,1.09)
cg15142694	ADE	AEfit	-0.12(-0.20,-0.05)	-0.55(-1.00,-0.10)	0.00(0.00,0.00)	0.00(-0.07,0.00)	74.71(62.28,88.93)	-1.34(-2.18,-0.58)	0.08(0.00,0.78)	0.00(0.00,0.00)	0.00(0.00,0.00)	0.63(0.00,0.80)	41.53(35.92,48.35)	0.00(-0.24,0.00)	0.30(0.26,0.34)
cg00291981	ACE	AEfit	0.11(0.04,0.18)	0.83(0.04,1.00)	0.00(0.00,0.00)	0.05(0.00,0.12)	75.05(62.58,89.31)	0.91(0.07,1.78)	0.02(0.00,0.43)	0.00(0.00,0.00)	0.00(0.00,0.00)	0.39(0.01,0.50)	41.39(35.80,48.17)	0.30(0.00,0.82)	0.62(0.54,0.71)
cg18452449	ACE	AEfit	-0.11(-0.18,-0.03)	-0.55(-1.00,-0.11)	0.00(0.00,0.00)	0.00(-0.06,0.00)	75.40(62.92,89.68)	-1.14(-1.94,-0.37)	0.06(0.00,0.43)	0.00(0.00,0.00)	0.00(0.00,0.00)	0.42(0.07,0.56)	41.24(35.69,47.98)	0.00(-0.35,0.00)	0.53(0.46,0.61)
cg27275023	ACE	AEfit	0.11(0.04,0.18)	0.54(0.14,1.00)	0.00(0.00,0.00)	0.00(0.00,0.03)	74.88(62.44,89.11)	1.22(0.72,2.03)	0.07(0.00,0.41)	0.00(0.00,0.00)	0.00(0.00,0.00)	0.46(0.13,0.62)	41.46(35.86,48.26)	0.00(0.00,0.16)	0.46(0.40,0.53)
cg04741636	ADE	AEfit	-0.11(-0.17,-0.04)	-0.98(-1.00,-0.11)	0.00(0.00,0.00)	-0.04(-0.14,0.00)	75.20(62.73,89.47)	-0.91(-1.71,-0.13)	0.01(0.00,0.11)	0.00(0.00,0.00)	0.00(0.00,0.00)	0.00(0.00,0.00)	41.33(35.75,48.09)	-0.27(-0.92,0.00)	1.02(0.89,1.12)
cg03711840	ACE	AEfit	0.11(0.04,0.18)	0.56(0.12,1.00)	0.00(0.00,0.00)	0.00(0.00,0.05)	74.90(62.45,89.14)	1.20(0.44,2.00)	0.06(0.00,0.47)	0.00(0.00,0.00)	0.00(0.00,0.00)	0.34(0.00,0.49)	41.45(35.85,48.25)	0.00(0.00,0.34)	0.62(0.54,0.71)
cg16414659	ACE	AEfit	-0.14(-0.21,-0.07)	-0.97(-1.00,-0.24)	0.00(0.00,0.00)	0.00(-0.04,0.00)	74.94(62.50,89.18)	-1.53(-2.35,-0.75)	0.03(0.01,0.33)	0.00(0.00,0.00)	0.00(0.00,0.00)	0.55(0.26,0.67)	41.44(35.84,48.22)	0.00(-0.23,0.00)	0.41(0.36,0.47)
cg01206912	ADE	AEfit	0.13(0.07,0.20)	0.63(0.14,1.00)	0.00(0.00,0.00)	0.06(0.00,0.16)	75.16(62.69,89.43)	1.06(0.25,1.91)	0.04(0.00,0.15)	0.00(0.00,0.00)	0.00(0.00,0.00)	0.00(0.00,0.00)	41.35(35.77,48.11)	0.40(0.00,1.09)	1.01(0.87,1.13)
cg12019520	ACE	AEfit	-0.11(-0.18,-0.03)	-0.67(-1.00,-0.12)	0.00(0.00,0.00)	0.00(-0.06,0.00)	75.14(62.69,89.40)	-1.16(-1.96,-0.32)	0.04(0.00,0.36)	0.00(0.00,0.00)	0.00(0.00,0.00)	0.55(0.24,0.69)	41.35(35.77,48.11)	0.00(-0.41,0.00)	0.42(0.36,0.48)
cg09067967	ACE	AEfit	-0.13(-0.20,-0.06)	-0.52(-1.00,-0.19)	0.00(0.00,0.00)	0.00(-0.04,0.00)	74.28(61.87,88.47)	-1.39(-2.22,-0.61)	0.10(0.01,0.38)	0.00(0.00,0.00)	0.00(0.00,0.00)	0.55(0.28,0.73)	41.72(36.06,48.59)	0.00(-0.23,0.00)	0.34(0.30,0.40)
cg13002939	ADE	AEfit	-0.11(-0.17,-0.04)	-0.53(-1.00,-0.05)	0.00(0.00,0.00)	-0.05(-0.15,0.00)	75.16(62.70,89.43)	-0.85(-1.65,-0.07)	0.03(0.00,0.14)	0.00(0.00,0.00)	0.00(0.00,0.00)	0.00(0.00,0.00)	41.34(35.77,48.11)	-0.30(-0.95,0.00)	0.96(0.83,1.07)
cg23510089	ADE	AEfit	0.12(0.05,0.20)	0.65(0.09,1.00)	0.00(0.00,0.00)	0.04(0.00,0.14)	75.05(62.60,89.31)	1.21(0.36,2.09)	0.05(0.00,0.79)	0.00(0.00,0.00)	0.00(0.00,0.00)	0.70(0.00,0.85)	41.39(35.80,48.17)	0.12(0.00,0.47)	0.26(0.23,0.31)
cg07884735	ADE	AEfit	-0.11(-0.18,-0.05)	-0.63(-1.00,-0.16)	0.00(0.00,0.00)	-0.02(-0.12,0.00)	75.09(62.64,89.34)	-1.10(-1.87,-0.31)	0.04(0.00,0.15)	0.00(0.00,0.00)	0.00(0.00,0.00)	0.00(0.00,0.00)	41.38(35.80,48.15)	-0.11(-0.77,0.00)	0.97(0.84,1.09)
cg01578875	ACE	AEfit	0.11(0.04,0.18)	0.72(0.13,1.00)	0.00(0.00,0.00)	0.00(0.00,0.04)	74.59(62.16,88.81)	1.16(0.38,1.96)	0.03(0.00,0.43)	0.00(0.00,0.00)	0.00(0.00,0.00)	0.43(0.06,0.55)	41.58(35.95,48.42)	0.00(0.00,0.24)	0.55(0.48,0.63)
cg00273544	ACE	AEfit	-0.11(-0.18,-0.04)	-0.93(-1.00,-0.14)	0.00(0.00,0.00)	0.00(-0.06,0.00)	74.99(62.54,89.24)	-1.23(-2.02,-0.47)	0.02(0.00,0.40)	0.00(0.00,0.00)	0.00(0.00,0.00)	0.34(0.00,0.44)	41.42(35.83,48.21)	0.00(-0.38,0.00)	0.66(0.57,0.75)
cg02389942	ADE	AEfit	-0.13(-0.20,-0.06)	-0.63(-1.00,-0.08)	0.00(0.00,0.00)	-0.05(-0.15,0.00)	74.88(62.43,89.12)	-1.23(-2.10,-0.39)	0.05(0.00,0.70)	0.00(0.00,0.00)	0.00(0.00,0.00)	0.58(0.00,0.72)	41.46(35.86,48.26)	-0.20(-0.62,0.00)	0.38(0.33,0.44)
cg21775675	ADE	AEfit	-0.11(-0.18,-0.04)	-0.89(-1.00,-0.10)	0.00(0.00,0.00)	0.00(-0.09,0.00)	75.02(62.57,89.27)	-1.19(-2.01,-0.38)	0.02(0.00,0.64)	0.00(0.00,0.00)	0.00(0.00,0.00)	0.56(0.00,0.68)	41.41(35.82,48.19)	0.00(-0.38,0.00)	0.43(0.37,0.49)
cg19032799	ACE	AEfit	0.11(0.04,0.18)	0.88(0.13,1.00)	0.00(0.00,0.00)	0.00(0.00,0.06)	74.95(62.50,89.20)	1.19(0.44,1.98)	0.02(0.00,0.43)	0.00(0.00,0.00)	0.00(0.00,0.00)	0.33(0.00,0.44)	41.43(35.84,48.22)	0.00(0.00,0.36)	0.68(0.59,0.77)
cg19017803	ADE	AEfit	0.11(0.04,0.17)	0.52(0.15,1.00)	0.00(0.00,0.00)	0.01(0.00,0.11)	75.13(62.67,89.40)	1.13(0.35,1.87)	0.06(0.00,0.17)	0.00(0.00,0.00)	0.00(0.00,0.00)	0.00(0.00,0.00)	41.36(35.78,48.13)	0.04(0.00,0.68)	0.94(0.82,1.07)
cg18187198	ADE	AEfit	0.11(0.04,0.19)	0.72(0.05,1.00)	0.00(0.00,0.00)	0.05(0.00,0.15)	75.23(62.77,89.50)	1.04(0.20,1.91)	0.03(0.00,0.73)	0.00(0.00,0.00)	0.00(0.00,0.00)	0.68(0.00,0.81)	41.31(35.75,48.07)	0.17(0.00,0.52)	0.27(0.24,0.31)
cg02925601	ADE	AEfit	0.12(0.05,0.20)	0.52(0.10,1.00)	0.00(0.00,0.00)	0.00(0.00,0.07)	74.88(62.44,89.11)	1.35(0.53,2.19)	0.09(0.00,0.78)	0.00(0.00,0.00)	0.00(0.00,0.00)	0.61(0.00,0.79)	41.46(35.86,48.26)	0.00(0.00,0.26)	0.33(0.29,0.38)
cg03531211	ADE	AEfit	-0.13(-0.20,-0.05)	-0.54(-1.00,-0.10)	0.00(0.00,0.00)	-0.01(-0.11,0.00)	74.67(62.25,88.89)	-1.35(-2.20,-0.50)	0.08(0.00,0.73)	0.00(0.00,0.00)	0.00(0.00,0.00)	0.61(0.00,0.78)	41.56(35.94,48.38)	-0.02(-0.39,0.00)	0.31(0.27,0.36)
cg16521978	ADE	AEfit	-0.11(-0.17,-0.04)	-0.68(-1.00,-0.22)	0.00(0.00,0.00)	0.00(-0.06,0.00)	75.00(62.55,89.25)	-1.17(-1.89,-0.48)	0.04(0.00,0.15)	0.00(0.00,0.00)	0.00(0.00,0.00)	0.00(0.00,0.00)	41.42(35.83,48.21)	0.00(-0.36,0.00)	1.00(0.87,1.12)
cg18431557	ADE	AEfit	-0.12(-0.19,-0.06)	-0.55(-1.00,-0.20)	0.00(0.00,0.00)	-0.01(-0.11,0.00)	74.78(62.35,89.02)	-1.29(-2.03,-0.51)	0.07(0.01,0.18)	0.00(0.00,0.00)	0.00(0.00,0.00)	0.00(0.00,0.00)	41.51(35.90,48.32)	-0.05(-0.68,0.00)	0.93(0.81,1.06)
cg00886780	ACE	AEfit	-0.14(-0.21,-0.07)	-0.60(-1.00,-0.17)	0.00(0.00,0.00)	-0.02(-0.10,0.00)	74.77(62.34,89.00)	-1.45(-2.31,-0.63)	0.08(0.01,0.46)	0.00(0.00,0.00)	0.00(0.00,0.00)	0.32(0.00,0.47)	41.52(35.90,48.33)	-0.11(-0.64,0.00)	0.63(0.55,0.73)
cg05475627	ADE	AEfit	0.11(0.04,0.17)	0.58(0.08,1.00)	0.00(0.00,0.00)	0.03(0.00,0.14)	75.16(62.70,89.43)	0.96(0.15,1.78)	0.04(0.00,0.15)	0.00(0.00,0.00)	0.00(0.00,0.00)	0.00(0.00,0.00)	41.35(35.77,48.11)	0.22(0.00,0.91)	1.00(0.87,1.13)
cg11422846	ADE	AEfit	0.11(0.05,0.18)	0.67(0.26,1.00)	0.00(0.00,0.00)	0.00(0.00,0.05)	75.09(62.64,89.34)	1.24(0.57,1.96)	0.05(0.00,0.15)	0.00(0.00,0.00)	0.00(0.00,0.00)	0.00(0.00,0.00)	41.38(35.79,48.15)	0.00(0.00,0.33)	0.97(0.85,1.09)
cg13344961	ADE	AEfit	0.11(0.05,0.17)	0.77(0.24,1.00)	0.00(0.00,0.00)	0.00(0.00,0.09)	75.11(62.66,89.37)	1.19(0.47,1.91)	0.03(0.00,0.14)	0.00(0.00,0.00)	0.00(0.00,0.00)	0.00(0.00,0.00)	41.37(35.79,48.13)	0.00(0.00,0.56)	1.00(0.87,1.11)
cg08616667	ADE	AEfit	0.12(0.05,0.18)	0.69(0.24,1.00)	0.00(0.00,0.00)	0.00(0.00,0.09)	75.36(62.89,89.65)	1.27(0.51,1.99)	0.04(0.00,0.16)	0.00(0.00,0.00)	0.00(0.00,0.00)	0.00(0.00,0.00)	41.27(35.71,48.02)	0.00(0.00,0.60)	0.98(0.85,1.10)
cg16861968	ACE	AEfit	0.14(0.07,0.21)	0.59(0.11,1.00)	0.00(0.00,0.00)	0.05(0.00,0.13)	75.21(62.74,89.49)	1.16(0.33,2.04)	0.05(0.00,0.40)	0.00(0.00,0.00)	0.00(0.00,0.00)	0.47(0.14,0.61)	41.32(35.75,48.08)	0.32(0.00,0.78)	0.46(0.40,0.53)
cg06430309	ACE	AEfit	0.18(0.11,0.24)	0.86(0.27,1.00)	0.00(0.00,0.00)	0.00(0.00,0.07)	74.68(62.27,88.89)	1.90(1.14,2.70)	0.07(0.02,0.45)	0.00(0.00,0.00)	0.00(0.00,0.00)	0.30(0.00,0.42)	41.55(35.93,48.36)	0.00(0.00,0.41)	0.64(0.56,0.73)
cg26516287	ACE	AEfit	-0.20(-0.27,-0.13)	-0.76(-1.00,-0.35)	0.00(0.00,0.00)	-0.02(-0.08,0.00)	74.49(62.08,88.69)	-2.04(-2.92,-1.22)	0.10(0.02,0.33)	0.00(0.00,0.00)	0.00(0.00,0.00)	0.60(0.37,0.75)	41.62(35.99,48.46)	-0.12(-0.47,0.00)	0.28(0.24,0.32)
cg13931228	ACE	AEfit	-0.11(-0.18,-0.04)	-0.54(-1.00,-0.02)	0.00(0.00,0.00)	-0.05(-0.13,0.00)	75.25(62.78,89.53)	-0.90(-1.79,-0.02)	0.04(0.00,0.37)	0.00(0.00,0.00)	0.00(0.00,0.00)	0.38(0.09,0.51)	41.31(35.74,48.07)	-0.32(-0.86,0.00)	0.61(0.53,0.71)
cg02993943	ACE	AEfit	0.11(0.04,0.18)	0.86(0.05,1.00)	0.00(0.00,0.00)	0.03(0.00,0.11)	75.14(62.68,89.41)	0.92(0.10,1.77)	0.02(0.00,0.40)	0.00(0.00,0.00)	0.00(0.00,0.00)	0.34(0.00,0.45)	41.35(35.77,48.12)	0.22(0.00,0.74)	0.61(0.53,0.70)
cg26722434	ADE	AEfit	0.11(0.04,0.17)	0.51(0.19,1.00)	0.00(0.00,0.00)	0.00(0.00,0.08)	75.25(62.78,89.52)	1.15(0.45,1.86)	0.07(0.00,0.17)	0.00(0.00,0.00)	0.00(0.00,0.00)	0.00(0.00,0.00)	41.30(35.73,48.05)	0.00(0.00,0.47)	0.94(0.82,1.07)
cg05618456	ADE	AEfit	0.11(0.05,0.17)	0.70(0.24,1.00)	0.00(0.00,0.00)	0.00(0.00,0.07)	75.03(62.58,89.28)	1.14(0.47,1.84)	0.04(0.00,0.13)	0.00(0.00,0.00)	0.00(0.00,0.00)	0.00(0.00,0.00)	41.39(35.81,48.17)	0.00(0.00,0.47)	0.94(0.82,1.05)
cg18542967	ADE	AEfit	0.12(0.05,0.18)	0.69(0.14,1.00)	0.00(0.00,0.00)	0.04(0.00,0.14)	75.23(62.76,89.50)	1.03(0.29,1.85)	0.03(0.00,0.14)	0.00(0.00,0.00)	0.00(0.00,0.00)	0.00(0.00,0.00)	41.32(35.75,48.08)	0.25(0.00,0.92)	1.00(0.87,1.11)
cg25702790	ADE	AEfit	0.13(0.07,0.20)	0.63(0.30,1.00)	0.00(0.00,0.00)	0.00(0.00,0.07)	75.16(62.70,89.42)	1.49(0.78,2.22)	0.07(0.01,0.18)	0.00(0.00,0.00)	0.00(0.00,0.00)	0.00(0.00,0.00)	41.34(35.77,48.10)	0.00(0.00,0.45)	0.97(0.85,1.11)
cg17025892	ADE	AEfit	0.12(0.05,0.18)	0.70(0.19,1.00)	0.00(0.00,0.00)	0.02(0.00,0.12)	75.14(62.67,89.40)	1.19(0.38,1.97)	0.04(0.00,0.15)	0.00(0.00,0.00)	0.00(0.00,0.00)	0.00(0.00,0.00)	41.37(35.79,48.14)	0.10(0.00,0.78)	0.99(0.86,1.10)
cg24207108	ADE	AEfit	0.13(0.07,0.20)	0.65(0.25,1.00)	0.00(0.00,0.00)	0.01(0.00,0.11)	75.07(62.61,89.34)	1.32(0.56,2.08)	0.05(0.01,0.15)	0.00(0.00,0.00)	0.00(0.00,0.00)	0.00(0.00,0.00)	41.38(35.80,48.16)	0.08(0.00,0.71)	0.93(0.81,1.05)
cg07835232	ACE	AEfit	-0.11(-0.18,-0.03)	-0.54(-1.00,-0.12)	0.00(0.00,0.00)	0.00(-0.05,0.00)	75.23(62.77,89.50)	-1.16(-1.99,-0.33)	0.06(0.00,0.30)	0.00(0.00,0.00)	0.00(0.00,0.00)	0.66(0.42,0.82)	41.31(35.74,48.07)	0.00(-0.34,0.00)	0.30(0.26,0.35)
cg15178578	ADE	AEfit	0.12(0.05,0.18)	0.59(0.23,1.00)	0.00(0.00,0.00)	0.00(0.00,0.08)	75.25(62.78,89.52)	1.26(0.54,1.99)	0.06(0.01,0.17)	0.00(0.00,0.00)	0.00(0.00,0.00)	0.00(0.00,0.00)	41.31(35.74,48.06)	0.00(0.00,0.51)	0.97(0.85,1.10)
cg20808813	ACE	AEfit	0.13(0.06,0.20)	0.85(0.16,1.00)	0.00(0.00,0.00)	0.00(0.00,0.07)	75.15(62.69,89.41)	1.38(0.58,2.20)	0.04(0.00,0.41)	0.00(0.00,0.00)	0.00(0.00,0.00)	0.44(0.09,0.56)	41.35(35.77,48.11)	0.00(0.00,0.46)	0.56(0.48,0.64)
cg25340906	ADE	AEfit	0.12(0.06,0.18)	0.56(0.24,1.00)	0.00(0.00,0.00)	0.00(0.00,0.05)	75.18(62.72,89.44)	1.26(0.60,1.96)	0.07(0.01,0.16)	0.00(0.00,0.00)	0.00(0.00,0.00)	0.00(0.00,0.00)	41.33(35.76,48.09)	0.00(0.00,0.30)	0.89(0.78,1.02)
cg20749955	ADE	AEfit	-0.11(-0.18,-0.04)	-0.51(-1.00,-0.06)	0.00(0.00,0.00)	-0.03(-0.13,0.00)	75.15(62.70,89.42)	-1.08(-1.95,-0.30)	0.06(0.00,0.73)	0.00(0.00,0.00)	0.00(0.00,0.00)	0.60(0.00,0.76)	41.35(35.77,48.11)	-0.11(-0.49,0.00)	0.33(0.28,0.38)
cg14817143	ADE	AEfit	0.13(0.07,0.20)	0.67(0.21,1.00)	0.00(0.00,0.00)	0.04(0.00,0.14)	75.12(62.66,89.38)	1.15(0.40,1.93)	0.04(0.00,0.13)	0.00(0.00,0.00)	0.00(0.00,0.00)	0.00(0.00,0.00)	41.36(35.78,48.13)	0.27(0.00,0.89)	0.92(0.80,1.03)
cg19747142	ADE	AEfit	0.11(0.05,0.17)	0.61(0.18,1.00)	0.00(0.00,0.00)	0.00(0.00,0.10)	74.93(62.48,89.18)	1.17(0.40,1.89)	0.05(0.00,0.16)	0.00(0.00,0.00)	0.00(0.00,0.00)	0.00(0.00,0.00)	41.45(35.85,48.25)	0.00(0.00,0.62)	0.97(0.84,1.09)
cg04458139	ADE	AEfit	-0.11(-0.17,-0.04)	-0.58(-1.00,-0.03)	0.00(0.00,0.00)	-0.06(-0.16,0.00)	75.16(62.70,89.43)	-0.83(-1.64,-0.03)	0.03(0.00,0.13)	0.00(0.00,0.00)	0.00(0.00,0.00)	0.00(0.00,0.00)	41.34(35.77,48.11)	-0.36(-1.03,0.00)	1.01(0.88,1.12)
cg11044099	ADE	AEfit	-0.13(-0.19,-0.07)	-0.66(-1.00,-0.26)	0.00(0.00,0.00)	-0.01(-0.11,0.00)	75.14(62.67,89.40)	-1.37(-2.12,-0.59)	0.06(0.01,0.16)	0.00(0.00,0.00)	0.00(0.00,0.00)	0.00(0.00,0.00)	41.34(35.77,48.11)	-0.05(-0.68,0.00)	0.98(0.86,1.10)
cg00326813	ADE	AEfit	0.11(0.04,0.17)	0.66(0.12,1.00)	0.00(0.00,0.00)	0.03(0.00,0.13)	75.11(62.66,89.37)	0.96(0.19,1.70)	0.03(0.00,0.13)	0.00(0.00,0.00)	0.00(0.00,0.00)	0.00(0.00,0.00)	41.36(35.78,48.13)	0.18(0.00,0.82)	0.96(0.84,1.08)
cg19844232	ADE	AEfit	0.14(0.07,0.20)	0.77(0.35,1.00)	0.00(0.00,0.00)	0.00(0.00,0.07)	74.99(62.55,89.23)	1.49(0.82,2.21)	0.05(0.01,0.15)	0.00(0.00,0.00)	0.00(0.00,0.00)	0.00(0.00,0.00)	41.41(35.83,48.19)	0.00(0.00,0.46)	0.98(0.86,1.09)
cg16815625	ACE	AEfit	0.13(0.06,0.20)	0.57(0.18,1.00)	0.00(0.00,0.00)	0.00(0.00,0.05)	74.71(62.28,88.93)	1.44(0.65,2.27)	0.09(0.01,0.43)	0.00(0.00,0.00)	0.00(0.00,0.00)	0.49(0.17,0.66)	41.54(35.92,48.35)	0.00(0.00,0.29)	0.45(0.40,0.52)
cg19639533	ADE	AEfit	0.14(0.08,0.20)	0.55(0.28,1.00)	0.00(0.00,0.00)	0.00(0.00,0.04)	74.63(62.21,88.84)	1.50(0.82,2.23)	0.10(0.02,0.20)	0.00(0.00,0.00)	0.00(0.00,0.00)	0.00(0.00,0.00)	41.56(35.94,48.39)	0.00(0.00,0.23)	0.91(0.79,1.04)
cg25464815	ACE	AEfit	0.11(0.04,0.17)	0.93(0.13,1.00)	0.00(0.00,0.00)	0.00(0.00,0.06)	74.93(62.49,89.18)	1.15(0.39,1.92)	0.02(0.00,0.39)	0.00(0.00,0.00)	0.00(0.00,0.00)	0.30(0.00,0.40)	41.45(35.85,48.24)	0.00(0.00,0.38)	0.69(0.60,0.78)
cg13513232	ADE	AEfit	-0.11(-0.17,-0.04)	-0.57(-1.00,-0.20)	0.00(0.00,0.00)	0.00(-0.07,0.00)	74.90(62.45,89.14)	-1.16(-1.87,-0.46)	0.06(0.00,0.16)	0.00(0.00,0.00)	0.00(0.00,0.00)	0.00(0.00,0.00)	41.45(35.85,48.25)	0.00(-0.47,0.00)	0.97(0.85,1.09)
cg11288092	ACE	AEfit	0.11(0.04,0.18)	0.51(0.12,1.00)	0.00(0.00,0.00)	0.00(0.00,0.04)	74.83(62.39,89.07)	1.16(0.49,1.96)	0.07(0.00,0.44)	0.00(0.00,0.00)	0.00(0.00,0.00)	0.36(0.02,0.51)	41.49(35.88,48.29)	0.00(0.00,0.25)	0.57(0.50,0.66)
cg00007064	ADE	AEfit	0.12(0.06,0.19)	0.51(0.20,1.00)	0.00(0.00,0.00)	0.00(0.00,0.10)	75.18(62.72,89.44)	1.31(0.54,2.05)	0.09(0.01,0.19)	0.00(0.00,0.00)	0.00(0.00,0.00)	0.00(0.00,0.00)	41.33(35.76,48.08)	0.03(0.00,0.65)	0.95(0.83,1.08)
cg14424836	ADE	AEfit	0.11(0.05,0.17)	0.51(0.18,1.00)	0.00(0.00,0.00)	0.00(0.00,0.09)	74.81(62.37,89.04)	1.18(0.44,1.89)	0.07(0.00,0.18)	0.00(0.00,0.00)	0.00(0.00,0.00)	0.00(0.00,0.00)	41.49(35.88,48.30)	0.00(0.00,0.56)	0.95(0.83,1.08)
cg14255076	ADE	AEfit	0.11(0.04,0.17)	0.60(0.08,1.00)	0.00(0.00,0.00)	0.04(0.00,0.14)	75.11(62.65,89.37)	0.91(0.13,1.72)	0.03(0.00,0.13)	0.00(0.00,0.00)	0.00(0.00,0.00)	0.00(0.00,0.00)	41.37(35.78,48.14)	0.27(0.00,0.92)	0.99(0.87,1.11)
cg00014194	ADE	AEfit	0.12(0.04,0.19)	0.53(0.10,1.00)	0.00(0.00,0.00)	0.01(0.00,0.11)	74.89(62.44,89.13)	1.24(0.41,2.10)	0.07(0.00,0.71)	0.00(0.00,0.00)	0.00(0.00,0.00)	0.58(0.00,0.75)	41.47(35.86,48.27)	0.03(0.00,0.43)	0.34(0.29,0.39)
cg13912887	ADE	AEfit	0.13(0.06,0.19)	0.61(0.27,1.00)	0.00(0.00,0.00)	0.00(0.00,0.05)	74.95(62.51,89.19)	1.33(0.67,2.04)	0.06(0.01,0.16)	0.00(0.00,0.00)	0.00(0.00,0.00)	0.00(0.00,0.00)	41.43(35.84,48.21)	0.00(0.00,0.29)	0.91(0.80,1.03)
cg02645905	ADE	AEfit	0.14(0.07,0.20)	0.63(0.23,1.00)	0.00(0.00,0.00)	0.03(0.00,0.13)	75.11(62.65,89.37)	1.29(0.52,2.09)	0.06(0.00,0.16)	0.00(0.00,0.00)	0.00(0.00,0.00)	0.00(0.00,0.00)	41.37(35.78,48.14)	0.17(0.00,0.81)	0.95(0.83,1.07)
cg06713760	ADE	AEfit	-0.12(-0.18,-0.06)	-0.51(-1.00,-0.21)	0.00(0.00,0.00)	0.00(-0.09,0.00)	74.98(62.52,89.23)	-1.31(-2.03,-0.57)	0.09(0.01,0.19)	0.00(0.00,0.00)	0.00(0.00,0.00)	0.00(0.00,0.00)	41.42(35.83,48.21)	0.00(-0.55,0.00)	0.93(0.81,1.06)
cg06296597	ACE	AEfit	0.11(0.04,0.17)	0.61(0.11,1.00)	0.00(0.00,0.00)	0.00(0.00,0.07)	75.14(62.68,89.40)	1.15(0.36,1.94)	0.05(0.00,0.46)	0.00(0.00,0.00)	0.00(0.00,0.00)	0.35(0.00,0.48)	41.35(35.77,48.12)	0.00(0.00,0.43)	0.63(0.54,0.72)
cg24411488	ADE	AEfit	0.11(0.04,0.18)	0.61(0.12,1.00)	0.00(0.00,0.00)	0.04(0.00,0.13)	75.02(62.56,89.28)	0.97(0.20,1.76)	0.03(0.00,0.13)	0.00(0.00,0.00)	0.00(0.00,0.00)	0.00(0.00,0.00)	41.40(35.81,48.19)	0.22(0.00,0.86)	0.97(0.85,1.09)
cg15772157	ACE	AEfit	-0.13(-0.20,-0.06)	-0.73(-1.00,-0.21)	0.00(0.00,0.00)	0.00(-0.04,0.00)	74.44(62.02,88.64)	-1.41(-2.22,-0.72)	0.05(0.01,0.31)	0.00(0.00,0.00)	0.00(0.00,0.00)	0.59(0.33,0.72)	41.65(36.01,48.51)	0.00(-0.25,0.00)	0.36(0.31,0.41)
cg02026141	ADE	AEfit	-0.12(-0.19,-0.05)	-0.54(-1.00,-0.10)	0.00(0.00,0.00)	0.00(-0.08,0.00)	74.59(62.16,88.81)	-1.27(-2.07,-0.50)	0.07(0.00,0.66)	0.00(0.00,0.00)	0.00(0.00,0.00)	0.52(0.00,0.68)	41.59(35.96,48.42)	0.00(-0.29,0.00)	0.35(0.30,0.40)
cg10234723	ADE	AEfit	0.11(0.05,0.18)	0.67(0.17,1.00)	0.00(0.00,0.00)	0.02(0.00,0.12)	75.22(62.75,89.49)	1.08(0.30,1.85)	0.03(0.00,0.14)	0.00(0.00,0.00)	0.00(0.00,0.00)	0.00(0.00,0.00)	41.32(35.75,48.08)	0.15(0.00,0.80)	0.96(0.84,1.07)
cg06927813	ADE	AEfit	0.14(0.08,0.20)	0.58(0.30,1.00)	0.00(0.00,0.00)	0.00(0.00,0.06)	74.99(62.53,89.24)	1.52(0.83,2.25)	0.09(0.01,0.19)	0.00(0.00,0.00)	0.00(0.00,0.00)	0.00(0.00,0.00)	41.42(35.83,48.20)	0.00(0.00,0.39)	0.92(0.80,1.05)
cg08361356	ACE	AEfit	-0.12(-0.19,-0.05)	-0.92(-1.00,-0.12)	0.00(0.00,0.00)	-0.02(-0.10,0.00)	75.04(62.59,89.30)	-1.17(-2.05,-0.35)	0.02(0.00,0.41)	0.00(0.00,0.00)	0.00(0.00,0.00)	0.48(0.10,0.59)	41.39(35.81,48.17)	-0.16(-0.63,0.00)	0.53(0.47,0.61)
cg00094817	ADE	AEfit	0.12(0.05,0.18)	0.52(0.20,1.00)	0.00(0.00,0.00)	0.00(0.00,0.09)	74.99(62.54,89.24)	1.26(0.51,1.98)	0.08(0.01,0.18)	0.00(0.00,0.00)	0.00(0.00,0.00)	0.00(0.00,0.00)	41.42(35.83,48.20)	0.00(0.00,0.57)	0.92(0.80,1.05)
cg24368902	ACE	AEfit	0.12(0.05,0.19)	0.51(0.14,1.00)	0.00(0.00,0.00)	0.00(0.00,0.06)	75.37(62.90,89.65)	1.30(0.55,2.09)	0.09(0.00,0.44)	0.00(0.00,0.00)	0.00(0.00,0.00)	0.28(0.00,0.43)	41.26(35.70,48.00)	0.00(0.00,0.34)	0.63(0.55,0.73)
cg23809813	ADE	AEfit	0.11(0.04,0.19)	0.58(0.09,1.00)	0.00(0.00,0.00)	0.00(0.00,0.10)	75.10(62.64,89.35)	1.24(0.44,2.06)	0.06(0.00,0.66)	0.00(0.00,0.00)	0.00(0.00,0.00)	0.53(0.00,0.68)	41.37(35.79,48.14)	0.00(0.00,0.41)	0.42(0.37,0.49)
cg11028409	ADE	AEfit	-0.11(-0.17,-0.05)	-0.93(-1.00,-0.26)	0.00(0.00,0.00)	0.00(-0.07,0.00)	75.01(62.55,89.26)	-1.17(-1.87,-0.52)	0.02(0.00,0.12)	0.00(0.00,0.00)	0.00(0.00,0.00)	0.00(0.00,0.00)	41.41(35.82,48.19)	0.00(-0.46,0.00)	1.00(0.88,1.10)
cg09554983	ADE	AEfit	-0.11(-0.17,-0.04)	-0.59(-1.00,-0.04)	0.00(0.00,0.00)	-0.05(-0.15,0.00)	75.17(62.70,89.43)	-0.82(-1.62,-0.05)	0.03(0.00,0.13)	0.00(0.00,0.00)	0.00(0.00,0.00)	0.00(0.00,0.00)	41.34(35.77,48.11)	-0.35(-0.99,0.00)	1.01(0.89,1.13)
cg12320621	ACE	AEfit	0.12(0.05,0.19)	0.51(0.15,1.00)	0.00(0.00,0.00)	0.00(0.00,0.06)	74.80(62.35,89.03)	1.33(0.55,2.13)	0.09(0.00,0.44)	0.00(0.00,0.00)	0.00(0.00,0.00)	0.35(0.03,0.52)	41.51(35.89,48.32)	0.00(0.00,0.39)	0.55(0.48,0.64)
cg18412499	ACE	AEfit	-0.11(-0.18,-0.03)	-0.65(-1.00,-0.12)	0.00(0.00,0.00)	0.00(-0.03,0.00)	75.41(62.94,89.70)	-1.16(-2.00,-0.36)	0.04(0.00,0.34)	0.00(0.00,0.00)	0.00(0.00,0.00)	0.58(0.29,0.71)	41.24(35.68,47.97)	0.00(-0.20,0.00)	0.41(0.36,0.47)
cg04002957	ADE	AEfit	0.11(0.04,0.17)	0.51(0.19,1.00)	0.00(0.00,0.00)	0.00(0.00,0.05)	74.79(62.35,89.02)	1.13(0.46,1.84)	0.07(0.00,0.16)	0.00(0.00,0.00)	0.00(0.00,0.00)	0.00(0.00,0.00)	41.50(35.89,48.30)	0.00(0.00,0.29)	0.93(0.81,1.06)
cg14308479	ADE	AEfit	-0.12(-0.18,-0.05)	-0.56(-1.00,-0.01)	0.00(0.00,0.00)	-0.08(-0.18,0.00)	75.18(62.71,89.45)	-0.80(-1.61,-0.02)	0.03(0.00,0.13)	0.00(0.00,0.00)	0.00(0.00,0.00)	0.00(0.00,0.00)	41.34(35.76,48.10)	-0.49(-1.15,0.00)	0.99(0.87,1.11)
cg12510502	ADE	AEfit	0.12(0.05,0.18)	0.66(0.24,1.00)	0.00(0.00,0.00)	0.00(0.00,0.09)	75.10(62.64,89.36)	1.28(0.53,2.01)	0.05(0.00,0.16)	0.00(0.00,0.00)	0.00(0.00,0.00)	0.00(0.00,0.00)	41.37(35.79,48.14)	0.00(0.00,0.57)	1.00(0.87,1.12)
cg10318313	ACE	AEfit	-0.11(-0.18,-0.04)	-0.63(-1.00,-0.14)	0.00(0.00,0.00)	0.00(-0.05,0.00)	75.22(62.76,89.48)	-1.19(-2.01,-0.36)	0.05(0.00,0.27)	0.00(0.00,0.00)	0.00(0.00,0.00)	0.69(0.46,0.84)	41.32(35.75,48.08)	0.00(-0.34,0.00)	0.28(0.25,0.33)
cg26073542	ACE	AEfit	0.12(0.05,0.19)	0.62(0.12,1.00)	0.00(0.00,0.00)	0.00(0.00,0.08)	75.05(62.60,89.30)	1.28(0.45,2.09)	0.06(0.00,0.53)	0.00(0.00,0.00)	0.00(0.00,0.00)	0.41(0.00,0.56)	41.38(35.80,48.15)	0.00(0.00,0.48)	0.57(0.50,0.66)
cg12437254	ACE	AEfit	-0.12(-0.19,-0.05)	-0.58(-1.00,-0.09)	0.00(0.00,0.00)	-0.03(-0.11,0.00)	75.14(62.68,89.41)	-1.12(-2.00,-0.31)	0.05(0.00,0.48)	0.00(0.00,0.00)	0.00(0.00,0.00)	0.37(0.00,0.51)	41.35(35.77,48.12)	-0.18(-0.69,0.00)	0.61(0.54,0.71)
cg03220447	ACE	AEfit	-0.12(-0.19,-0.05)	-0.53(-1.00,-0.15)	0.00(0.00,0.00)	0.00(-0.04,0.00)	74.76(62.33,88.99)	-1.35(-2.18,-0.56)	0.09(0.00,0.49)	0.00(0.00,0.00)	0.00(0.00,0.00)	0.39(0.02,0.56)	41.51(35.90,48.32)	0.00(-0.23,0.00)	0.58(0.50,0.67)
cg14480266	ADE	AEfit	-0.11(-0.18,-0.03)	-0.73(-1.00,-0.08)	0.00(0.00,0.00)	0.00(-0.06,0.00)	74.64(62.22,88.85)	-1.19(-2.03,-0.36)	0.04(0.00,0.69)	0.00(0.00,0.00)	0.00(0.00,0.00)	0.65(0.00,0.79)	41.58(35.95,48.40)	0.00(-0.25,0.00)	0.36(0.31,0.42)
cg20068400	ACE	AEfit	-0.11(-0.18,-0.04)	-0.80(-1.00,-0.04)	0.00(0.00,0.00)	-0.05(-0.13,0.00)	75.11(62.64,89.37)	-0.92(-1.76,-0.09)	0.02(0.00,0.41)	0.00(0.00,0.00)	0.00(0.00,0.00)	0.37(0.01,0.48)	41.37(35.78,48.14)	-0.30(-0.81,0.00)	0.60(0.52,0.68)
cg04893409	ADE	AEfit	0.13(0.07,0.20)	0.59(0.23,1.00)	0.00(0.00,0.00)	0.02(0.00,0.11)	75.08(62.63,89.34)	1.30(0.61,2.05)	0.07(0.01,0.16)	0.00(0.00,0.00)	0.00(0.00,0.00)	0.00(0.00,0.00)	41.38(35.79,48.15)	0.09(0.00,0.71)	0.90(0.79,1.03)
cg03393444	ACE	AEfit	-0.13(-0.20,-0.06)	-0.68(-1.00,-0.11)	0.00(0.00,0.00)	-0.03(-0.12,0.00)	75.21(62.74,89.48)	-1.21(-2.06,-0.44)	0.04(0.00,0.43)	0.00(0.00,0.00)	0.00(0.00,0.00)	0.31(0.00,0.43)	41.32(35.75,48.08)	-0.21(-0.75,0.00)	0.66(0.58,0.76)
cg07136108	ADE	AEfit	-0.12(-0.19,-0.04)	-0.59(-1.00,-0.10)	0.00(0.00,0.00)	0.00(-0.06,0.00)	74.93(62.49,89.16)	-1.29(-2.14,-0.48)	0.06(0.00,0.68)	0.00(0.00,0.00)	0.00(0.00,0.00)	0.58(0.00,0.74)	41.45(35.86,48.25)	0.00(-0.23,0.00)	0.40(0.35,0.46)
cg05638689	ADE	AEfit	-0.11(-0.18,-0.04)	-0.61(-1.00,-0.10)	0.00(0.00,0.00)	0.00(-0.06,0.00)	75.23(62.76,89.50)	-1.15(-1.94,-0.40)	0.05(0.00,0.61)	0.00(0.00,0.00)	0.00(0.00,0.00)	0.54(0.00,0.67)	41.32(35.75,48.08)	0.00(-0.24,0.00)	0.32(0.28,0.38)
cg20853530	ADE	AEfit	0.15(0.08,0.21)	0.85(0.33,1.00)	0.00(0.00,0.00)	0.02(0.00,0.12)	75.17(62.71,89.44)	1.44(0.81,2.22)	0.04(0.01,0.14)	0.00(0.00,0.00)	0.00(0.00,0.00)	0.00(0.00,0.00)	41.34(35.76,48.10)	0.15(0.00,0.79)	0.96(0.84,1.06)
cg16986720	ADE	AEfit	0.11(0.04,0.17)	0.52(0.17,1.00)	0.00(0.00,0.00)	0.00(0.00,0.09)	75.28(62.82,89.55)	1.14(0.39,1.86)	0.06(0.00,0.17)	0.00(0.00,0.00)	0.00(0.00,0.00)	0.00(0.00,0.00)	41.29(35.73,48.04)	0.00(0.00,0.58)	0.95(0.83,1.08)
cg20439252	ADE	AEfit	0.11(0.05,0.17)	0.55(0.19,1.00)	0.00(0.00,0.00)	0.00(0.00,0.05)	74.54(62.14,88.74)	1.19(0.49,1.91)	0.06(0.00,0.19)	0.00(0.00,0.00)	0.00(0.00,0.00)	0.00(0.00,0.00)	41.65(36.01,48.48)	0.00(0.00,0.33)	0.96(0.82,1.10)
cg08358813	ACE	AEfit	0.11(0.04,0.18)	0.63(0.01,1.00)	0.00(0.00,0.00)	0.05(0.00,0.13)	75.10(62.63,89.36)	0.87(0.02,1.74)	0.03(0.00,0.38)	0.00(0.00,0.00)	0.00(0.00,0.00)	0.47(0.13,0.60)	41.37(35.79,48.15)	0.35(0.00,0.83)	0.52(0.46,0.60)
cg10908953	ACE	AEfit	-0.11(-0.18,-0.04)	-0.74(-1.00,-0.10)	0.00(0.00,0.00)	-0.01(-0.09,0.00)	75.04(62.58,89.29)	-1.15(-1.96,-0.32)	0.03(0.00,0.44)	0.00(0.00,0.00)	0.00(0.00,0.00)	0.32(0.00,0.44)	41.39(35.81,48.17)	-0.04(-0.57,0.00)	0.68(0.59,0.77)
cg05469118	ADE	AEfit	-0.11(-0.19,-0.04)	-0.53(-1.00,-0.09)	0.00(0.00,0.00)	0.00(-0.10,0.00)	75.63(63.13,89.93)	-1.21(-2.06,-0.44)	0.07(0.00,0.72)	0.00(0.00,0.00)	0.00(0.00,0.00)	0.59(0.00,0.76)	41.15(35.62,47.86)	0.00(-0.37,0.00)	0.34(0.30,0.40)
cg20091405	ACE	AEfit	-0.12(-0.19,-0.04)	-0.97(-1.00,-0.01)	0.00(0.00,0.00)	-0.06(-0.14,0.00)	75.15(62.68,89.42)	-0.85(-1.71,-0.01)	0.01(0.00,0.42)	0.00(0.00,0.00)	0.00(0.00,0.00)	0.41(0.02,0.52)	41.35(35.77,48.12)	-0.41(-0.92,0.00)	0.59(0.52,0.68)
cg20928770	ADE	AEfit	0.12(0.05,0.18)	0.53(0.16,1.00)	0.00(0.00,0.00)	0.02(0.00,0.12)	74.93(62.47,89.18)	1.13(0.36,1.90)	0.06(0.00,0.16)	0.00(0.00,0.00)	0.00(0.00,0.00)	0.00(0.00,0.00)	41.44(35.84,48.24)	0.11(0.00,0.75)	0.93(0.82,1.06)
cg05170445	ACE	AEfit	-0.11(-0.18,-0.04)	-0.65(-1.00,-0.12)	0.00(0.00,0.00)	0.00(-0.07,0.00)	75.10(62.64,89.36)	-1.19(-2.03,-0.33)	0.04(0.00,0.33)	0.00(0.00,0.00)	0.00(0.00,0.00)	0.60(0.32,0.74)	41.37(35.79,48.14)	-0.02(-0.42,0.00)	0.39(0.34,0.44)
cg05214546	ACE	AEfit	0.11(0.04,0.18)	0.54(0.12,1.00)	0.00(0.00,0.00)	0.00(0.00,0.04)	74.87(62.43,89.11)	1.19(0.42,1.99)	0.06(0.00,0.47)	0.00(0.00,0.00)	0.00(0.00,0.00)	0.38(0.00,0.53)	41.47(35.86,48.26)	0.00(0.00,0.24)	0.57(0.49,0.65)
cg01868559	ADE	AEfit	-0.13(-0.19,-0.07)	-0.51(-1.00,-0.23)	0.00(0.00,0.00)	0.00(-0.09,0.00)	75.30(62.83,89.58)	-1.40(-2.13,-0.85)	0.10(0.01,0.20)	0.00(0.00,0.00)	0.00(0.00,0.00)	0.00(0.00,0.00)	41.29(35.72,48.03)	0.00(-0.58,0.00)	0.89(0.78,1.03)
cg10370961	ADE	AEfit	0.11(0.04,0.17)	0.51(0.19,1.00)	0.00(0.00,0.00)	0.00(0.00,0.07)	74.92(62.47,89.17)	1.13(0.45,1.83)	0.06(0.00,0.16)	0.00(0.00,0.00)	0.00(0.00,0.00)	0.00(0.00,0.00)	41.45(35.85,48.24)	0.00(0.00,0.43)	0.91(0.79,1.03)
cg03114804	ADE	AEfit	0.11(0.05,0.17)	0.53(0.19,1.00)	0.00(0.00,0.00)	0.00(0.00,0.09)	75.05(62.60,89.31)	1.19(0.45,1.90)	0.07(0.00,0.17)	0.00(0.00,0.00)	0.00(0.00,0.00)	0.00(0.00,0.00)	41.39(35.80,48.16)	0.00(0.00,0.56)	0.93(0.81,1.06)
cg25595449	ACE	AEfit	-0.11(-0.18,-0.04)	-0.75(-1.00,-0.12)	0.00(0.00,0.00)	-0.01(-0.07,0.00)	75.33(62.85,89.61)	-1.14(-1.99,-0.30)	0.03(0.00,0.29)	0.00(0.00,0.00)	0.00(0.00,0.00)	0.63(0.37,0.76)	41.27(35.71,48.02)	-0.07(-0.46,0.00)	0.35(0.30,0.40)
cg02757682	ADE	AEfit	0.13(0.07,0.19)	0.64(0.28,1.00)	0.00(0.00,0.00)	0.00(0.00,0.07)	75.06(62.62,89.31)	1.36(0.67,2.07)	0.06(0.01,0.16)	0.00(0.00,0.00)	0.00(0.00,0.00)	0.00(0.00,0.00)	41.39(35.81,48.16)	0.00(0.00,0.46)	0.92(0.81,1.04)
cg03220751	ADE	AEfit	-0.11(-0.17,-0.05)	-0.71(-1.00,-0.24)	0.00(0.00,0.00)	0.00(-0.06,0.00)	74.74(62.30,88.97)	-1.20(-1.91,-0.53)	0.04(0.00,0.14)	0.00(0.00,0.00)	0.00(0.00,0.00)	0.00(0.00,0.00)	41.53(35.91,48.35)	0.00(-0.39,0.00)	0.96(0.84,1.08)
cg00460689	ACE	AEfit	0.11(0.04,0.17)	0.73(0.12,1.00)	0.00(0.00,0.00)	0.00(0.00,0.04)	74.98(62.54,89.22)	1.15(0.40,1.94)	0.03(0.00,0.43)	0.00(0.00,0.00)	0.00(0.00,0.00)	0.32(0.00,0.44)	41.42(35.83,48.20)	0.00(0.00,0.28)	0.67(0.58,0.77)
cg23878205	ACE	AEfit	0.11(0.04,0.18)	0.61(0.04,1.00)	0.00(0.00,0.00)	0.04(0.00,0.13)	75.11(62.65,89.37)	0.92(0.10,1.76)	0.03(0.00,0.40)	0.00(0.00,0.00)	0.00(0.00,0.00)	0.30(0.00,0.42)	41.37(35.78,48.14)	0.27(0.00,0.81)	0.66(0.58,0.76)
cg02155927	ADE	AEfit	-0.11(-0.17,-0.04)	-0.76(-1.00,-0.21)	0.00(0.00,0.00)	0.00(-0.09,0.00)	75.06(62.60,89.32)	-1.14(-1.84,-0.39)	0.03(0.00,0.13)	0.00(0.00,0.00)	0.00(0.00,0.00)	0.00(0.00,0.00)	41.38(35.80,48.16)	0.00(-0.61,0.00)	0.97(0.85,1.08)
cg17297045	ADE	AEfit	0.11(0.04,0.18)	0.73(0.13,1.00)	0.00(0.00,0.00)	0.04(0.00,0.13)	75.15(62.69,89.42)	0.97(0.20,1.76)	0.02(0.00,0.12)	0.00(0.00,0.00)	0.00(0.00,0.00)	0.00(0.00,0.00)	41.35(35.77,48.11)	0.23(0.00,0.87)	0.99(0.87,1.10)
cg05181941	ADE	AEfit	0.12(0.04,0.19)	0.67(0.10,1.00)	0.00(0.00,0.00)	0.00(0.00,0.05)	75.09(62.64,89.35)	1.24(0.44,2.09)	0.05(0.00,0.76)	0.00(0.00,0.00)	0.00(0.00,0.00)	0.66(0.00,0.80)	41.37(35.79,48.14)	0.00(0.00,0.19)	0.30(0.26,0.34)
cg01823079	ACE	AEfit	-0.11(-0.18,-0.03)	-0.51(-1.00,-0.12)	0.00(0.00,0.00)	0.00(-0.04,0.00)	75.08(62.63,89.33)	-1.17(-1.99,-0.40)	0.07(0.00,0.36)	0.00(0.00,0.00)	0.00(0.00,0.00)	0.58(0.30,0.75)	41.38(35.80,48.15)	0.00(-0.24,0.00)	0.36(0.31,0.42)
cg23104930	ACE	AEfit	0.15(0.08,0.22)	0.76(0.22,1.00)	0.00(0.00,0.00)	0.00(0.00,0.05)	75.22(62.76,89.49)	1.65(0.88,2.45)	0.06(0.01,0.43)	0.00(0.00,0.00)	0.00(0.00,0.00)	0.38(0.05,0.51)	41.32(35.75,48.08)	0.00(0.00,0.28)	0.56(0.49,0.65)
cg00967695	ADE	AEfit	0.11(0.05,0.17)	0.51(0.18,1.00)	0.00(0.00,0.00)	0.00(0.00,0.09)	75.32(62.84,89.60)	1.20(0.45,1.93)	0.08(0.00,0.18)	0.00(0.00,0.00)	0.00(0.00,0.00)	0.00(0.00,0.00)	41.28(35.71,48.02)	0.00(0.00,0.58)	0.95(0.83,1.09)
cg13986498	ACE	AEfit	-0.11(-0.18,-0.04)	-0.67(-1.00,-0.04)	0.00(0.00,0.00)	-0.04(-0.10,0.00)	75.21(62.74,89.48)	-0.93(-1.78,-0.08)	0.03(0.00,0.29)	0.00(0.00,0.00)	0.00(0.00,0.00)	0.64(0.38,0.77)	41.32(35.75,48.08)	-0.24(-0.63,0.00)	0.34(0.30,0.39)
cg22179082	ACE	AEfit	0.11(0.04,0.18)	0.52(0.12,1.00)	0.00(0.00,0.00)	0.00(0.00,0.06)	75.32(62.85,89.60)	1.20(0.46,2.02)	0.07(0.00,0.45)	0.00(0.00,0.00)	0.00(0.00,0.00)	0.44(0.15,0.60)	41.28(35.71,48.02)	0.00(0.00,0.36)	0.50(0.44,0.58)
cg04217178	ADE	AEfit	-0.11(-0.18,-0.05)	-0.98(-1.00,-0.28)	0.00(0.00,0.00)	0.00(-0.09,0.00)	75.15(62.69,89.42)	-1.25(-1.96,-0.51)	0.02(0.00,0.13)	0.00(0.00,0.00)	0.00(0.00,0.00)	0.00(0.00,0.00)	41.35(35.77,48.12)	0.00(-0.58,0.00)	1.00(0.88,1.10)
cg25736517	ADE	AEfit	0.12(0.05,0.18)	0.54(0.23,1.00)	0.00(0.00,0.00)	0.00(0.00,0.07)	74.85(62.42,89.09)	1.27(0.59,1.99)	0.07(0.01,0.18)	0.00(0.00,0.00)	0.00(0.00,0.00)	0.00(0.00,0.00)	41.47(35.87,48.27)	0.00(0.00,0.42)	0.93(0.82,1.07)
cg21942532	ADE	AEfit	-0.11(-0.17,-0.05)	-0.86(-1.00,-0.25)	0.00(0.00,0.00)	0.00(-0.07,0.00)	75.05(62.62,89.29)	-1.18(-1.88,-0.49)	0.02(0.00,0.13)	0.00(0.00,0.00)	0.00(0.00,0.00)	0.00(0.00,0.00)	41.40(35.81,48.17)	0.00(-0.48,0.00)	1.00(0.88,1.11)
cg13423666	ADE	AEfit	0.11(0.04,0.17)	0.54(0.20,1.00)	0.00(0.00,0.00)	0.00(0.00,0.07)	75.12(62.66,89.38)	1.17(0.48,1.89)	0.06(0.00,0.17)	0.00(0.00,0.00)	0.00(0.00,0.00)	0.00(0.00,0.00)	41.36(35.78,48.13)	0.00(0.00,0.45)	0.96(0.84,1.09)
cg07472704	ADE	AEfit	-0.12(-0.19,-0.04)	-0.52(-1.00,-0.06)	0.00(0.00,0.00)	-0.06(-0.16,0.00)	75.38(62.90,89.68)	-1.06(-1.94,-0.27)	0.06(0.00,0.77)	0.00(0.00,0.00)	0.00(0.00,0.00)	0.65(0.00,0.81)	41.25(35.69,47.99)	-0.19(-0.55,0.00)	0.28(0.24,0.32)
cg27095820	ACE	AEfit	0.12(0.05,0.19)	0.54(0.13,1.00)	0.00(0.00,0.00)	0.00(0.00,0.08)	75.14(62.68,89.41)	1.26(0.75,2.07)	0.07(0.00,0.44)	0.00(0.00,0.00)	0.00(0.00,0.00)	0.37(0.03,0.52)	41.35(35.78,48.12)	0.00(0.00,0.47)	0.55(0.48,0.63)
cg23519572	ADE	AEfit	0.11(0.04,0.18)	0.53(0.09,1.00)	0.00(0.00,0.00)	0.00(0.00,0.09)	75.19(62.73,89.45)	1.21(0.40,2.05)	0.07(0.00,0.70)	0.00(0.00,0.00)	0.00(0.00,0.00)	0.55(0.00,0.72)	41.33(35.76,48.09)	0.00(0.00,0.37)	0.40(0.35,0.46)
cg16446346	ADE	AEfit	0.11(0.04,0.18)	0.85(0.10,1.00)	0.00(0.00,0.00)	0.00(0.00,0.03)	74.68(62.24,88.91)	1.20(0.40,2.02)	0.03(0.00,0.62)	0.00(0.00,0.00)	0.00(0.00,0.00)	0.53(0.00,0.66)	41.55(35.93,48.38)	0.00(0.00,0.14)	0.49(0.43,0.57)
cg10801634	ADE	AEfit	-0.11(-0.17,-0.04)	-0.59(-1.00,-0.20)	0.00(0.00,0.00)	0.00(-0.05,0.00)	75.03(62.58,89.28)	-1.15(-1.87,-0.46)	0.05(0.00,0.16)	0.00(0.00,0.00)	0.00(0.00,0.00)	0.00(0.00,0.00)	41.41(35.82,48.20)	0.00(-0.33,0.00)	0.98(0.85,1.11)
cg23545258	ADE	AEfit	0.11(0.04,0.17)	0.74(0.14,1.00)	0.00(0.00,0.00)	0.03(0.00,0.13)	75.11(62.65,89.37)	1.01(0.23,1.79)	0.03(0.00,0.13)	0.00(0.00,0.00)	0.00(0.00,0.00)	0.00(0.00,0.00)	41.37(35.79,48.14)	0.17(0.00,0.83)	0.98(0.86,1.09)
cg14364984	ADE	AEfit	0.11(0.05,0.18)	0.63(0.10,1.00)	0.00(0.00,0.00)	0.05(0.00,0.15)	75.18(62.72,89.45)	0.93(0.15,1.73)	0.03(0.00,0.13)	0.00(0.00,0.00)	0.00(0.00,0.00)	0.00(0.00,0.00)	41.34(35.76,48.10)	0.29(0.00,0.94)	0.96(0.84,1.07)
cg19585100	ACE	AEfit	-0.11(-0.18,-0.04)	-0.79(-1.00,-0.12)	0.00(0.00,0.00)	-0.01(-0.09,0.00)	74.83(62.39,89.07)	-1.19(-2.01,-0.35)	0.03(0.00,0.44)	0.00(0.00,0.00)	0.00(0.00,0.00)	0.40(0.01,0.51)	41.48(35.88,48.28)	-0.05(-0.55,0.00)	0.58(0.51,0.67)
cg05131266	ACE	AEfit	0.12(0.04,0.19)	0.76(0.13,1.00)	0.00(0.00,0.00)	0.00(0.00,0.07)	75.01(62.55,89.26)	1.25(0.43,2.06)	0.04(0.00,0.39)	0.00(0.00,0.00)	0.00(0.00,0.00)	0.47(0.14,0.59)	41.41(35.82,48.19)	0.00(0.00,0.43)	0.50(0.43,0.57)
cg04166070	ADE	AEfit	-0.11(-0.17,-0.05)	-0.68(-1.00,-0.25)	0.00(0.00,0.00)	0.00(-0.03,0.00)	74.95(62.50,89.20)	-1.25(-1.97,-0.56)	0.05(0.00,0.15)	0.00(0.00,0.00)	0.00(0.00,0.00)	0.00(0.00,0.00)	41.44(35.84,48.23)	0.00(-0.22,0.00)	1.00(0.87,1.12)
cg05602615	ADE	AEfit	-0.13(-0.19,-0.06)	-0.53(-1.00,-0.09)	0.00(0.00,0.00)	-0.07(-0.17,0.00)	75.15(62.68,89.42)	-0.93(-1.73,-0.15)	0.04(0.00,0.14)	0.00(0.00,0.00)	0.00(0.00,0.00)	0.00(0.00,0.00)	41.35(35.77,48.12)	-0.45(-1.11,0.00)	0.96(0.84,1.08)
cg08023458	ACE	AEfit	0.11(0.04,0.18)	0.52(0.12,1.00)	0.00(0.00,0.00)	0.00(0.00,0.06)	75.17(62.70,89.43)	1.18(0.45,1.97)	0.07(0.00,0.44)	0.00(0.00,0.00)	0.00(0.00,0.00)	0.29(0.00,0.44)	41.34(35.77,48.11)	0.00(0.00,0.36)	0.63(0.55,0.73)
cg19525780	ADE	AEfit	0.11(0.05,0.17)	0.59(0.19,1.00)	0.00(0.00,0.00)	0.00(0.00,0.10)	75.06(62.61,89.31)	1.19(0.42,1.91)	0.05(0.00,0.16)	0.00(0.00,0.00)	0.00(0.00,0.00)	0.00(0.00,0.00)	41.39(35.80,48.16)	0.00(0.00,0.64)	0.97(0.85,1.09)
cg25114752	ACE	AEfit	0.12(0.04,0.18)	0.65(0.14,1.00)	0.00(0.00,0.00)	0.00(0.00,0.05)	74.48(62.06,88.69)	1.24(0.47,2.03)	0.05(0.00,0.46)	0.00(0.00,0.00)	0.00(0.00,0.00)	0.40(0.01,0.53)	41.63(35.99,48.48)	0.00(0.00,0.31)	0.55(0.48,0.63)
cg16148410	ADE	AEfit	0.12(0.06,0.19)	0.51(0.24,1.00)	0.00(0.00,0.00)	0.00(0.00,0.05)	75.09(62.64,89.34)	1.35(0.83,2.08)	0.09(0.01,0.19)	0.00(0.00,0.00)	0.00(0.00,0.00)	0.00(0.00,0.00)	41.37(35.79,48.14)	0.00(0.00,0.28)	0.91(0.80,1.05)
cg03199192	ACE	AEfit	-0.18(-0.25,-0.10)	-0.59(-1.00,-0.27)	0.00(0.00,0.00)	0.00(-0.06,0.00)	74.29(61.89,88.47)	-1.89(-2.73,-1.09)	0.14(0.02,0.43)	0.00(0.00,0.00)	0.00(0.00,0.00)	0.46(0.19,0.64)	41.73(36.07,48.60)	0.00(-0.35,0.00)	0.39(0.34,0.45)
cg04467278	ADE	AEfit	-0.13(-0.20,-0.06)	-0.56(-1.00,-0.20)	0.00(0.00,0.00)	-0.03(-0.13,0.00)	75.31(62.83,89.59)	-1.23(-2.04,-0.45)	0.06(0.00,0.17)	0.00(0.00,0.00)	0.00(0.00,0.00)	0.00(0.00,0.00)	41.28(35.72,48.03)	-0.18(-0.83,0.00)	0.96(0.84,1.09)
cg00268685	ADE	AEfit	0.11(0.04,0.17)	0.95(0.13,1.00)	0.00(0.00,0.00)	0.04(0.00,0.14)	75.12(62.66,89.38)	0.94(0.17,1.73)	0.01(0.00,0.11)	0.00(0.00,0.00)	0.00(0.00,0.00)	0.00(0.00,0.00)	41.36(35.78,48.13)	0.23(0.00,0.88)	0.99(0.86,1.08)
cg14555697	ADE	AEfit	0.12(0.05,0.18)	0.54(0.11,1.00)	0.00(0.00,0.00)	0.04(0.00,0.14)	75.10(62.64,89.36)	1.00(0.23,1.82)	0.05(0.00,0.15)	0.00(0.00,0.00)	0.00(0.00,0.00)	0.00(0.00,0.00)	41.37(35.79,48.14)	0.27(0.00,0.94)	1.00(0.87,1.12)
cg09553651	ACE	AEfit	0.11(0.04,0.18)	0.51(0.12,1.00)	0.00(0.00,0.00)	0.00(0.00,0.05)	75.43(62.96,89.72)	1.18(0.40,2.00)	0.07(0.00,0.40)	0.00(0.00,0.00)	0.00(0.00,0.00)	0.48(0.19,0.63)	41.23(35.68,47.96)	0.00(0.00,0.33)	0.45(0.39,0.51)
cg01281649	ADE	AEfit	0.11(0.05,0.18)	0.71(0.16,1.00)	0.00(0.00,0.00)	0.02(0.00,0.12)	75.09(62.63,89.35)	1.05(0.28,1.83)	0.03(0.00,0.13)	0.00(0.00,0.00)	0.00(0.00,0.00)	0.00(0.00,0.00)	41.38(35.79,48.15)	0.14(0.00,0.79)	0.97(0.84,1.08)
cg01291474	ADE	AEfit	0.15(0.09,0.22)	0.54(0.28,1.00)	0.00(0.00,0.00)	0.00(0.00,0.10)	74.98(62.55,89.22)	1.67(0.88,2.41)	0.13(0.03,0.23)	0.00(0.00,0.00)	0.00(0.00,0.00)	0.00(0.00,0.00)	41.42(35.83,48.19)	0.00(0.00,0.61)	0.89(0.78,1.02)
cg12061118	ADE	AEfit	0.12(0.06,0.18)	0.56(0.24,1.00)	0.00(0.00,0.00)	0.00(0.00,0.07)	75.08(62.63,89.34)	1.28(0.60,1.99)	0.07(0.01,0.17)	0.00(0.00,0.00)	0.00(0.00,0.00)	0.00(0.00,0.00)	41.38(35.80,48.15)	0.00(0.00,0.43)	0.93(0.81,1.06)
cg00438616	ADE	AEfit	0.14(0.07,0.20)	0.51(0.22,1.00)	0.00(0.00,0.00)	0.01(0.00,0.11)	75.15(62.69,89.41)	1.45(0.65,2.21)	0.11(0.01,0.21)	0.00(0.00,0.00)	0.00(0.00,0.00)	0.00(0.00,0.00)	41.35(35.78,48.12)	0.03(0.00,0.66)	0.91(0.80,1.05)
cg12006399	ACE	AEfit	-0.13(-0.20,-0.06)	-0.65(-1.00,-0.19)	0.00(0.00,0.00)	-0.01(-0.07,0.00)	75.01(62.56,89.26)	-1.38(-2.24,-0.55)	0.06(0.00,0.28)	0.00(0.00,0.00)	0.00(0.00,0.00)	0.65(0.43,0.79)	41.41(35.82,48.19)	-0.05(-0.40,0.00)	0.28(0.24,0.32)
cg06871213	ACE	AEfit	-0.12(-0.19,-0.04)	-0.51(-1.00,-0.09)	0.00(0.00,0.00)	-0.02(-0.10,0.00)	74.96(62.51,89.21)	-1.14(-1.98,-0.32)	0.07(0.00,0.47)	0.00(0.00,0.00)	0.00(0.00,0.00)	0.33(0.00,0.48)	41.43(35.83,48.21)	-0.12(-0.63,0.00)	0.61(0.53,0.70)
cg09538603	ADE	AEfit	0.14(0.07,0.20)	0.51(0.23,1.00)	0.00(0.00,0.00)	0.00(0.00,0.10)	74.95(62.50,89.19)	1.46(0.66,2.20)	0.11(0.01,0.21)	0.00(0.00,0.00)	0.00(0.00,0.00)	0.00(0.00,0.00)	41.44(35.84,48.23)	0.01(0.00,0.64)	0.90(0.78,1.03)
cg07393546	ACE	AEfit	-0.11(-0.18,-0.04)	-0.96(-1.00,-0.14)	0.00(0.00,0.00)	0.00(-0.06,0.00)	75.56(63.08,89.85)	-1.22(-2.04,-0.39)	0.02(0.00,0.34)	0.00(0.00,0.00)	0.00(0.00,0.00)	0.55(0.24,0.66)	41.17(35.64,47.89)	0.00(-0.41,0.00)	0.43(0.38,0.49)
cg09975683	ACE	AEfit	0.11(0.04,0.18)	0.54(0.13,1.00)	0.00(0.00,0.00)	0.00(0.00,0.04)	75.03(62.57,89.28)	1.25(0.48,2.05)	0.07(0.00,0.47)	0.00(0.00,0.00)	0.00(0.00,0.00)	0.35(0.00,0.50)	41.40(35.81,48.18)	0.00(0.00,0.26)	0.62(0.54,0.71)
cg05540133	ADE	AEfit	-0.16(-0.22,-0.10)	-0.91(-1.00,-0.44)	0.00(0.00,0.00)	0.00(-0.07,0.00)	75.83(63.36,90.12)	-1.78(-2.53,-1.28)	0.05(0.02,0.17)	0.00(0.00,0.00)	0.00(0.00,0.00)	0.00(0.00,0.00)	41.11(35.59,47.79)	0.00(-0.44,0.00)	0.98(0.85,1.08)
cg07130392	ADE	AEfit	0.11(0.05,0.18)	0.52(0.14,1.00)	0.00(0.00,0.00)	0.02(0.00,0.12)	75.14(62.68,89.41)	1.13(0.33,1.92)	0.06(0.00,0.17)	0.00(0.00,0.00)	0.00(0.00,0.00)	0.00(0.00,0.00)	41.36(35.78,48.13)	0.11(0.00,0.78)	0.95(0.82,1.08)
cg10434344	ADE	AEfit	0.13(0.07,0.20)	0.51(0.20,1.00)	0.00(0.00,0.00)	0.02(0.00,0.12)	75.22(62.76,89.49)	1.31(0.53,2.09)	0.09(0.01,0.19)	0.00(0.00,0.00)	0.00(0.00,0.00)	0.00(0.00,0.00)	41.32(35.75,48.07)	0.12(0.00,0.74)	0.90(0.79,1.04)
cg00911794	ACE	AEfit	0.12(0.05,0.19)	0.77(0.15,1.00)	0.00(0.00,0.00)	0.00(0.00,0.05)	74.99(62.54,89.24)	1.29(0.59,2.10)	0.04(0.00,0.40)	0.00(0.00,0.00)	0.00(0.00,0.00)	0.50(0.15,0.62)	41.41(35.82,48.19)	0.00(0.00,0.35)	0.48(0.41,0.55)
cg26591066	ADE	AEfit	0.13(0.07,0.19)	0.85(0.33,1.00)	0.00(0.00,0.00)	0.00(0.00,0.09)	75.12(62.66,89.39)	1.44(0.72,2.16)	0.04(0.01,0.15)	0.00(0.00,0.00)	0.00(0.00,0.00)	0.00(0.00,0.00)	41.37(35.79,48.14)	0.00(0.00,0.55)	0.98(0.85,1.09)
cg20617917	ACE	AEfit	-0.14(-0.21,-0.07)	-0.55(-1.00,-0.18)	0.00(0.00,0.00)	0.00(-0.03,0.00)	74.96(62.51,89.19)	-1.49(-2.30,-0.72)	0.10(0.01,0.48)	0.00(0.00,0.00)	0.00(0.00,0.00)	0.41(0.04,0.57)	41.43(35.84,48.21)	0.00(-0.18,0.00)	0.50(0.43,0.57)
cg14480315	ACE	AEfit	0.11(0.04,0.18)	0.63(0.13,1.00)	0.00(0.00,0.00)	0.00(0.00,0.05)	74.94(62.49,89.18)	1.20(0.44,1.99)	0.05(0.00,0.46)	0.00(0.00,0.00)	0.00(0.00,0.00)	0.36(0.00,0.49)	41.44(35.84,48.22)	0.00(0.00,0.32)	0.61(0.53,0.69)
cg23163754	ADE	AEfit	0.14(0.08,0.21)	0.62(0.21,1.00)	0.00(0.00,0.00)	0.04(0.00,0.14)	74.97(62.51,89.23)	1.26(1.01,2.07)	0.06(0.00,0.16)	0.00(0.00,0.00)	0.00(0.00,0.00)	0.00(0.00,0.00)	41.43(35.83,48.22)	0.27(0.00,0.92)	0.95(0.83,1.07)
cg08314240	ADE	AEfit	0.14(0.08,0.21)	0.79(0.27,1.00)	0.00(0.00,0.00)	0.04(0.00,0.14)	75.14(62.68,89.40)	1.29(0.53,2.09)	0.04(0.00,0.13)	0.00(0.00,0.00)	0.00(0.00,0.00)	0.00(0.00,0.00)	41.35(35.77,48.12)	0.25(0.00,0.88)	0.96(0.84,1.07)
cg05330360	ACE	AEfit	-0.18(-0.25,-0.11)	-0.52(-1.00,-0.25)	0.00(0.00,0.00)	0.00(-0.06,0.00)	74.52(62.10,88.72)	-1.99(-2.83,-1.20)	0.20(0.02,0.53)	0.00(0.00,0.00)	0.00(0.00,0.00)	0.35(0.03,0.56)	41.63(35.99,48.47)	0.00(-0.33,0.00)	0.46(0.40,0.53)
cg11287987	ACE	AEfit	-0.14(-0.21,-0.07)	-0.59(-1.00,-0.20)	0.00(0.00,0.00)	0.00(-0.06,0.00)	74.83(62.39,89.06)	-1.54(-2.33,-0.78)	0.09(0.01,0.47)	0.00(0.00,0.00)	0.00(0.00,0.00)	0.33(0.00,0.49)	41.49(35.88,48.29)	0.00(-0.35,0.00)	0.59(0.51,0.68)
cg25105522	ACE	AEfit	-0.19(-0.26,-0.12)	-0.71(-1.00,-0.30)	0.00(0.00,0.00)	0.00(-0.05,0.00)	74.72(62.31,88.92)	-1.99(-2.81,-1.24)	0.11(0.02,0.46)	0.00(0.00,0.00)	0.00(0.00,0.00)	0.37(0.03,0.51)	41.53(35.92,48.34)	0.00(-0.31,0.00)	0.50(0.44,0.58)
cg18608206	ADE	AEfit	0.11(0.04,0.17)	0.56(0.17,1.00)	0.00(0.00,0.00)	0.00(0.00,0.09)	75.06(62.60,89.32)	1.15(0.39,1.87)	0.06(0.00,0.16)	0.00(0.00,0.00)	0.00(0.00,0.00)	0.00(0.00,0.00)	41.39(35.80,48.17)	0.00(0.00,0.61)	0.96(0.84,1.09)
cg09824627	ACE	AEfit	0.11(0.04,0.18)	0.65(0.08,1.00)	0.00(0.00,0.00)	0.02(0.00,0.10)	75.23(62.77,89.51)	1.04(0.23,1.86)	0.03(0.00,0.41)	0.00(0.00,0.00)	0.00(0.00,0.00)	0.29(0.00,0.41)	41.31(35.74,48.07)	0.11(0.00,0.64)	0.66(0.58,0.75)
cg08510930	ACE	AEfit	0.12(0.04,0.18)	0.78(0.15,1.00)	0.00(0.00,0.00)	0.00(0.00,0.03)	74.91(62.47,89.16)	1.21(0.47,1.99)	0.03(0.00,0.34)	0.00(0.00,0.00)	0.00(0.00,0.00)	0.36(0.08,0.47)	41.46(35.86,48.26)	0.00(0.00,0.21)	0.56(0.49,0.65)
cg12504415	ACE	AEfit	0.13(0.06,0.20)	0.67(0.17,1.00)	0.00(0.00,0.00)	0.00(0.00,0.05)	75.09(62.63,89.35)	1.39(0.65,2.19)	0.06(0.01,0.44)	0.00(0.00,0.00)	0.00(0.00,0.00)	0.39(0.04,0.53)	41.37(35.79,48.15)	0.00(0.00,0.32)	0.56(0.49,0.64)
cg18809973	ACE	AEfit	0.11(0.04,0.18)	0.67(0.14,1.00)	0.00(0.00,0.00)	0.00(0.00,0.03)	74.88(62.43,89.12)	1.24(0.48,2.03)	0.05(0.00,0.43)	0.00(0.00,0.00)	0.00(0.00,0.00)	0.36(0.00,0.49)	41.47(35.86,48.27)	0.00(0.00,0.21)	0.61(0.53,0.70)
cg22109370	ADE	AEfit	0.11(0.04,0.18)	0.58(0.09,1.00)	0.00(0.00,0.00)	0.00(0.00,0.08)	74.88(62.43,89.13)	1.22(0.41,2.05)	0.06(0.00,0.72)	0.00(0.00,0.00)	0.00(0.00,0.00)	0.59(0.00,0.74)	41.46(35.86,48.26)	0.00(0.00,0.32)	0.37(0.32,0.43)
cg24630593	ADE	AEfit	0.11(0.05,0.17)	0.62(0.23,1.00)	0.00(0.00,0.00)	0.00(0.00,0.07)	74.99(62.54,89.24)	1.20(0.51,1.90)	0.05(0.00,0.15)	0.00(0.00,0.00)	0.00(0.00,0.00)	0.00(0.00,0.00)	41.41(35.82,48.19)	0.00(0.00,0.45)	0.96(0.84,1.08)
cg12028455	ADE	AEfit	0.11(0.05,0.18)	0.88(0.22,1.00)	0.00(0.00,0.00)	0.00(0.00,0.11)	75.34(62.86,89.63)	1.19(0.39,1.91)	0.02(0.00,0.14)	0.00(0.00,0.00)	0.00(0.00,0.00)	0.00(0.00,0.00)	41.29(35.72,48.04)	0.01(0.00,0.69)	0.98(0.85,1.08)
cg16015295	ADE	AEfit	0.11(0.04,0.18)	0.61(0.08,1.00)	0.00(0.00,0.00)	0.00(0.00,0.08)	75.09(62.65,89.34)	1.23(0.42,2.06)	0.05(0.00,0.76)	0.00(0.00,0.00)	0.00(0.00,0.00)	0.63(0.00,0.78)	41.37(35.79,48.14)	0.00(0.00,0.29)	0.34(0.30,0.39)
cg04930733	ADE	AEfit	0.12(0.06,0.19)	0.55(0.20,1.00)	0.00(0.00,0.00)	0.02(0.00,0.11)	74.94(62.48,89.19)	1.25(0.48,2.01)	0.07(0.01,0.17)	0.00(0.00,0.00)	0.00(0.00,0.00)	0.00(0.00,0.00)	41.44(35.84,48.23)	0.09(0.00,0.72)	0.93(0.81,1.06)
cg16293131	ADE	AEfit	-0.12(-0.18,-0.05)	-0.57(-1.00,-0.18)	0.00(0.00,0.00)	-0.02(-0.11,0.00)	75.15(62.69,89.41)	-1.17(-1.93,-0.39)	0.06(0.00,0.16)	0.00(0.00,0.00)	0.00(0.00,0.00)	0.00(0.00,0.00)	41.35(35.77,48.11)	-0.09(-0.73,0.00)	0.95(0.84,1.08)
cg25423077	ADE	AEfit	-0.12(-0.20,-0.05)	-0.71(-1.00,-0.11)	0.00(0.00,0.00)	0.00(-0.07,0.00)	74.83(62.40,89.06)	-1.33(-2.15,-0.54)	0.05(0.00,0.70)	0.00(0.00,0.00)	0.00(0.00,0.00)	0.59(0.00,0.73)	41.48(35.88,48.29)	0.00(-0.27,0.00)	0.35(0.31,0.41)
cg18486850	ACE	AEfit	0.13(0.06,0.20)	0.74(0.11,1.00)	0.00(0.00,0.00)	0.04(0.00,0.13)	75.27(62.79,89.55)	1.15(0.32,2.00)	0.03(0.00,0.40)	0.00(0.00,0.00)	0.00(0.00,0.00)	0.29(0.00,0.41)	41.30(35.73,48.06)	0.25(0.00,0.80)	0.67(0.58,0.76)
cg01595204	ADE	AEfit	0.19(0.12,0.25)	0.53(0.34,0.77)	0.00(0.00,0.00)	0.00(0.00,0.07)	75.09(62.63,89.34)	2.04(1.32,2.83)	0.20(0.10,0.31)	0.00(0.00,0.00)	0.00(0.00,0.00)	0.00(0.00,0.00)	41.38(35.80,48.15)	0.00(0.00,0.39)	0.84(0.74,0.97)
cg22761607	ADE	AEfit	0.13(0.06,0.19)	0.51(0.21,1.00)	0.00(0.00,0.00)	0.00(0.00,0.10)	74.71(62.28,88.95)	1.34(0.57,2.05)	0.09(0.01,0.19)	0.00(0.00,0.00)	0.00(0.00,0.00)	0.00(0.00,0.00)	41.53(35.91,48.35)	0.00(0.00,0.61)	0.90(0.78,1.03)
cg17789464	ADE	AEfit	0.12(0.06,0.19)	0.90(0.33,1.00)	0.00(0.00,0.00)	0.00(0.00,0.05)	74.95(62.51,89.19)	1.35(0.68,2.06)	0.03(0.01,0.13)	0.00(0.00,0.00)	0.00(0.00,0.00)	0.00(0.00,0.00)	41.44(35.84,48.22)	0.00(0.00,0.33)	0.98(0.85,1.08)
cg23188331	ACE	AEfit	0.11(0.04,0.18)	0.59(0.08,1.00)	0.00(0.00,0.00)	0.02(0.00,0.10)	75.12(62.66,89.38)	1.08(0.25,1.91)	0.04(0.00,0.43)	0.00(0.00,0.00)	0.00(0.00,0.00)	0.31(0.00,0.44)	41.36(35.78,48.14)	0.11(0.00,0.65)	0.66(0.57,0.76)
cg21053051	ADE	AEfit	-0.12(-0.18,-0.05)	-0.78(-1.00,-0.23)	0.00(0.00,0.00)	-0.01(-0.11,0.00)	75.10(62.65,89.35)	-1.22(-1.95,-0.43)	0.03(0.00,0.14)	0.00(0.00,0.00)	0.00(0.00,0.00)	0.00(0.00,0.00)	41.38(35.80,48.15)	-0.03(-0.70,0.00)	0.96(0.83,1.07)
cg06917548	ADE	AEfit	0.14(0.07,0.20)	0.58(0.18,1.00)	0.00(0.00,0.00)	0.05(0.00,0.15)	75.05(62.59,89.31)	1.19(0.39,2.02)	0.06(0.00,0.17)	0.00(0.00,0.00)	0.00(0.00,0.00)	0.00(0.00,0.00)	41.39(35.80,48.17)	0.32(0.00,0.98)	0.96(0.84,1.09)
cg12955084	ACE	AEfit	0.15(0.08,0.22)	0.61(0.19,1.00)	0.00(0.00,0.00)	0.00(0.00,0.09)	74.94(62.50,89.18)	1.60(0.77,2.40)	0.09(0.01,0.45)	0.00(0.00,0.00)	0.00(0.00,0.00)	0.28(0.00,0.43)	41.44(35.84,48.23)	0.01(0.00,0.53)	0.63(0.55,0.72)
cg03114595	ADE	AEfit	0.14(0.08,0.20)	0.53(0.28,1.00)	0.00(0.00,0.00)	0.00(0.00,0.03)	74.79(62.36,89.01)	1.55(0.85,2.28)	0.11(0.02,0.21)	0.00(0.00,0.00)	0.00(0.00,0.00)	0.00(0.00,0.00)	41.50(35.89,48.30)	0.00(0.00,0.20)	0.91(0.80,1.04)
cg06522456	ACE	AEfit	-0.13(-0.20,-0.06)	-0.59(-1.00,-0.16)	0.00(0.00,0.00)	0.00(-0.06,0.00)	75.07(62.62,89.33)	-1.37(-2.18,-0.61)	0.07(0.01,0.43)	0.00(0.00,0.00)	0.00(0.00,0.00)	0.35(0.03,0.50)	41.39(35.80,48.17)	0.00(-0.38,0.00)	0.58(0.50,0.67)
cg10379209	ADE	AEfit	0.16(0.09,0.22)	0.56(0.28,1.00)	0.00(0.00,0.00)	0.02(0.00,0.12)	75.16(62.70,89.42)	1.62(0.82,2.43)	0.11(0.02,0.22)	0.00(0.00,0.00)	0.00(0.00,0.00)	0.00(0.00,0.00)	41.34(35.77,48.11)	0.11(0.00,0.74)	0.92(0.80,1.05)
cg18549547	ACE	AEfit	-0.11(-0.19,-0.04)	-0.52(-1.00,-0.14)	0.00(0.00,0.00)	0.00(-0.04,0.00)	75.10(62.64,89.35)	-1.24(-2.06,-0.45)	0.08(0.00,0.32)	0.00(0.00,0.00)	0.00(0.00,0.00)	0.61(0.37,0.78)	41.37(35.79,48.14)	0.00(-0.23,0.00)	0.32(0.28,0.37)
cg15116481	ADE	AEfit	-0.12(-0.19,-0.05)	-0.51(-1.00,-0.10)	0.00(0.00,0.00)	0.00(-0.03,0.00)	74.57(62.15,88.78)	-1.33(-2.18,-0.52)	0.09(0.00,0.74)	0.00(0.00,0.00)	0.00(0.00,0.00)	0.57(0.00,0.76)	41.60(35.97,48.41)	0.00(-0.12,0.00)	0.36(0.31,0.41)
cg16022230	ADE	AEfit	0.13(0.06,0.19)	0.51(0.20,1.00)	0.00(0.00,0.00)	0.01(0.00,0.11)	75.02(62.57,89.28)	1.36(0.55,2.12)	0.10(0.01,0.20)	0.00(0.00,0.00)	0.00(0.00,0.00)	0.00(0.00,0.00)	41.41(35.82,48.20)	0.04(0.00,0.68)	0.92(0.81,1.06)
cg02216879	ADE	AEfit	0.12(0.05,0.18)	0.59(0.23,1.00)	0.00(0.00,0.00)	0.00(0.00,0.07)	74.99(62.55,89.23)	1.26(0.55,1.99)	0.06(0.01,0.17)	0.00(0.00,0.00)	0.00(0.00,0.00)	0.00(0.00,0.00)	41.43(35.84,48.22)	0.00(0.00,0.47)	0.96(0.84,1.09)
cg18878713	ADE	AEfit	0.11(0.05,0.17)	0.85(0.24,1.00)	0.00(0.00,0.00)	0.00(0.00,0.09)	75.29(62.82,89.57)	1.17(0.43,1.88)	0.03(0.00,0.13)	0.00(0.00,0.00)	0.00(0.00,0.00)	0.00(0.00,0.00)	41.29(35.72,48.04)	0.00(0.00,0.60)	0.99(0.86,1.09)
cg24688309	ACE	AEfit	0.11(0.04,0.17)	0.74(0.11,1.00)	0.00(0.00,0.00)	0.00(0.00,0.07)	74.95(62.50,89.20)	1.17(0.40,1.96)	0.03(0.00,0.44)	0.00(0.00,0.00)	0.00(0.00,0.00)	0.32(0.00,0.44)	41.43(35.84,48.22)	0.00(0.00,0.44)	0.68(0.60,0.78)
cg00940514	ACE	AEfit	0.11(0.04,0.18)	0.72(0.12,1.00)	0.00(0.00,0.00)	0.00(0.00,0.07)	75.28(62.81,89.57)	1.21(0.41,2.02)	0.04(0.00,0.43)	0.00(0.00,0.00)	0.00(0.00,0.00)	0.34(0.00,0.46)	41.30(35.73,48.05)	0.00(0.00,0.46)	0.67(0.58,0.77)
cg10822339	ADE	AEfit	0.11(0.05,0.17)	0.59(0.22,1.00)	0.00(0.00,0.00)	0.00(0.00,0.06)	74.96(62.51,89.21)	1.16(0.49,1.86)	0.05(0.00,0.15)	0.00(0.00,0.00)	0.00(0.00,0.00)	0.00(0.00,0.00)	41.43(35.83,48.22)	0.00(0.00,0.40)	0.92(0.80,1.04)
cg26298038	ACE	AEfit	0.12(0.05,0.19)	0.55(0.11,1.00)	0.00(0.00,0.00)	0.01(0.00,0.10)	75.24(62.77,89.51)	1.19(0.38,2.02)	0.06(0.00,0.43)	0.00(0.00,0.00)	0.00(0.00,0.00)	0.31(0.00,0.45)	41.31(35.74,48.07)	0.08(0.00,0.60)	0.61(0.53,0.70)
cg12365606	ADE	AEfit	-0.12(-0.19,-0.06)	-0.61(-1.00,-0.26)	0.00(0.00,0.00)	0.00(-0.05,0.00)	75.66(63.16,89.97)	-1.33(-2.07,-0.65)	0.06(0.01,0.18)	0.00(0.00,0.00)	0.00(0.00,0.00)	0.00(0.00,0.00)	41.16(35.62,47.88)	0.00(-0.32,0.00)	0.94(0.81,1.07)
cg26345037	ACE	AEfit	0.12(0.05,0.19)	0.52(0.15,1.00)	0.00(0.00,0.00)	0.00(0.00,0.06)	75.19(62.73,89.45)	1.34(0.53,2.17)	0.09(0.00,0.42)	0.00(0.00,0.00)	0.00(0.00,0.00)	0.49(0.17,0.66)	41.33(35.76,48.09)	0.00(0.00,0.35)	0.45(0.39,0.52)
cg04270033	ADE	AEfit	0.11(0.05,0.18)	0.60(0.13,1.00)	0.00(0.00,0.00)	0.03(0.00,0.13)	75.11(62.65,89.37)	1.01(0.24,1.80)	0.04(0.00,0.14)	0.00(0.00,0.00)	0.00(0.00,0.00)	0.00(0.00,0.00)	41.37(35.79,48.14)	0.21(0.00,0.85)	0.96(0.84,1.08)
cg17237086	ACE	AEfit	0.12(0.05,0.19)	0.81(0.15,1.00)	0.00(0.00,0.00)	0.00(0.00,0.04)	74.98(62.53,89.23)	1.27(0.50,2.07)	0.03(0.00,0.38)	0.00(0.00,0.00)	0.00(0.00,0.00)	0.44(0.12,0.56)	41.42(35.83,48.21)	0.00(0.00,0.27)	0.53(0.46,0.61)
cg06803995	ADE	AEfit	0.12(0.06,0.19)	0.53(0.21,1.00)	0.00(0.00,0.00)	0.00(0.00,0.10)	75.08(62.62,89.33)	1.34(0.55,2.08)	0.08(0.01,0.19)	0.00(0.00,0.00)	0.00(0.00,0.00)	0.00(0.00,0.00)	41.37(35.79,48.15)	0.02(0.00,0.64)	0.94(0.82,1.08)
*model1, best-fitting saturated ACE or ADE models; model2, submodels; Rph, phenotypic correlations; Ra, genetic correlations on additive genetic variance; Rc, environmental correlations on common environmental variance; Rd, genetic correlations on nonadditive genetic variance; Re, environmental correlations on unique environmental variance; A11, the variance component of the additive genetic fact…

## Sheet: Supplementary Table 4
Supplementary Table 4 Parameter Estimates in Best-Fitting Bivariate Models for WHR and CpGs with Phenotypic Correlations > 0.1 and Genetic Correlations > 0.5 (CpG Group ②)
CPG	model1	model2	Rph	Ra	Rc	Re	A11	A12	A22	C11	C12	C22	E11	E12	E22
cg02573276	ACE	AEfit	-0.13(-0.19,-0.07)	-0.65(-1.00,-0.26)	0.00(0.00,0.00)	0.00(-0.10,0.00)	0.00(0.00,0.00)	-0.01(-0.01,0.00)	0.08(0.01,0.18)	0.00(0.00,0.00)	0.00(0.00,0.00)	0.00(0.00,0.00)	0.00(0.00,0.00)	0.00(0.00,0.00)	0.88(0.77,1.01)
cg15687653	ACE	AEfit	-0.13(-0.19,-0.06)	-0.52(-1.00,-0.12)	0.00(0.00,0.00)	-0.02(-0.11,0.00)	0.00(0.00,0.00)	-0.01(-0.01,0.00)	0.09(0.00,0.44)	0.00(0.00,0.00)	0.00(0.00,0.00)	0.26(0.00,0.42)	0.00(0.00,0.00)	0.00(-0.01,0.00)	0.66(0.57,0.76)
cg25345659	ACE	AEfit	-0.13(-0.20,-0.07)	-0.53(-1.00,-0.18)	0.00(0.00,0.00)	0.00(-0.07,0.00)	0.00(0.00,0.00)	-0.01(-0.01,0.00)	0.13(0.01,0.51)	0.00(0.00,0.00)	0.00(0.00,0.00)	0.31(0.00,0.49)	0.00(0.00,0.00)	0.00(0.00,0.00)	0.57(0.50,0.66)
cg11072627	ACE	AEfit	0.11(0.05,0.17)	0.51(0.20,1.00)	0.00(0.00,0.00)	0.00(0.00,0.08)	0.00(0.00,0.00)	0.01(0.00,0.01)	0.09(0.01,0.19)	0.00(0.00,0.00)	0.00(0.00,0.00)	0.00(0.00,0.00)	0.00(0.00,0.00)	0.00(0.00,0.00)	0.92(0.80,1.05)
cg00185566	ACE	AEfit	0.13(0.07,0.19)	0.61(0.29,1.00)	0.00(0.00,0.00)	0.00(0.00,0.08)	0.00(0.00,0.00)	0.01(0.00,0.01)	0.09(0.01,0.19)	0.00(0.00,0.00)	0.00(0.00,0.00)	0.00(0.00,0.00)	0.00(0.00,0.00)	0.00(0.00,0.00)	0.91(0.79,1.04)
cg05778820	ACE	AEfit	0.12(0.06,0.19)	0.56(0.10,1.00)	0.00(0.00,0.00)	0.05(0.00,0.15)	0.00(0.00,0.00)	0.01(0.00,0.01)	0.05(0.00,0.16)	0.00(0.00,0.00)	0.00(0.00,0.00)	0.00(0.00,0.00)	0.00(0.00,0.00)	0.00(0.00,0.01)	0.96(0.84,1.09)
cg02955361	ADE	AEfit	-0.16(-0.22,-0.10)	-0.87(-1.00,-0.47)	0.00(0.00,0.00)	0.00(-0.08,0.00)	0.00(0.00,0.00)	-0.01(-0.02,-0.01)	0.07(0.02,0.17)	0.00(0.00,0.00)	0.00(0.00,0.00)	0.00(0.00,0.00)	0.00(0.00,0.00)	0.00(0.00,0.00)	0.92(0.81,1.03)
cg08063724	ACE	AEfit	-0.13(-0.20,-0.06)	-0.65(-1.00,-0.15)	0.00(0.00,0.00)	-0.03(-0.08,0.00)	0.00(0.00,0.00)	-0.01(-0.01,0.00)	0.05(0.00,0.24)	0.00(0.00,0.00)	0.00(0.00,0.00)	0.73(0.54,0.89)	0.00(0.00,0.00)	0.00(0.00,0.00)	0.23(0.20,0.27)
cg25202370	ACE	AEfit	0.11(0.04,0.18)	0.70(0.12,1.00)	0.00(0.00,0.00)	0.00(0.00,0.08)	0.00(0.00,0.00)	0.01(0.00,0.01)	0.05(0.00,0.43)	0.00(0.00,0.00)	0.00(0.00,0.00)	0.37(0.02,0.49)	0.00(0.00,0.00)	0.00(0.00,0.00)	0.59(0.51,0.68)
cg10064484	ACE	AEfit	-0.11(-0.17,-0.06)	-0.71(-1.00,-0.28)	0.00(0.00,0.00)	0.00(-0.07,0.00)	0.00(0.00,0.00)	-0.01(-0.01,0.00)	0.05(0.01,0.16)	0.00(0.00,0.00)	0.00(0.00,0.00)	0.00(0.00,0.00)	0.00(0.00,0.00)	0.00(0.00,0.00)	0.94(0.82,1.06)
cg15482928	ACE	AEfit	0.11(0.04,0.17)	0.60(0.15,1.00)	0.00(0.00,0.00)	0.00(0.00,0.06)	0.00(0.00,0.00)	0.01(0.00,0.01)	0.07(0.00,0.44)	0.00(0.00,0.00)	0.00(0.00,0.00)	0.30(0.00,0.44)	0.00(0.00,0.00)	0.00(0.00,0.00)	0.64(0.56,0.74)
cg26098401	ACE	AEfit	0.11(0.06,0.17)	0.68(0.29,1.00)	0.00(0.00,0.00)	0.00(0.00,0.06)	0.00(0.00,0.00)	0.01(0.00,0.01)	0.06(0.01,0.15)	0.00(0.00,0.00)	0.00(0.00,0.00)	0.00(0.00,0.00)	0.00(0.00,0.00)	0.00(0.00,0.00)	0.91(0.80,1.03)
cg10319709	ADE	AEfit	-0.11(-0.17,-0.05)	-0.51(-1.00,-0.21)	0.00(0.00,0.00)	0.00(-0.05,0.00)	0.00(0.00,0.00)	-0.01(-0.01,0.00)	0.09(0.01,0.20)	0.00(0.00,0.00)	0.00(0.00,0.00)	0.00(0.00,0.00)	0.00(0.00,0.00)	0.00(0.00,0.00)	0.94(0.82,1.08)
cg03434029	ACE	AEfit	-0.11(-0.18,-0.04)	-0.52(-1.00,-0.11)	0.00(0.00,0.00)	0.00(-0.08,0.00)	0.00(0.00,0.00)	-0.01(-0.01,0.00)	0.09(0.00,0.44)	0.00(0.00,0.00)	0.00(0.00,0.00)	0.37(0.05,0.53)	0.00(0.00,0.00)	0.00(0.00,0.00)	0.55(0.47,0.63)
cg20986652	ADE	AEfit	0.11(0.05,0.17)	0.53(0.22,1.00)	0.00(0.00,0.00)	0.00(0.00,0.03)	0.00(0.00,0.00)	0.01(0.00,0.01)	0.09(0.01,0.21)	0.00(0.00,0.00)	0.00(0.00,0.00)	0.00(0.00,0.00)	0.00(0.00,0.00)	0.00(0.00,0.00)	0.94(0.82,1.08)
cg04166042	ACE	AEfit	0.11(0.05,0.18)	0.62(0.17,1.00)	0.00(0.00,0.00)	0.00(0.00,0.03)	0.00(0.00,0.00)	0.01(0.00,0.01)	0.07(0.00,0.42)	0.00(0.00,0.00)	0.00(0.00,0.00)	0.46(0.12,0.60)	0.00(0.00,0.00)	0.00(0.00,0.00)	0.46(0.40,0.53)
cg10130718	ADE	AEfit	-0.14(-0.21,-0.07)	-0.57(-1.00,-0.08)	0.00(0.00,0.00)	-0.10(-0.20,0.00)	0.00(0.00,0.00)	-0.01(-0.01,0.00)	0.07(0.00,0.75)	0.00(0.00,0.00)	0.00(0.00,0.00)	0.61(0.00,0.78)	0.00(0.00,0.00)	0.00(-0.01,0.00)	0.39(0.34,0.45)
cg23219046	ACE	AEfit	0.13(0.07,0.19)	0.52(0.21,1.00)	0.00(0.00,0.00)	0.01(0.00,0.11)	0.00(0.00,0.00)	0.01(0.00,0.01)	0.12(0.02,0.23)	0.00(0.00,0.00)	0.00(0.00,0.00)	0.00(0.00,0.00)	0.00(0.00,0.00)	0.00(0.00,0.01)	0.92(0.81,1.06)
cg02851203	ADE	AEfit	0.13(0.07,0.20)	0.57(0.08,1.00)	0.00(0.00,0.00)	0.07(0.00,0.17)	0.00(0.00,0.00)	0.01(0.00,0.01)	0.04(0.00,0.14)	0.00(0.00,0.00)	0.00(0.00,0.00)	0.00(0.00,0.00)	0.00(0.00,0.00)	0.00(0.00,0.01)	0.95(0.83,1.07)
cg04076263	ACE	AEfit	0.11(0.05,0.17)	0.88(0.22,1.00)	0.00(0.00,0.00)	0.01(0.00,0.11)	0.00(0.00,0.00)	0.01(0.00,0.01)	0.03(0.00,0.13)	0.00(0.00,0.00)	0.00(0.00,0.00)	0.00(0.00,0.00)	0.00(0.00,0.00)	0.00(0.00,0.00)	0.96(0.84,1.07)
cg13906377	ADE	AEfit	0.12(0.06,0.18)	0.71(0.31,1.00)	0.00(0.00,0.00)	0.00(0.00,0.08)	0.00(0.00,0.00)	0.01(0.00,0.01)	0.06(0.01,0.15)	0.00(0.00,0.00)	0.00(0.00,0.00)	0.00(0.00,0.00)	0.00(0.00,0.00)	0.00(0.00,0.00)	0.85(0.75,0.96)
cg18289580	ADE	AEfit	0.13(0.07,0.19)	0.52(0.27,1.00)	0.00(0.00,0.00)	0.00(0.00,0.06)	0.00(0.00,0.00)	0.01(0.01,0.01)	0.14(0.03,0.25)	0.00(0.00,0.00)	0.00(0.00,0.00)	0.00(0.00,0.00)	0.00(0.00,0.00)	0.00(0.00,0.00)	0.90(0.78,1.04)
cg01066472	ADE	AEfit	-0.11(-0.18,-0.04)	-0.64(-1.00,-0.10)	0.00(0.00,0.00)	0.00(-0.09,0.00)	0.00(0.00,0.00)	-0.01(-0.01,0.00)	0.05(0.00,0.69)	0.00(0.00,0.00)	0.00(0.00,0.00)	0.55(0.00,0.69)	0.00(0.00,0.00)	0.00(0.00,0.00)	0.33(0.28,0.38)
cg26015176	ADE	AEfit	-0.12(-0.18,-0.06)	-0.57(-1.00,-0.05)	0.00(0.00,0.00)	-0.05(-0.16,0.00)	0.00(0.00,0.00)	-0.01(-0.01,0.00)	0.05(0.00,0.17)	0.00(0.00,0.00)	0.00(0.00,0.00)	0.00(0.00,0.00)	0.00(0.00,0.00)	0.00(-0.01,0.00)	0.94(0.81,1.06)
cg23667749	ACE	AEfit	-0.16(-0.23,-0.09)	-0.53(-1.00,-0.18)	0.00(0.00,0.00)	-0.03(-0.12,0.00)	0.00(0.00,0.00)	-0.01(-0.02,0.00)	0.14(0.01,0.52)	0.00(0.00,0.00)	0.00(0.00,0.00)	0.34(0.00,0.53)	0.00(0.00,0.00)	0.00(-0.01,0.00)	0.54(0.47,0.62)
cg16769442	ADE	AEfit	-0.11(-0.17,-0.05)	-0.52(-1.00,-0.22)	0.00(0.00,0.00)	0.00(-0.05,0.00)	0.00(0.00,0.00)	-0.01(-0.01,0.00)	0.10(0.01,0.23)	0.00(0.00,0.00)	0.00(0.00,0.00)	0.00(0.00,0.00)	0.00(0.00,0.00)	0.00(0.00,0.00)	0.92(0.80,1.07)
cg04878826	ACE	AEfit	-0.15(-0.22,-0.08)	-0.58(-1.00,-0.21)	0.00(0.00,0.00)	-0.01(-0.10,0.00)	0.00(0.00,0.00)	-0.01(-0.02,0.00)	0.13(0.01,0.48)	0.00(0.00,0.00)	0.00(0.00,0.00)	0.25(0.00,0.43)	0.00(0.00,0.00)	0.00(0.00,0.00)	0.65(0.57,0.76)
cg11411904	ADE	AEfit	-0.12(-0.18,-0.06)	-0.52(-1.00,-0.25)	0.00(0.00,0.00)	0.00(-0.07,0.00)	0.00(0.00,0.00)	-0.01(-0.01,0.00)	0.11(0.02,0.20)	0.00(0.00,0.00)	0.00(0.00,0.00)	0.00(0.00,0.00)	0.00(0.00,0.00)	0.00(0.00,0.00)	0.81(0.71,0.93)
cg04736140	ACE	AEfit	-0.11(-0.17,-0.04)	-0.73(-1.00,-0.10)	0.00(0.00,0.00)	-0.04(-0.13,0.00)	0.00(0.00,0.00)	-0.01(-0.01,0.00)	0.03(0.00,0.12)	0.00(0.00,0.00)	0.00(0.00,0.00)	0.00(0.00,0.00)	0.00(0.00,0.00)	0.00(-0.01,0.00)	0.99(0.87,1.11)
cg26667857	ACE	AEfit	0.14(0.08,0.21)	0.62(0.30,1.00)	0.00(0.00,0.00)	0.01(0.00,0.11)	0.00(0.00,0.00)	0.01(0.00,0.02)	0.11(0.02,0.21)	0.00(0.00,0.00)	0.00(0.00,0.00)	0.00(0.00,0.00)	0.00(0.00,0.00)	0.00(0.00,0.00)	0.92(0.80,1.06)
cg02102020	ACE	AEfit	0.12(0.06,0.18)	0.52(0.22,1.00)	0.00(0.00,0.00)	0.00(0.00,0.09)	0.00(0.00,0.00)	0.01(0.00,0.01)	0.11(0.02,0.20)	0.00(0.00,0.00)	0.00(0.00,0.00)	0.00(0.00,0.00)	0.00(0.00,0.00)	0.00(0.00,0.00)	0.86(0.76,0.99)
cg15009294	ACE	AEfit	0.11(0.05,0.17)	0.51(0.18,1.00)	0.00(0.00,0.00)	0.00(0.00,0.09)	0.00(0.00,0.00)	0.01(0.00,0.01)	0.09(0.01,0.19)	0.00(0.00,0.00)	0.00(0.00,0.00)	0.00(0.00,0.00)	0.00(0.00,0.00)	0.00(0.00,0.00)	0.90(0.78,1.03)
cg07170752	ACE	AEfit	0.18(0.11,0.24)	0.53(0.28,1.00)	0.00(0.00,0.00)	0.00(0.00,0.03)	0.00(0.00,0.00)	0.01(0.01,0.02)	0.22(0.03,0.54)	0.00(0.00,0.00)	0.00(0.00,0.00)	0.38(0.12,0.60)	0.00(0.00,0.00)	0.00(0.00,0.00)	0.37(0.32,0.43)
cg00063346	ACE	AEfit	-0.12(-0.19,-0.05)	-0.52(-1.00,-0.12)	0.00(0.00,0.00)	-0.02(-0.09,0.00)	0.00(0.00,0.00)	-0.01(-0.01,0.00)	0.09(0.00,0.42)	0.00(0.00,0.00)	0.00(0.00,0.00)	0.48(0.16,0.64)	0.00(0.00,0.00)	0.00(0.00,0.00)	0.45(0.39,0.52)
cg20276962	ADE	AEfit	-0.14(-0.20,-0.07)	-0.60(-1.00,-0.16)	0.00(0.00,0.00)	0.00(-0.08,0.00)	0.00(0.00,0.00)	-0.01(-0.02,0.00)	0.11(0.01,0.73)	0.00(0.00,0.00)	0.00(0.00,0.00)	0.55(0.00,0.73)	0.00(0.00,0.00)	0.00(0.00,0.00)	0.36(0.31,0.42)
cg16910115	ADE	AEfit	-0.11(-0.17,-0.05)	-0.63(-1.00,-0.21)	0.00(0.00,0.00)	0.00(-0.09,0.00)	0.00(0.00,0.00)	-0.01(-0.01,0.00)	0.07(0.00,0.21)	0.00(0.00,0.00)	0.00(0.00,0.00)	0.00(0.00,0.00)	0.00(0.00,0.00)	0.00(0.00,0.00)	0.98(0.84,1.12)
cg07313626	ACE	AEfit	-0.11(-0.18,-0.05)	-0.95(-1.00,-0.18)	0.00(0.00,0.00)	0.00(-0.04,0.00)	0.00(0.00,0.00)	-0.01(-0.01,0.00)	0.03(0.00,0.40)	0.00(0.00,0.00)	0.00(0.00,0.00)	0.44(0.12,0.55)	0.00(0.00,0.00)	0.00(0.00,0.00)	0.54(0.47,0.61)
cg13134763	ACE	AEfit	-0.11(-0.18,-0.04)	-0.76(-1.00,-0.16)	0.00(0.00,0.00)	0.00(-0.05,0.00)	0.00(0.00,0.00)	-0.01(-0.01,0.00)	0.04(0.00,0.47)	0.00(0.00,0.00)	0.00(0.00,0.00)	0.37(0.00,0.50)	0.00(0.00,0.00)	0.00(0.00,0.00)	0.60(0.53,0.69)
cg00016783	ADE	AEfit	0.11(0.05,0.17)	0.54(0.21,1.00)	0.00(0.00,0.00)	0.00(0.00,0.07)	0.00(0.00,0.00)	0.01(0.00,0.01)	0.08(0.01,0.19)	0.00(0.00,0.00)	0.00(0.00,0.00)	0.00(0.00,0.00)	0.00(0.00,0.00)	0.00(0.00,0.00)	0.94(0.82,1.08)
cg06061049	ACE	AEfit	-0.11(-0.17,-0.05)	-0.72(-1.00,-0.21)	0.00(0.00,0.00)	0.00(-0.10,0.00)	0.00(0.00,0.00)	-0.01(-0.01,0.00)	0.04(0.00,0.14)	0.00(0.00,0.00)	0.00(0.00,0.00)	0.00(0.00,0.00)	0.00(0.00,0.00)	0.00(-0.01,0.00)	0.93(0.81,1.04)
cg05496738	ACE	AEfit	-0.11(-0.17,-0.05)	-0.96(-1.00,-0.26)	0.00(0.00,0.00)	0.00(-0.09,0.00)	0.00(0.00,0.00)	-0.01(-0.01,0.00)	0.03(0.00,0.14)	0.00(0.00,0.00)	0.00(0.00,0.00)	0.00(0.00,0.00)	0.00(0.00,0.00)	0.00(0.00,0.00)	1.01(0.87,1.11)
cg04441847	ACE	AEfit	-0.11(-0.18,-0.04)	-0.53(-1.00,-0.14)	0.00(0.00,0.00)	0.00(-0.06,0.00)	0.00(0.00,0.00)	-0.01(-0.01,0.00)	0.09(0.00,0.44)	0.00(0.00,0.00)	0.00(0.00,0.00)	0.28(0.00,0.43)	0.00(0.00,0.00)	0.00(0.00,0.00)	0.59(0.51,0.68)
cg18122743	ACE	AEfit	-0.11(-0.18,-0.04)	-0.60(-1.00,-0.15)	0.00(0.00,0.00)	0.00(-0.06,0.00)	0.00(0.00,0.00)	-0.01(-0.01,0.00)	0.07(0.00,0.48)	0.00(0.00,0.00)	0.00(0.00,0.00)	0.35(0.00,0.50)	0.00(0.00,0.00)	0.00(0.00,0.00)	0.62(0.54,0.71)
cg17583946	ACE	AEfit	0.12(0.06,0.18)	0.60(0.26,1.00)	0.00(0.00,0.00)	0.00(0.00,0.07)	0.00(0.00,0.00)	0.01(0.00,0.01)	0.08(0.01,0.18)	0.00(0.00,0.00)	0.00(0.00,0.00)	0.00(0.00,0.00)	0.00(0.00,0.00)	0.00(0.00,0.00)	0.92(0.81,1.05)
cg20625523	ACE	AEfit	0.14(0.07,0.20)	0.59(0.21,1.00)	0.00(0.00,0.00)	0.00(0.00,0.06)	0.00(0.00,0.00)	0.01(0.01,0.02)	0.12(0.01,0.46)	0.00(0.00,0.00)	0.00(0.00,0.00)	0.26(0.00,0.43)	0.00(0.00,0.00)	0.00(0.00,0.00)	0.64(0.55,0.74)
cg22792910	ADE	AEfit	0.11(0.05,0.17)	0.73(0.30,1.00)	0.00(0.00,0.00)	0.00(0.00,0.06)	0.00(0.00,0.00)	0.01(0.00,0.01)	0.05(0.01,0.16)	0.00(0.00,0.00)	0.00(0.00,0.00)	0.00(0.00,0.00)	0.00(0.00,0.00)	0.00(0.00,0.00)	0.98(0.86,1.10)
cg05863841	ACE	AEfit	-0.13(-0.19,-0.06)	-0.58(-1.00,-0.19)	0.00(0.00,0.00)	0.00(-0.05,0.00)	0.00(0.00,0.00)	-0.01(-0.01,0.00)	0.10(0.01,0.49)	0.00(0.00,0.00)	0.00(0.00,0.00)	0.38(0.00,0.54)	0.00(0.00,0.00)	0.00(0.00,0.00)	0.52(0.46,0.60)
cg09591830	ACE	AEfit	-0.12(-0.19,-0.05)	-0.54(-1.00,-0.16)	0.00(0.00,0.00)	0.00(-0.07,0.00)	0.00(0.00,0.00)	-0.01(-0.01,0.00)	0.11(0.01,0.48)	0.00(0.00,0.00)	0.00(0.00,0.00)	0.31(0.00,0.48)	0.00(0.00,0.00)	0.00(0.00,0.00)	0.58(0.50,0.67)
cg08903069	ACE	AEfit	-0.13(-0.20,-0.06)	-0.55(-1.00,-0.09)	0.00(0.00,0.00)	-0.05(-0.13,0.00)	0.00(0.00,0.00)	-0.01(-0.01,0.00)	0.07(0.00,0.46)	0.00(0.00,0.00)	0.00(0.00,0.00)	0.39(0.02,0.54)	0.00(0.00,0.00)	0.00(-0.01,0.00)	0.58(0.50,0.67)
cg11158729	ACE	AEfit	-0.13(-0.20,-0.06)	-0.70(-1.00,-0.09)	0.00(0.00,0.00)	-0.05(-0.13,0.00)	0.00(0.00,0.00)	-0.01(-0.01,0.00)	0.04(0.00,0.44)	0.00(0.00,0.00)	0.00(0.00,0.00)	0.38(0.00,0.50)	0.00(0.00,0.00)	0.00(-0.01,0.00)	0.59(0.52,0.68)
cg10182355	ACE	AEfit	0.14(0.08,0.20)	0.87(0.33,1.00)	0.00(0.00,0.00)	0.02(0.00,0.12)	0.00(0.00,0.00)	0.01(0.00,0.01)	0.04(0.01,0.14)	0.00(0.00,0.00)	0.00(0.00,0.00)	0.00(0.00,0.00)	0.00(0.00,0.00)	0.00(0.00,0.01)	0.94(0.83,1.05)
cg00652772	ACE	AEfit	-0.11(-0.18,-0.04)	-0.87(-1.00,-0.16)	0.00(0.00,0.00)	0.00(-0.07,0.00)	0.00(0.00,0.00)	-0.01(-0.01,0.00)	0.04(0.00,0.38)	0.00(0.00,0.00)	0.00(0.00,0.00)	0.53(0.20,0.65)	0.00(0.00,0.00)	0.00(0.00,0.00)	0.47(0.41,0.54)
cg07152755	ACE	AEfit	0.14(0.07,0.21)	0.59(0.22,1.00)	0.00(0.00,0.00)	0.00(0.00,0.07)	0.00(0.00,0.00)	0.01(0.01,0.02)	0.13(0.01,0.50)	0.00(0.00,0.00)	0.00(0.00,0.00)	0.29(0.00,0.47)	0.00(0.00,0.00)	0.00(0.00,0.00)	0.63(0.55,0.73)
cg11852218	ADE	AEfit	-0.11(-0.17,-0.05)	-0.54(-1.00,-0.21)	0.00(0.00,0.00)	0.00(-0.08,0.00)	0.00(0.00,0.00)	-0.01(-0.01,0.00)	0.09(0.01,0.19)	0.00(0.00,0.00)	0.00(0.00,0.00)	0.00(0.00,0.00)	0.00(0.00,0.00)	0.00(0.00,0.00)	0.90(0.79,1.03)
cg10075819	ACE	AEfit	-0.11(-0.18,-0.05)	-0.76(-1.00,-0.17)	0.00(0.00,0.00)	0.00(-0.06,0.00)	0.00(0.00,0.00)	-0.01(-0.01,0.00)	0.05(0.00,0.40)	0.00(0.00,0.00)	0.00(0.00,0.00)	0.47(0.14,0.60)	0.00(0.00,0.00)	0.00(0.00,0.00)	0.50(0.44,0.58)
cg23032184	ADE	AEfit	-0.17(-0.24,-0.11)	-0.79(-1.00,-0.27)	0.00(0.00,0.00)	-0.07(-0.18,0.00)	0.00(0.00,0.00)	-0.01(-0.02,0.00)	0.05(0.00,0.19)	0.00(0.00,0.00)	0.00(0.00,0.00)	0.00(0.00,0.00)	0.00(0.00,0.00)	0.00(-0.01,0.00)	0.96(0.81,1.08)
cg06006907	ACE	AEfit	-0.15(-0.22,-0.08)	-0.84(-1.00,-0.16)	0.00(0.00,0.00)	-0.05(-0.14,0.00)	0.00(0.00,0.00)	-0.01(-0.01,0.00)	0.04(0.00,0.43)	0.00(0.00,0.00)	0.00(0.00,0.00)	0.30(0.00,0.42)	0.00(0.00,0.00)	0.00(-0.01,0.00)	0.68(0.59,0.78)
cg00716787	ADE	AEfit	-0.11(-0.18,-0.05)	-0.53(-1.00,-0.15)	0.00(0.00,0.00)	0.00(-0.11,0.00)	0.00(0.00,0.00)	-0.01(-0.01,0.00)	0.09(0.01,0.22)	0.00(0.00,0.00)	0.00(0.00,0.00)	0.00(0.00,0.00)	0.00(0.00,0.00)	0.00(-0.01,0.00)	0.93(0.80,1.08)
cg24587297	ADE	AEfit	-0.14(-0.21,-0.07)	-0.60(-1.00,-0.12)	0.00(0.00,0.00)	-0.04(-0.15,0.00)	0.00(0.00,0.00)	-0.01(-0.01,0.00)	0.09(0.01,0.77)	0.00(0.00,0.00)	0.00(0.00,0.00)	0.60(0.00,0.78)	0.00(0.00,0.00)	0.00(0.00,0.00)	0.34(0.29,0.39)
cg22677715	ACE	AEfit	-0.12(-0.18,-0.05)	-0.78(-1.00,-0.12)	0.00(0.00,0.00)	-0.02(-0.09,0.00)	0.00(0.00,0.00)	-0.01(-0.01,0.00)	0.04(0.00,0.43)	0.00(0.00,0.00)	0.00(0.00,0.00)	0.42(0.05,0.55)	0.00(0.00,0.00)	0.00(0.00,0.00)	0.56(0.49,0.64)
cg03793625	ADE	AEfit	0.11(0.05,0.17)	0.55(0.21,1.00)	0.00(0.00,0.00)	0.00(0.00,0.08)	0.00(0.00,0.00)	0.01(0.00,0.01)	0.08(0.01,0.19)	0.00(0.00,0.00)	0.00(0.00,0.00)	0.00(0.00,0.00)	0.00(0.00,0.00)	0.00(0.00,0.00)	0.95(0.83,1.09)
cg18147215	ADE	AEfit	0.11(0.05,0.17)	0.58(0.25,1.00)	0.00(0.00,0.00)	0.00(0.00,0.06)	0.00(0.00,0.00)	0.01(0.00,0.01)	0.08(0.01,0.19)	0.00(0.00,0.00)	0.00(0.00,0.00)	0.00(0.00,0.00)	0.00(0.00,0.00)	0.00(0.00,0.00)	0.95(0.83,1.09)
cg24553775	ACE	AEfit	0.11(0.04,0.17)	0.70(0.15,1.00)	0.00(0.00,0.00)	0.00(0.00,0.05)	0.00(0.00,0.00)	0.01(0.00,0.01)	0.05(0.00,0.45)	0.00(0.00,0.00)	0.00(0.00,0.00)	0.36(0.00,0.49)	0.00(0.00,0.00)	0.00(0.00,0.00)	0.57(0.49,0.65)
cg14410016	ACE	AEfit	0.12(0.05,0.18)	0.85(0.19,1.00)	0.00(0.00,0.00)	0.00(0.00,0.06)	0.00(0.00,0.00)	0.01(0.00,0.01)	0.04(0.00,0.40)	0.00(0.00,0.00)	0.00(0.00,0.00)	0.39(0.07,0.51)	0.00(0.00,0.00)	0.00(0.00,0.00)	0.60(0.52,0.68)
cg07129067	ADE	AEfit	-0.11(-0.17,-0.04)	-0.68(-1.00,-0.08)	0.00(0.00,0.00)	-0.03(-0.13,0.00)	0.00(0.00,0.00)	-0.01(-0.01,0.00)	0.03(0.00,0.14)	0.00(0.00,0.00)	0.00(0.00,0.00)	0.00(0.00,0.00)	0.00(0.00,0.00)	0.00(-0.01,0.00)	0.98(0.86,1.10)
cg08342675	ADE	AEfit	-0.12(-0.18,-0.06)	-0.51(-1.00,-0.21)	0.00(0.00,0.00)	0.00(-0.09,0.00)	0.00(0.00,0.00)	-0.01(-0.01,0.00)	0.12(0.02,0.23)	0.00(0.00,0.00)	0.00(0.00,0.00)	0.00(0.00,0.00)	0.00(0.00,0.00)	0.00(0.00,0.00)	0.91(0.79,1.05)
cg21119032	ACE	AEfit	-0.12(-0.18,-0.05)	-0.68(-1.00,-0.19)	0.00(0.00,0.00)	-0.01(-0.12,0.00)	0.00(0.00,0.00)	-0.01(-0.01,0.00)	0.06(0.00,0.18)	0.00(0.00,0.00)	0.00(0.00,0.00)	0.00(0.00,0.00)	0.00(0.00,0.00)	0.00(-0.01,0.00)	1.04(0.90,1.17)
cg06461795	ACE	AEfit	-0.11(-0.16,-0.05)	-0.58(-1.00,-0.23)	0.00(0.00,0.00)	0.00(-0.03,0.00)	0.00(0.00,0.00)	-0.01(-0.01,0.00)	0.07(0.01,0.16)	0.00(0.00,0.00)	0.00(0.00,0.00)	0.00(0.00,0.00)	0.00(0.00,0.00)	0.00(0.00,0.00)	0.91(0.80,1.04)
cg23076987	ACE	AEfit	0.13(0.07,0.19)	0.53(0.28,1.00)	0.00(0.00,0.00)	0.00(0.00,0.05)	0.00(0.00,0.00)	0.01(0.01,0.01)	0.13(0.03,0.23)	0.00(0.00,0.00)	0.00(0.00,0.00)	0.00(0.00,0.00)	0.00(0.00,0.00)	0.00(0.00,0.00)	0.89(0.78,1.02)
cg00311667	ACE	AEfit	0.12(0.06,0.18)	0.66(0.28,1.00)	0.00(0.00,0.00)	0.00(0.00,0.07)	0.00(0.00,0.00)	0.01(0.00,0.01)	0.07(0.01,0.17)	0.00(0.00,0.00)	0.00(0.00,0.00)	0.00(0.00,0.00)	0.00(0.00,0.00)	0.00(0.00,0.00)	0.95(0.83,1.07)
cg21387009	ACE	AEfit	0.12(0.05,0.18)	0.79(0.19,1.00)	0.00(0.00,0.00)	0.00(0.00,0.05)	0.00(0.00,0.00)	0.01(0.00,0.01)	0.05(0.01,0.46)	0.00(0.00,0.00)	0.00(0.00,0.00)	0.36(0.00,0.49)	0.00(0.00,0.00)	0.00(0.00,0.00)	0.61(0.53,0.69)
cg27274718	ACE	AEfit	0.11(0.05,0.18)	0.75(0.16,1.00)	0.00(0.00,0.00)	0.00(0.00,0.05)	0.00(0.00,0.00)	0.01(0.00,0.01)	0.05(0.00,0.43)	0.00(0.00,0.00)	0.00(0.00,0.00)	0.34(0.00,0.47)	0.00(0.00,0.00)	0.00(0.00,0.00)	0.62(0.54,0.71)
cg22593395	ACE	AEfit	-0.14(-0.20,-0.07)	-0.52(-1.00,-0.12)	0.00(0.00,0.00)	-0.03(-0.11,0.00)	0.00(0.00,0.00)	-0.01(-0.01,0.00)	0.11(0.00,0.51)	0.00(0.00,0.00)	0.00(0.00,0.00)	0.34(0.00,0.51)	0.00(0.00,0.00)	0.00(-0.01,0.00)	0.59(0.51,0.68)
cg12592635	ACE	AEfit	0.12(0.05,0.18)	0.85(0.19,1.00)	0.00(0.00,0.00)	0.00(0.00,0.03)	0.00(0.00,0.00)	0.01(0.00,0.01)	0.04(0.01,0.44)	0.00(0.00,0.00)	0.00(0.00,0.00)	0.32(0.00,0.44)	0.00(0.00,0.00)	0.00(0.00,0.00)	0.67(0.58,0.77)
cg00313872	ACE	AEfit	0.15(0.08,0.21)	0.69(0.28,1.00)	0.00(0.00,0.00)	0.03(0.00,0.13)	0.00(0.00,0.00)	0.01(0.00,0.01)	0.07(0.01,0.17)	0.00(0.00,0.00)	0.00(0.00,0.00)	0.00(0.00,0.00)	0.00(0.00,0.00)	0.00(0.00,0.01)	0.92(0.81,1.05)
cg04777024	ACE	AEfit	0.11(0.05,0.17)	0.68(0.27,1.00)	0.00(0.00,0.00)	0.00(0.00,0.06)	0.00(0.00,0.00)	0.01(0.00,0.01)	0.05(0.01,0.15)	0.00(0.00,0.00)	0.00(0.00,0.00)	0.00(0.00,0.00)	0.00(0.00,0.00)	0.00(0.00,0.00)	0.96(0.84,1.08)
cg17642041	ACE	AEfit	0.13(0.06,0.20)	0.66(0.20,1.00)	0.00(0.00,0.00)	0.00(0.00,0.05)	0.00(0.00,0.00)	0.01(0.00,0.01)	0.08(0.01,0.41)	0.00(0.00,0.00)	0.00(0.00,0.00)	0.39(0.10,0.54)	0.00(0.00,0.00)	0.00(0.00,0.00)	0.55(0.47,0.63)
cg10179004	ACE	AEfit	0.15(0.08,0.22)	0.57(0.12,1.00)	0.00(0.00,0.00)	0.06(0.00,0.13)	0.00(0.00,0.00)	0.01(0.00,0.01)	0.07(0.00,0.41)	0.00(0.00,0.00)	0.00(0.00,0.00)	0.44(0.13,0.59)	0.00(0.00,0.00)	0.00(0.00,0.01)	0.48(0.42,0.55)
cg11485012	ACE	AEfit	0.13(0.06,0.20)	0.99(0.18,1.00)	0.00(0.00,0.00)	0.01(0.00,0.09)	0.00(0.00,0.00)	0.01(0.00,0.01)	0.03(0.00,0.44)	0.00(0.00,0.00)	0.00(0.00,0.00)	0.35(0.00,0.46)	0.00(0.00,0.00)	0.00(0.00,0.00)	0.64(0.56,0.73)
cg07185068	ACE	AEfit	0.13(0.06,0.20)	0.51(0.13,1.00)	0.00(0.00,0.00)	0.02(0.00,0.10)	0.00(0.00,0.00)	0.01(0.00,0.01)	0.12(0.00,0.52)	0.00(0.00,0.00)	0.00(0.00,0.00)	0.34(0.00,0.52)	0.00(0.00,0.00)	0.00(0.00,0.00)	0.57(0.50,0.66)
cg27275023	ACE	AEfit	0.12(0.06,0.19)	0.63(0.18,1.00)	0.00(0.00,0.00)	0.00(0.00,0.07)	0.00(0.00,0.00)	0.01(0.00,0.01)	0.08(0.01,0.43)	0.00(0.00,0.00)	0.00(0.00,0.00)	0.45(0.12,0.61)	0.00(0.00,0.00)	0.00(0.00,0.00)	0.46(0.40,0.53)
cg25456186	ADE	AEfit	0.12(0.06,0.18)	0.52(0.25,1.00)	0.00(0.00,0.00)	0.00(0.00,0.05)	0.00(0.00,0.00)	0.01(0.00,0.01)	0.11(0.02,0.21)	0.00(0.00,0.00)	0.00(0.00,0.00)	0.00(0.00,0.00)	0.00(0.00,0.00)	0.00(0.00,0.00)	0.91(0.79,1.04)
cg22203776	ACE	AEfit	0.11(0.04,0.17)	0.59(0.15,1.00)	0.00(0.00,0.00)	0.00(0.00,0.06)	0.00(0.00,0.00)	0.01(0.00,0.01)	0.08(0.00,0.43)	0.00(0.00,0.00)	0.00(0.00,0.00)	0.27(0.00,0.41)	0.00(0.00,0.00)	0.00(0.00,0.00)	0.68(0.59,0.78)
cg17218628	ACE	AEfit	0.12(0.05,0.18)	0.57(0.14,1.00)	0.00(0.00,0.00)	0.03(0.00,0.13)	0.00(0.00,0.00)	0.01(0.00,0.01)	0.06(0.00,0.16)	0.00(0.00,0.00)	0.00(0.00,0.00)	0.00(0.00,0.00)	0.00(0.00,0.00)	0.00(0.00,0.01)	0.97(0.84,1.10)
cg07337602	ACE	AEfit	0.13(0.07,0.19)	0.61(0.31,1.00)	0.00(0.00,0.00)	0.00(0.00,0.07)	0.00(0.00,0.00)	0.01(0.01,0.01)	0.10(0.02,0.20)	0.00(0.00,0.00)	0.00(0.00,0.00)	0.00(0.00,0.00)	0.00(0.00,0.00)	0.00(0.00,0.00)	0.92(0.81,1.06)
cg06085042	ADE	AEfit	0.11(0.03,0.18)	0.76(0.10,1.00)	0.00(0.00,0.00)	0.00(0.00,0.09)	0.00(0.00,0.00)	0.01(0.00,0.01)	0.04(0.00,0.73)	0.00(0.00,0.00)	0.00(0.00,0.00)	0.84(0.18,0.98)	0.00(0.00,0.00)	0.00(0.00,0.00)	0.13(0.12,0.16)
cg14183865	ADE	AEfit	-0.17(-0.24,-0.09)	-0.51(-1.00,-0.19)	0.00(0.00,0.00)	0.00(-0.06,0.00)	0.00(0.00,0.00)	-0.01(-0.02,-0.01)	0.24(0.02,0.87)	0.00(0.00,0.00)	0.00(0.00,0.00)	0.58(0.00,0.87)	0.00(0.00,0.00)	0.00(0.00,0.00)	0.23(0.20,0.27)
cg02524099	ADE	AEfit	0.11(0.04,0.18)	0.83(0.11,1.00)	0.00(0.00,0.00)	0.00(0.00,0.07)	0.00(0.00,0.00)	0.01(0.00,0.01)	0.04(0.00,0.70)	0.00(0.00,0.00)	0.00(0.00,0.00)	0.59(0.00,0.72)	0.00(0.00,0.00)	0.00(0.00,0.00)	0.41(0.36,0.48)
cg25726513	ACE	AEfit	-0.12(-0.18,-0.05)	-0.66(-1.00,-0.18)	0.00(0.00,0.00)	0.00(-0.05,0.00)	0.00(0.00,0.00)	-0.01(-0.01,0.00)	0.07(0.01,0.42)	0.00(0.00,0.00)	0.00(0.00,0.00)	0.27(0.00,0.40)	0.00(0.00,0.00)	0.00(0.00,0.00)	0.65(0.57,0.75)
cg25112220	ACE	AEfit	0.12(0.05,0.18)	0.60(0.12,1.00)	0.00(0.00,0.00)	0.04(0.00,0.14)	0.00(0.00,0.00)	0.01(0.00,0.01)	0.05(0.00,0.15)	0.00(0.00,0.00)	0.00(0.00,0.00)	0.00(0.00,0.00)	0.00(0.00,0.00)	0.00(0.00,0.01)	0.98(0.86,1.10)
cg07698591	ACE	AEfit	0.15(0.08,0.21)	0.52(0.21,1.00)	0.00(0.00,0.00)	0.00(0.00,0.04)	0.00(0.00,0.00)	0.01(0.01,0.02)	0.17(0.02,0.55)	0.00(0.00,0.00)	0.00(0.00,0.00)	0.32(0.00,0.53)	0.00(0.00,0.00)	0.00(0.00,0.00)	0.53(0.46,0.61)
cg00486340	ACE	AEfit	0.12(0.06,0.18)	0.56(0.23,1.00)	0.00(0.00,0.00)	0.00(0.00,0.08)	0.00(0.00,0.00)	0.01(0.00,0.01)	0.09(0.01,0.19)	0.00(0.00,0.00)	0.00(0.00,0.00)	0.00(0.00,0.00)	0.00(0.00,0.00)	0.00(0.00,0.00)	0.91(0.79,1.05)
cg14039306	ADE	AEfit	-0.12(-0.20,-0.05)	-0.62(-1.00,-0.14)	0.00(0.00,0.00)	0.00(-0.07,0.00)	0.00(0.00,0.00)	-0.01(-0.01,0.00)	0.09(0.01,0.74)	0.00(0.00,0.00)	0.00(0.00,0.00)	0.68(0.05,0.85)	0.00(0.00,0.00)	0.00(0.00,0.00)	0.27(0.23,0.31)
cg03870816	ADE	AEfit	-0.12(-0.18,-0.06)	-0.54(-1.00,-0.27)	0.00(0.00,0.00)	0.00(-0.06,0.00)	0.00(0.00,0.00)	-0.01(-0.01,0.00)	0.11(0.02,0.21)	0.00(0.00,0.00)	0.00(0.00,0.00)	0.00(0.00,0.00)	0.00(0.00,0.00)	0.00(0.00,0.00)	0.89(0.78,1.02)
cg07884735	ACE	AEfit	-0.13(-0.19,-0.06)	-0.80(-1.00,-0.21)	0.00(0.00,0.00)	-0.03(-0.13,0.00)	0.00(0.00,0.00)	-0.01(-0.01,0.00)	0.04(0.00,0.14)	0.00(0.00,0.00)	0.00(0.00,0.00)	0.00(0.00,0.00)	0.00(0.00,0.00)	0.00(-0.01,0.00)	0.97(0.85,1.08)
cg12306086	ACE	AEfit	0.12(0.06,0.18)	0.51(0.26,1.00)	0.00(0.00,0.00)	0.00(0.00,0.05)	0.00(0.00,0.00)	0.01(0.00,0.01)	0.13(0.03,0.23)	0.00(0.00,0.00)	0.00(0.00,0.00)	0.00(0.00,0.00)	0.00(0.00,0.00)	0.00(0.00,0.00)	0.89(0.78,1.02)
cg06341779	ADE	AEfit	0.13(0.06,0.19)	0.99(0.31,1.00)	0.00(0.00,0.00)	0.01(0.00,0.11)	0.00(0.00,0.00)	0.01(0.00,0.01)	0.03(0.00,0.13)	0.00(0.00,0.00)	0.00(0.00,0.00)	0.00(0.00,0.00)	0.00(0.00,0.00)	0.00(0.00,0.01)	0.98(0.86,1.08)
cg22064942	ADE	AEfit	-0.11(-0.18,-0.05)	-0.70(-1.00,-0.02)	0.00(0.00,0.00)	-0.05(-0.15,0.00)	0.00(0.00,0.00)	-0.01(-0.01,0.00)	0.03(0.00,0.14)	0.00(0.00,0.00)	0.00(0.00,0.00)	0.00(0.00,0.00)	0.00(0.00,0.00)	0.00(-0.01,0.00)	1.00(0.87,1.11)
cg20056949	ACE	AEfit	-0.13(-0.19,-0.06)	-0.56(-1.00,-0.04)	0.00(0.00,0.00)	-0.06(-0.15,0.00)	0.00(0.00,0.00)	-0.01(-0.01,0.00)	0.05(0.00,0.43)	0.00(0.00,0.00)	0.00(0.00,0.00)	0.30(0.00,0.43)	0.00(0.00,0.00)	0.00(-0.01,0.00)	0.67(0.59,0.77)
cg23240857	ADE	AEfit	-0.11(-0.18,-0.05)	-0.87(-1.00,-0.13)	0.00(0.00,0.00)	-0.04(-0.13,0.00)	0.00(0.00,0.00)	-0.01(-0.01,0.00)	0.02(0.00,0.10)	0.00(0.00,0.00)	0.00(0.00,0.00)	0.00(0.00,0.00)	0.00(0.00,0.00)	0.00(-0.01,0.00)	0.79(0.69,0.87)
cg06964475	ADE	AEfit	0.11(0.03,0.18)	0.55(0.10,1.00)	0.00(0.00,0.00)	0.00(0.00,0.09)	0.00(0.00,0.00)	0.01(0.00,0.01)	0.08(0.00,0.73)	0.00(0.00,0.00)	0.00(0.00,0.00)	0.65(0.01,0.82)	0.00(0.00,0.00)	0.00(0.00,0.00)	0.25(0.22,0.30)
cg16072777	ACE	AEfit	0.12(0.06,0.18)	0.76(0.33,1.00)	0.00(0.00,0.00)	0.00(0.00,0.06)	0.00(0.00,0.00)	0.01(0.00,0.01)	0.06(0.01,0.16)	0.00(0.00,0.00)	0.00(0.00,0.00)	0.00(0.00,0.00)	0.00(0.00,0.00)	0.00(0.00,0.00)	1.01(0.88,1.13)
cg00068408	ACE	AEfit	0.14(0.08,0.21)	0.71(0.32,1.00)	0.00(0.00,0.00)	0.00(0.00,0.10)	0.00(0.00,0.00)	0.01(0.00,0.02)	0.09(0.02,0.20)	0.00(0.00,0.00)	0.00(0.00,0.00)	0.00(0.00,0.00)	0.00(0.00,0.00)	0.00(0.00,0.01)	0.94(0.81,1.07)
cg22076495	ADE	AEfit	-0.12(-0.19,-0.06)	-0.71(-1.00,-0.14)	0.00(0.00,0.00)	-0.05(-0.15,0.00)	0.00(0.00,0.00)	-0.01(-0.01,0.00)	0.03(0.00,0.13)	0.00(0.00,0.00)	0.00(0.00,0.00)	0.00(0.00,0.00)	0.00(0.00,0.00)	0.00(-0.01,0.00)	0.96(0.84,1.07)
cg10546176	ACE	AEfit	-0.12(-0.19,-0.05)	-0.51(-1.00,-0.13)	0.00(0.00,0.00)	-0.01(-0.09,0.00)	0.00(0.00,0.00)	-0.01(-0.01,0.00)	0.11(0.00,0.46)	0.00(0.00,0.00)	0.00(0.00,0.00)	0.43(0.10,0.61)	0.00(0.00,0.00)	0.00(0.00,0.00)	0.49(0.43,0.57)
cg06498267	ACE	AEfit	0.12(0.05,0.19)	0.88(0.17,1.00)	0.00(0.00,0.00)	0.00(0.00,0.08)	0.00(0.00,0.00)	0.01(0.00,0.01)	0.04(0.00,0.41)	0.00(0.00,0.00)	0.00(0.00,0.00)	0.43(0.09,0.55)	0.00(0.00,0.00)	0.00(0.00,0.00)	0.53(0.46,0.61)
cg09092093	ACE	AEfit	0.13(0.07,0.18)	0.57(0.28,1.00)	0.00(0.00,0.00)	0.00(0.00,0.07)	0.00(0.00,0.00)	0.01(0.00,0.01)	0.10(0.02,0.20)	0.00(0.00,0.00)	0.00(0.00,0.00)	0.00(0.00,0.00)	0.00(0.00,0.00)	0.00(0.00,0.00)	0.91(0.80,1.05)
cg21269843	ADE	AEfit	0.11(0.05,0.17)	0.52(0.14,1.00)	0.00(0.00,0.00)	0.02(0.00,0.11)	0.00(0.00,0.00)	0.01(0.00,0.01)	0.08(0.00,0.18)	0.00(0.00,0.00)	0.00(0.00,0.00)	0.00(0.00,0.00)	0.00(0.00,0.00)	0.00(0.00,0.01)	0.97(0.85,1.10)
cg04261138	ADE	AEfit	0.11(0.05,0.17)	0.54(0.20,1.00)	0.00(0.00,0.00)	0.00(0.00,0.08)	0.00(0.00,0.00)	0.01(0.00,0.01)	0.08(0.01,0.19)	0.00(0.00,0.00)	0.00(0.00,0.00)	0.00(0.00,0.00)	0.00(0.00,0.00)	0.00(0.00,0.00)	0.95(0.83,1.09)
cg26627769	ACE	AEfit	0.15(0.09,0.22)	0.58(0.29,1.00)	0.00(0.00,0.00)	0.00(0.00,0.10)	0.00(0.00,0.00)	0.01(0.01,0.02)	0.14(0.04,0.24)	0.00(0.00,0.00)	0.00(0.00,0.00)	0.00(0.00,0.00)	0.00(0.00,0.00)	0.00(0.00,0.01)	0.87(0.76,1.01)
cg01100912	ACE	AEfit	0.13(0.06,0.19)	0.58(0.19,1.00)	0.00(0.00,0.00)	0.00(0.00,0.04)	0.00(0.00,0.00)	0.01(0.00,0.01)	0.10(0.01,0.51)	0.00(0.00,0.00)	0.00(0.00,0.00)	0.35(0.00,0.51)	0.00(0.00,0.00)	0.00(0.00,0.00)	0.58(0.51,0.67)
cg06817368	ACE	AEfit	0.11(0.04,0.17)	0.85(0.15,1.00)	0.00(0.00,0.00)	0.00(0.00,0.07)	0.00(0.00,0.00)	0.01(0.00,0.01)	0.03(0.00,0.43)	0.00(0.00,0.00)	0.00(0.00,0.00)	0.32(0.00,0.43)	0.00(0.00,0.00)	0.00(0.00,0.00)	0.65(0.57,0.74)
cg02276665	ACE	AEfit	-0.16(-0.23,-0.09)	-0.76(-1.00,-0.19)	0.00(0.00,0.00)	-0.04(-0.13,0.00)	0.00(0.00,0.00)	-0.01(-0.02,0.00)	0.06(0.01,0.45)	0.00(0.00,0.00)	0.00(0.00,0.00)	0.35(0.00,0.47)	0.00(0.00,0.00)	0.00(-0.01,0.00)	0.62(0.54,0.71)
cg21554217	ACE	AEfit	-0.16(-0.23,-0.09)	-0.55(-1.00,-0.22)	0.00(0.00,0.00)	-0.01(-0.09,0.00)	0.00(0.00,0.00)	-0.01(-0.02,-0.01)	0.16(0.01,0.53)	0.00(0.00,0.00)	0.00(0.00,0.00)	0.31(0.00,0.51)	0.00(0.00,0.00)	0.00(0.00,0.00)	0.55(0.48,0.63)
cg14065590	ADE	AEfit	0.12(0.05,0.19)	0.99(0.13,1.00)	0.00(0.00,0.00)	0.00(0.00,0.06)	0.00(0.00,0.00)	0.01(0.00,0.01)	0.03(0.01,0.69)	0.00(0.00,0.00)	0.00(0.00,0.00)	0.59(0.00,0.70)	0.00(0.00,0.00)	0.00(0.00,0.00)	0.38(0.33,0.44)
cg05198969	ACE	AEfit	-0.11(-0.18,-0.06)	-0.66(-1.00,-0.23)	0.00(0.00,0.00)	0.00(-0.10,0.00)	0.00(0.00,0.00)	-0.01(-0.01,0.00)	0.06(0.01,0.17)	0.00(0.00,0.00)	0.00(0.00,0.00)	0.00(0.00,0.00)	0.00(0.00,0.00)	0.00(-0.01,0.00)	0.93(0.81,1.05)
cg02641095	ADE	AEfit	-0.11(-0.17,-0.05)	-0.84(-1.00,-0.29)	0.00(0.00,0.00)	0.00(-0.07,0.00)	0.00(0.00,0.00)	-0.01(-0.01,0.00)	0.04(0.01,0.14)	0.00(0.00,0.00)	0.00(0.00,0.00)	0.00(0.00,0.00)	0.00(0.00,0.00)	0.00(0.00,0.00)	0.98(0.86,1.09)
cg11855741	ACE	AEfit	-0.12(-0.19,-0.05)	-0.66(-1.00,-0.07)	0.00(0.00,0.00)	-0.04(-0.12,0.00)	0.00(0.00,0.00)	-0.01(-0.01,0.00)	0.04(0.00,0.46)	0.00(0.00,0.00)	0.00(0.00,0.00)	0.38(0.00,0.51)	0.00(0.00,0.00)	0.00(-0.01,0.00)	0.62(0.54,0.71)
cg07315736	ACE	AEfit	-0.12(-0.18,-0.06)	-0.54(-1.00,-0.24)	0.00(0.00,0.00)	0.00(-0.07,0.00)	0.00(0.00,0.00)	-0.01(-0.01,0.00)	0.10(0.01,0.21)	0.00(0.00,0.00)	0.00(0.00,0.00)	0.00(0.00,0.00)	0.00(0.00,0.00)	0.00(0.00,0.00)	0.91(0.79,1.04)
cg08537300	ACE	AEfit	0.11(0.05,0.17)	0.61(0.19,1.00)	0.00(0.00,0.00)	0.01(0.00,0.10)	0.00(0.00,0.00)	0.01(0.00,0.01)	0.06(0.00,0.16)	0.00(0.00,0.00)	0.00(0.00,0.00)	0.00(0.00,0.00)	0.00(0.00,0.00)	0.00(0.00,0.01)	0.94(0.82,1.07)
cg25140370	ADE	AEfit	-0.11(-0.18,-0.05)	-0.56(-1.00,-0.14)	0.00(0.00,0.00)	-0.03(-0.12,0.00)	0.00(0.00,0.00)	-0.01(-0.01,0.00)	0.06(0.00,0.16)	0.00(0.00,0.00)	0.00(0.00,0.00)	0.00(0.00,0.00)	0.00(0.00,0.00)	0.00(-0.01,0.00)	0.94(0.83,1.07)
cg04504095	ACE	AEfit	0.12(0.06,0.18)	0.60(0.27,1.00)	0.00(0.00,0.00)	0.00(0.00,0.06)	0.00(0.00,0.00)	0.01(0.00,0.01)	0.08(0.01,0.18)	0.00(0.00,0.00)	0.00(0.00,0.00)	0.00(0.00,0.00)	0.00(0.00,0.00)	0.00(0.00,0.00)	0.93(0.81,1.06)
cg20448717	ACE	AEfit	0.11(0.05,0.17)	0.94(0.33,1.00)	0.00(0.00,0.00)	0.00(0.00,0.06)	0.00(0.00,0.00)	0.01(0.00,0.01)	0.03(0.01,0.13)	0.00(0.00,0.00)	0.00(0.00,0.00)	0.00(0.00,0.00)	0.00(0.00,0.00)	0.00(0.00,0.00)	0.98(0.86,1.08)
cg14114133	ACE	AEfit	-0.11(-0.18,-0.04)	-0.77(-1.00,-0.11)	0.00(0.00,0.00)	-0.01(-0.09,0.00)	0.00(0.00,0.00)	-0.01(-0.01,0.00)	0.03(0.00,0.39)	0.00(0.00,0.00)	0.00(0.00,0.00)	0.45(0.12,0.57)	0.00(0.00,0.00)	0.00(0.00,0.00)	0.51(0.44,0.59)
cg05059304	ACE	AEfit	0.12(0.06,0.18)	0.58(0.26,1.00)	0.00(0.00,0.00)	0.00(0.00,0.08)	0.00(0.00,0.00)	0.01(0.00,0.01)	0.10(0.01,0.20)	0.00(0.00,0.00)	0.00(0.00,0.00)	0.00(0.00,0.00)	0.00(0.00,0.00)	0.00(0.00,0.00)	0.93(0.82,1.07)
cg05353884	ADE	AEfit	0.13(0.07,0.19)	0.53(0.26,1.00)	0.00(0.00,0.00)	0.00(0.00,0.07)	0.00(0.00,0.00)	0.01(0.00,0.01)	0.12(0.02,0.23)	0.00(0.00,0.00)	0.00(0.00,0.00)	0.00(0.00,0.00)	0.00(0.00,0.00)	0.00(0.00,0.00)	0.88(0.77,1.02)
cg13826452	ACE	AEfit	0.13(0.06,0.19)	0.84(0.21,1.00)	0.00(0.00,0.00)	0.00(0.00,0.04)	0.00(0.00,0.00)	0.01(0.00,0.01)	0.05(0.01,0.45)	0.00(0.00,0.00)	0.00(0.00,0.00)	0.43(0.05,0.55)	0.00(0.00,0.00)	0.00(0.00,0.00)	0.56(0.48,0.64)
cg10464061	ADE	AEfit	-0.11(-0.17,-0.04)	-0.96(-1.00,-0.03)	0.00(0.00,0.00)	-0.04(-0.14,0.00)	0.00(0.00,0.00)	-0.01(-0.01,0.00)	0.01(0.00,0.13)	0.00(0.00,0.00)	0.00(0.00,0.00)	0.00(0.00,0.00)	0.00(0.00,0.00)	0.00(-0.01,0.00)	1.01(0.87,1.11)
cg04486019	ACE	AEfit	0.12(0.06,0.18)	0.68(0.31,1.00)	0.00(0.00,0.00)	0.00(0.00,0.07)	0.00(0.00,0.00)	0.01(0.00,0.01)	0.07(0.01,0.17)	0.00(0.00,0.00)	0.00(0.00,0.00)	0.00(0.00,0.00)	0.00(0.00,0.00)	0.00(0.00,0.00)	0.95(0.84,1.08)
cg24333192	ACE	AEfit	0.14(0.08,0.21)	0.55(0.25,1.00)	0.00(0.00,0.00)	0.01(0.00,0.11)	0.00(0.00,0.00)	0.01(0.00,0.01)	0.12(0.03,0.22)	0.00(0.00,0.00)	0.00(0.00,0.00)	0.00(0.00,0.00)	0.00(0.00,0.00)	0.00(0.00,0.01)	0.87(0.76,1.00)
cg18232096	ACE	AEfit	0.11(0.05,0.18)	0.74(0.24,1.00)	0.00(0.00,0.00)	0.00(0.00,0.10)	0.00(0.00,0.00)	0.01(0.00,0.01)	0.05(0.00,0.15)	0.00(0.00,0.00)	0.00(0.00,0.00)	0.00(0.00,0.00)	0.00(0.00,0.00)	0.00(0.00,0.01)	0.97(0.85,1.08)
cg13187764	ACE	AEfit	0.16(0.10,0.22)	0.51(0.30,0.75)	0.00(0.00,0.00)	0.00(0.00,0.04)	0.00(0.00,0.00)	0.01(0.01,0.02)	0.22(0.11,0.33)	0.00(0.00,0.00)	0.00(0.00,0.00)	0.00(0.00,0.00)	0.00(0.00,0.00)	0.00(0.00,0.00)	0.84(0.73,0.97)
cg10794086	ADE	AEfit	0.13(0.06,0.19)	0.59(0.13,1.00)	0.00(0.00,0.00)	0.04(0.00,0.14)	0.00(0.00,0.00)	0.01(0.00,0.01)	0.05(0.00,0.16)	0.00(0.00,0.00)	0.00(0.00,0.00)	0.00(0.00,0.00)	0.00(0.00,0.00)	0.00(0.00,0.01)	0.96(0.84,1.09)
cg17797875	ACE	AEfit	-0.12(-0.18,-0.06)	-0.56(-1.00,-0.26)	0.00(0.00,0.00)	0.00(-0.03,0.00)	0.00(0.00,0.00)	-0.01(-0.01,0.00)	0.09(0.01,0.19)	0.00(0.00,0.00)	0.00(0.00,0.00)	0.00(0.00,0.00)	0.00(0.00,0.00)	0.00(0.00,0.00)	0.91(0.80,1.05)
cg11522612	ACE	AEfit	-0.12(-0.18,-0.06)	-0.83(-1.00,-0.34)	0.00(0.00,0.00)	0.00(-0.06,0.00)	0.00(0.00,0.00)	-0.01(-0.01,0.00)	0.04(0.01,0.15)	0.00(0.00,0.00)	0.00(0.00,0.00)	0.00(0.00,0.00)	0.00(0.00,0.00)	0.00(0.00,0.00)	0.97(0.85,1.08)
cg09130091	ADE	AEfit	-0.14(-0.20,-0.07)	-0.88(-1.00,-0.18)	0.00(0.00,0.00)	0.00(-0.09,0.00)	0.00(0.00,0.00)	-0.01(-0.02,0.00)	0.06(0.01,0.60)	0.00(0.00,0.00)	0.00(0.00,0.00)	0.49(0.00,0.63)	0.00(0.00,0.00)	0.00(0.00,0.00)	0.52(0.45,0.60)
cg01667634	ACE	AEfit	0.15(0.08,0.21)	0.97(0.20,1.00)	0.00(0.00,0.00)	0.02(0.00,0.10)	0.00(0.00,0.00)	0.01(0.00,0.02)	0.04(0.01,0.46)	0.00(0.00,0.00)	0.00(0.00,0.00)	0.39(0.00,0.50)	0.00(0.00,0.00)	0.00(0.00,0.00)	0.59(0.51,0.67)
cg01978236	ADE	AEfit	-0.11(-0.18,-0.04)	-0.97(-1.00,-0.11)	0.00(0.00,0.00)	0.00(-0.04,0.00)	0.00(0.00,0.00)	-0.01(-0.01,0.00)	0.03(0.00,0.69)	0.00(0.00,0.00)	0.00(0.00,0.00)	0.66(0.01,0.78)	0.00(0.00,0.00)	0.00(0.00,0.00)	0.33(0.29,0.39)
cg25317746	ADE	AEfit	-0.13(-0.20,-0.06)	-0.67(-1.00,-0.15)	0.00(0.00,0.00)	0.00(-0.09,0.00)	0.00(0.00,0.00)	-0.01(-0.01,0.00)	0.09(0.01,0.73)	0.00(0.00,0.00)	0.00(0.00,0.00)	0.63(0.00,0.79)	0.00(0.00,0.00)	0.00(0.00,0.00)	0.29(0.25,0.34)
cg18198143	ADE	AEfit	0.12(0.06,0.18)	0.52(0.23,1.00)	0.00(0.00,0.00)	0.00(0.00,0.07)	0.00(0.00,0.00)	0.01(0.00,0.01)	0.10(0.01,0.21)	0.00(0.00,0.00)	0.00(0.00,0.00)	0.00(0.00,0.00)	0.00(0.00,0.00)	0.00(0.00,0.00)	0.90(0.78,1.03)
cg18431557	ACE	AEfit	-0.13(-0.19,-0.07)	-0.71(-1.00,-0.34)	0.00(0.00,0.00)	0.00(-0.07,0.00)	0.00(0.00,0.00)	-0.01(-0.01,0.00)	0.07(0.01,0.17)	0.00(0.00,0.00)	0.00(0.00,0.00)	0.00(0.00,0.00)	0.00(0.00,0.00)	0.00(0.00,0.00)	0.93(0.81,1.05)
cg09510921	ACE	AEfit	-0.11(-0.18,-0.04)	-0.60(-1.00,-0.12)	0.00(0.00,0.00)	-0.01(-0.09,0.00)	0.00(0.00,0.00)	-0.01(-0.01,0.00)	0.07(0.00,0.45)	0.00(0.00,0.00)	0.00(0.00,0.00)	0.37(0.03,0.52)	0.00(0.00,0.00)	0.00(0.00,0.00)	0.59(0.51,0.68)
cg21618521	ADE	AEfit	-0.14(-0.21,-0.07)	-0.51(-1.00,-0.17)	0.00(0.00,0.00)	0.00(-0.07,0.00)	0.00(0.00,0.00)	-0.01(-0.02,-0.01)	0.17(0.01,0.72)	0.00(0.00,0.00)	0.00(0.00,0.00)	0.47(0.00,0.72)	0.00(0.00,0.00)	0.00(0.00,0.00)	0.38(0.33,0.45)
cg11611097	ACE	AEfit	-0.14(-0.21,-0.07)	-0.57(-1.00,-0.22)	0.00(0.00,0.00)	0.00(-0.04,0.00)	0.00(0.00,0.00)	-0.01(-0.02,-0.01)	0.13(0.01,0.44)	0.00(0.00,0.00)	0.00(0.00,0.00)	0.44(0.14,0.62)	0.00(0.00,0.00)	0.00(0.00,0.00)	0.42(0.37,0.49)
cg13668646	ACE	AEfit	0.12(0.05,0.18)	0.67(0.21,1.00)	0.00(0.00,0.00)	0.02(0.00,0.11)	0.00(0.00,0.00)	0.01(0.00,0.01)	0.05(0.00,0.15)	0.00(0.00,0.00)	0.00(0.00,0.00)	0.00(0.00,0.00)	0.00(0.00,0.00)	0.00(0.00,0.01)	0.97(0.86,1.10)
cg22286936	ACE	AEfit	0.11(0.04,0.17)	0.60(0.13,1.00)	0.00(0.00,0.00)	0.00(0.00,0.07)	0.00(0.00,0.00)	0.01(0.00,0.01)	0.07(0.00,0.46)	0.00(0.00,0.00)	0.00(0.00,0.00)	0.32(0.00,0.46)	0.00(0.00,0.00)	0.00(0.00,0.00)	0.62(0.54,0.71)
cg26074618	ACE	AEfit	0.11(0.05,0.17)	0.63(0.22,1.00)	0.00(0.00,0.00)	0.00(0.00,0.09)	0.00(0.00,0.00)	0.01(0.00,0.01)	0.07(0.01,0.17)	0.00(0.00,0.00)	0.00(0.00,0.00)	0.00(0.00,0.00)	0.00(0.00,0.00)	0.00(0.00,0.00)	0.93(0.81,1.06)
cg08263708	ACE	AEfit	0.12(0.05,0.19)	0.82(0.14,1.00)	0.00(0.00,0.00)	0.01(0.00,0.09)	0.00(0.00,0.00)	0.01(0.00,0.01)	0.04(0.00,0.42)	0.00(0.00,0.00)	0.00(0.00,0.00)	0.34(0.00,0.46)	0.00(0.00,0.00)	0.00(0.00,0.00)	0.61(0.53,0.70)
cg03738025	ACE	AEfit	0.12(0.05,0.19)	0.93(0.20,1.00)	0.00(0.00,0.00)	0.00(0.00,0.04)	0.00(0.00,0.00)	0.01(0.00,0.01)	0.03(0.01,0.37)	0.00(0.00,0.00)	0.00(0.00,0.00)	0.46(0.14,0.57)	0.00(0.00,0.00)	0.00(0.00,0.00)	0.50(0.44,0.57)
cg22693055	ACE	AEfit	-0.16(-0.23,-0.09)	-0.62(-1.00,-0.26)	0.00(0.00,0.00)	0.00(-0.06,0.00)	0.00(0.00,0.00)	-0.01(-0.02,-0.01)	0.14(0.02,0.53)	0.00(0.00,0.00)	0.00(0.00,0.00)	0.35(0.00,0.53)	0.00(0.00,0.00)	0.00(0.00,0.00)	0.52(0.45,0.60)
cg18569734	ACE	AEfit	0.13(0.07,0.20)	0.67(0.20,1.00)	0.00(0.00,0.00)	0.00(0.00,0.09)	0.00(0.00,0.00)	0.01(0.00,0.01)	0.09(0.01,0.44)	0.00(0.00,0.00)	0.00(0.00,0.00)	0.26(0.00,0.41)	0.00(0.00,0.00)	0.00(0.00,0.00)	0.68(0.59,0.78)
cg26501369	ADE	AEfit	0.16(0.09,0.22)	0.51(0.31,0.76)	0.00(0.00,0.00)	0.00(0.00,0.05)	0.00(0.00,0.00)	0.01(0.01,0.02)	0.20(0.10,0.31)	0.00(0.00,0.00)	0.00(0.00,0.00)	0.00(0.00,0.00)	0.00(0.00,0.00)	0.00(0.00,0.00)	0.84(0.74,0.97)
cg13560452	ACE	AEfit	0.11(0.05,0.17)	0.55(0.23,1.00)	0.00(0.00,0.00)	0.00(0.00,0.05)	0.00(0.00,0.00)	0.01(0.00,0.01)	0.09(0.01,0.19)	0.00(0.00,0.00)	0.00(0.00,0.00)	0.00(0.00,0.00)	0.00(0.00,0.00)	0.00(0.00,0.00)	0.94(0.82,1.08)
cg11422846	ADE	AEfit	0.11(0.05,0.17)	0.77(0.30,1.00)	0.00(0.00,0.00)	0.00(0.00,0.07)	0.00(0.00,0.00)	0.01(0.00,0.01)	0.04(0.01,0.15)	0.00(0.00,0.00)	0.00(0.00,0.00)	0.00(0.00,0.00)	0.00(0.00,0.00)	0.00(0.00,0.00)	0.97(0.85,1.08)
cg22954978	ACE	AEfit	0.12(0.05,0.19)	0.53(0.16,1.00)	0.00(0.00,0.00)	0.00(0.00,0.06)	0.00(0.00,0.00)	0.01(0.00,0.01)	0.11(0.01,0.49)	0.00(0.00,0.00)	0.00(0.00,0.00)	0.30(0.00,0.47)	0.00(0.00,0.00)	0.00(0.00,0.00)	0.60(0.52,0.69)
cg18736105	ADE	AEfit	0.13(0.07,0.19)	0.52(0.27,1.00)	0.00(0.00,0.00)	0.00(0.00,0.06)	0.00(0.00,0.00)	0.01(0.00,0.01)	0.14(0.03,0.24)	0.00(0.00,0.00)	0.00(0.00,0.00)	0.00(0.00,0.00)	0.00(0.00,0.00)	0.00(0.00,0.00)	0.91(0.79,1.05)
cg21652958	ACE	AEfit	0.14(0.08,0.20)	0.57(0.30,1.00)	0.00(0.00,0.00)	0.00(0.00,0.05)	0.00(0.00,0.00)	0.01(0.01,0.01)	0.13(0.02,0.25)	0.00(0.00,0.00)	0.00(0.00,0.00)	0.00(0.00,0.00)	0.00(0.00,0.00)	0.00(0.00,0.00)	0.90(0.78,1.05)
cg07563050	ACE	AEfit	-0.12(-0.19,-0.05)	-0.97(-1.00,-0.14)	0.00(0.00,0.00)	-0.01(-0.09,0.00)	0.00(0.00,0.00)	-0.01(-0.01,0.00)	0.03(0.00,0.42)	0.00(0.00,0.00)	0.00(0.00,0.00)	0.33(0.00,0.43)	0.00(0.00,0.00)	0.00(0.00,0.00)	0.65(0.57,0.74)
cg08616667	ADE	AEfit	0.11(0.04,0.17)	0.63(0.11,1.00)	0.00(0.00,0.00)	0.02(0.00,0.12)	0.00(0.00,0.00)	0.01(0.00,0.01)	0.04(0.00,0.15)	0.00(0.00,0.00)	0.00(0.00,0.00)	0.00(0.00,0.00)	0.00(0.00,0.00)	0.00(0.00,0.01)	0.98(0.85,1.10)
cg06430309	ACE	AEfit	0.18(0.11,0.24)	0.91(0.32,1.00)	0.00(0.00,0.00)	0.00(0.00,0.07)	0.00(0.00,0.00)	0.01(0.01,0.02)	0.08(0.03,0.46)	0.00(0.00,0.00)	0.00(0.00,0.00)	0.29(0.00,0.41)	0.00(0.00,0.00)	0.00(0.00,0.00)	0.64(0.55,0.73)
cg06506470	ACE	AEfit	-0.11(-0.17,-0.04)	-0.62(-1.00,-0.06)	0.00(0.00,0.00)	-0.02(-0.11,0.00)	0.00(0.00,0.00)	-0.01(-0.01,0.00)	0.05(0.00,0.45)	0.00(0.00,0.00)	0.00(0.00,0.00)	0.34(0.00,0.48)	0.00(0.00,0.00)	0.00(-0.01,0.00)	0.66(0.57,0.76)
cg19590934	ADE	AEfit	0.13(0.07,0.20)	0.55(0.20,1.00)	0.00(0.00,0.00)	0.02(0.00,0.13)	0.00(0.00,0.00)	0.01(0.00,0.01)	0.10(0.01,0.22)	0.00(0.00,0.00)	0.00(0.00,0.00)	0.00(0.00,0.00)	0.00(0.00,0.00)	0.00(0.00,0.01)	0.94(0.81,1.09)
cg26516287	ACE	AEfit	-0.24(-0.31,-0.17)	-0.90(-1.00,-0.46)	0.00(0.00,0.00)	-0.03(-0.09,0.00)	0.00(0.00,0.00)	-0.02(-0.02,-0.01)	0.12(0.04,0.36)	0.00(0.00,0.00)	0.00(0.00,0.00)	0.57(0.34,0.71)	0.00(0.00,0.00)	0.00(0.00,0.00)	0.28(0.24,0.32)
cg08560111	ACE	AEfit	0.11(0.05,0.17)	0.85(0.27,1.00)	0.00(0.00,0.00)	0.00(0.00,0.07)	0.00(0.00,0.00)	0.01(0.00,0.01)	0.03(0.00,0.13)	0.00(0.00,0.00)	0.00(0.00,0.00)	0.00(0.00,0.00)	0.00(0.00,0.00)	0.00(0.00,0.00)	0.97(0.85,1.07)
cg20200811	ADE	AEfit	0.11(0.05,0.17)	0.69(0.09,1.00)	0.00(0.00,0.00)	0.04(0.00,0.14)	0.00(0.00,0.00)	0.01(0.00,0.01)	0.03(0.00,0.13)	0.00(0.00,0.00)	0.00(0.00,0.00)	0.00(0.00,0.00)	0.00(0.00,0.00)	0.00(0.00,0.01)	0.98(0.86,1.10)
cg13931228	ACE	AEfit	-0.17(-0.24,-0.10)	-0.80(-1.00,-0.24)	0.00(0.00,0.00)	-0.04(-0.13,0.00)	0.00(0.00,0.00)	-0.01(-0.02,0.00)	0.07(0.01,0.41)	0.00(0.00,0.00)	0.00(0.00,0.00)	0.35(0.06,0.48)	0.00(0.00,0.00)	0.00(-0.01,0.00)	0.61(0.53,0.70)
cg02088996	ACE	AEfit	-0.12(-0.19,-0.05)	-0.66(-1.00,-0.11)	0.00(0.00,0.00)	-0.02(-0.11,0.00)	0.00(0.00,0.00)	-0.01(-0.01,0.00)	0.05(0.00,0.43)	0.00(0.00,0.00)	0.00(0.00,0.00)	0.31(0.00,0.44)	0.00(0.00,0.00)	0.00(-0.01,0.00)	0.63(0.55,0.72)
cg18663341	ACE	AEfit	0.12(0.06,0.18)	0.58(0.25,1.00)	0.00(0.00,0.00)	0.00(0.00,0.08)	0.00(0.00,0.00)	0.01(0.00,0.01)	0.09(0.01,0.19)	0.00(0.00,0.00)	0.00(0.00,0.00)	0.00(0.00,0.00)	0.00(0.00,0.00)	0.00(0.00,0.00)	0.92(0.80,1.05)
cg22800581	ACE	AEfit	0.11(0.05,0.17)	0.65(0.27,1.00)	0.00(0.00,0.00)	0.00(0.00,0.05)	0.00(0.00,0.00)	0.01(0.00,0.01)	0.06(0.01,0.16)	0.00(0.00,0.00)	0.00(0.00,0.00)	0.00(0.00,0.00)	0.00(0.00,0.00)	0.00(0.00,0.00)	0.99(0.87,1.12)
cg00945507	ADE	AEfit	-0.13(-0.20,-0.06)	-0.65(-1.00,-0.15)	0.00(0.00,0.00)	0.00(-0.09,0.00)	0.00(0.00,0.00)	-0.01(-0.01,0.00)	0.09(0.01,0.72)	0.00(0.00,0.00)	0.00(0.00,0.00)	0.56(0.00,0.73)	0.00(0.00,0.00)	0.00(0.00,0.00)	0.39(0.34,0.45)
cg25702790	ACE	AEfit	0.14(0.08,0.20)	0.79(0.40,1.00)	0.00(0.00,0.00)	0.00(0.00,0.06)	0.00(0.00,0.00)	0.01(0.01,0.02)	0.07(0.02,0.18)	0.00(0.00,0.00)	0.00(0.00,0.00)	0.00(0.00,0.00)	0.00(0.00,0.00)	0.00(0.00,0.00)	0.98(0.85,1.10)
cg23219720	ADE	AEfit	0.11(0.05,0.17)	0.60(0.24,1.00)	0.00(0.00,0.00)	0.00(0.00,0.07)	0.00(0.00,0.00)	0.01(0.00,0.01)	0.07(0.01,0.17)	0.00(0.00,0.00)	0.00(0.00,0.00)	0.00(0.00,0.00)	0.00(0.00,0.00)	0.00(0.00,0.00)	0.96(0.84,1.09)
cg11987986	ADE	AEfit	-0.11(-0.18,-0.05)	-0.53(-1.00,-0.14)	0.00(0.00,0.00)	-0.02(-0.12,0.00)	0.00(0.00,0.00)	-0.01(-0.01,0.00)	0.07(0.00,0.17)	0.00(0.00,0.00)	0.00(0.00,0.00)	0.00(0.00,0.00)	0.00(0.00,0.00)	0.00(-0.01,0.00)	0.94(0.82,1.07)
cg07123608	ACE	AEfit	-0.11(-0.17,-0.05)	-0.52(-1.00,-0.22)	0.00(0.00,0.00)	0.00(-0.06,0.00)	0.00(0.00,0.00)	-0.01(-0.01,0.00)	0.09(0.01,0.18)	0.00(0.00,0.00)	0.00(0.00,0.00)	0.00(0.00,0.00)	0.00(0.00,0.00)	0.00(0.00,0.00)	0.91(0.80,1.04)
cg17025892	ADE	AEfit	0.11(0.06,0.17)	0.83(0.30,1.00)	0.00(0.00,0.00)	0.00(0.00,0.07)	0.00(0.00,0.00)	0.01(0.00,0.01)	0.04(0.01,0.16)	0.00(0.00,0.00)	0.00(0.00,0.00)	0.00(0.00,0.00)	0.00(0.00,0.00)	0.00(0.00,0.00)	0.99(0.86,1.10)
cg16391646	ACE	AEfit	0.11(0.05,0.17)	0.75(0.25,1.00)	0.00(0.00,0.00)	0.00(0.00,0.08)	0.00(0.00,0.00)	0.01(0.00,0.01)	0.04(0.00,0.14)	0.00(0.00,0.00)	0.00(0.00,0.00)	0.00(0.00,0.00)	0.00(0.00,0.00)	0.00(0.00,0.00)	0.96(0.84,1.07)
cg10328290	ADE	AEfit	0.11(0.05,0.17)	0.67(0.24,1.00)	0.00(0.00,0.00)	0.00(0.00,0.08)	0.00(0.00,0.00)	0.01(0.00,0.01)	0.05(0.00,0.15)	0.00(0.00,0.00)	0.00(0.00,0.00)	0.00(0.00,0.00)	0.00(0.00,0.00)	0.00(0.00,0.00)	0.94(0.82,1.06)
cg20513548	ACE	AEfit	0.15(0.09,0.21)	0.57(0.32,1.00)	0.00(0.00,0.00)	0.00(0.00,0.07)	0.00(0.00,0.00)	0.01(0.01,0.02)	0.14(0.04,0.25)	0.00(0.00,0.00)	0.00(0.00,0.00)	0.00(0.00,0.00)	0.00(0.00,0.00)	0.00(0.00,0.00)	0.88(0.77,1.01)
cg00735923	ACE	AEfit	0.15(0.09,0.21)	0.61(0.31,1.00)	0.00(0.00,0.00)	0.00(0.00,0.09)	0.00(0.00,0.00)	0.01(0.01,0.02)	0.12(0.03,0.22)	0.00(0.00,0.00)	0.00(0.00,0.00)	0.00(0.00,0.00)	0.00(0.00,0.00)	0.00(0.00,0.00)	0.89(0.78,1.02)
cg24308389	ADE	AEfit	0.11(0.05,0.17)	0.63(0.25,1.00)	0.00(0.00,0.00)	0.00(0.00,0.06)	0.00(0.00,0.00)	0.01(0.00,0.01)	0.06(0.01,0.17)	0.00(0.00,0.00)	0.00(0.00,0.00)	0.00(0.00,0.00)	0.00(0.00,0.00)	0.00(0.00,0.00)	0.95(0.83,1.08)
cg08097417	ACE	AEfit	0.11(0.04,0.18)	0.52(0.10,1.00)	0.00(0.00,0.00)	0.01(0.00,0.07)	0.00(0.00,0.00)	0.01(0.00,0.01)	0.08(0.00,0.34)	0.00(0.00,0.00)	0.00(0.00,0.00)	0.58(0.33,0.75)	0.00(0.00,0.00)	0.00(0.00,0.00)	0.35(0.30,0.40)
cg02821342	ACE	AEfit	-0.14(-0.20,-0.08)	-0.52(-0.85,-0.30)	0.00(0.00,0.00)	0.00(-0.06,0.00)	0.00(0.00,0.00)	-0.01(-0.01,-0.01)	0.16(0.06,0.26)	0.00(0.00,0.00)	0.00(0.00,0.00)	0.00(0.00,0.00)	0.00(0.00,0.00)	0.00(0.00,0.00)	0.84(0.73,0.96)
cg10887169	ACE	AEfit	0.11(0.05,0.18)	0.79(0.11,1.00)	0.00(0.00,0.00)	0.04(0.00,0.14)	0.00(0.00,0.00)	0.01(0.00,0.01)	0.02(0.00,0.12)	0.00(0.00,0.00)	0.00(0.00,0.00)	0.00(0.00,0.00)	0.00(0.00,0.00)	0.00(0.00,0.01)	0.97(0.85,1.08)
cg09486642	ADE	AEfit	-0.14(-0.20,-0.07)	-0.67(-1.00,-0.28)	0.00(0.00,0.00)	-0.01(-0.11,0.00)	0.00(0.00,0.00)	-0.01(-0.01,0.00)	0.07(0.01,0.17)	0.00(0.00,0.00)	0.00(0.00,0.00)	0.00(0.00,0.00)	0.00(0.00,0.00)	0.00(-0.01,0.00)	0.93(0.82,1.06)
cg12979992	ADE	AEfit	0.11(0.05,0.17)	0.52(0.22,1.00)	0.00(0.00,0.00)	0.00(0.00,0.06)	0.00(0.00,0.00)	0.01(0.00,0.01)	0.10(0.01,0.21)	0.00(0.00,0.00)	0.00(0.00,0.00)	0.00(0.00,0.00)	0.00(0.00,0.00)	0.00(0.00,0.00)	0.92(0.80,1.07)
cg08275802	ADE	AEfit	-0.12(-0.18,-0.06)	-0.54(-1.00,-0.23)	0.00(0.00,0.00)	0.00(-0.08,0.00)	0.00(0.00,0.00)	-0.01(-0.01,0.00)	0.10(0.01,0.22)	0.00(0.00,0.00)	0.00(0.00,0.00)	0.00(0.00,0.00)	0.00(0.00,0.00)	0.00(0.00,0.00)	0.92(0.79,1.06)
cg14353208	ACE	AEfit	0.11(0.05,0.17)	0.64(0.23,1.00)	0.00(0.00,0.00)	0.00(0.00,0.08)	0.00(0.00,0.00)	0.01(0.00,0.01)	0.06(0.01,0.17)	0.00(0.00,0.00)	0.00(0.00,0.00)	0.00(0.00,0.00)	0.00(0.00,0.00)	0.00(0.00,0.00)	0.97(0.85,1.10)
cg13580286	ACE	AEfit	-0.11(-0.18,-0.04)	-0.66(-1.00,-0.08)	0.00(0.00,0.00)	-0.03(-0.10,0.00)	0.00(0.00,0.00)	-0.01(-0.01,0.00)	0.04(0.00,0.38)	0.00(0.00,0.00)	0.00(0.00,0.00)	0.49(0.18,0.63)	0.00(0.00,0.00)	0.00(-0.01,0.00)	0.49(0.43,0.56)
cg08954353	ACE	AEfit	-0.11(-0.18,-0.04)	-0.67(-1.00,-0.12)	0.00(0.00,0.00)	0.00(-0.08,0.00)	0.00(0.00,0.00)	-0.01(-0.01,0.00)	0.05(0.00,0.46)	0.00(0.00,0.00)	0.00(0.00,0.00)	0.39(0.00,0.52)	0.00(0.00,0.00)	0.00(0.00,0.00)	0.55(0.48,0.63)
cg22727581	ACE	AEfit	0.12(0.06,0.19)	0.65(0.25,1.00)	0.00(0.00,0.00)	0.00(0.00,0.10)	0.00(0.00,0.00)	0.01(0.00,0.01)	0.07(0.01,0.17)	0.00(0.00,0.00)	0.00(0.00,0.00)	0.00(0.00,0.00)	0.00(0.00,0.00)	0.00(0.00,0.00)	0.93(0.82,1.06)
cg07058086	ACE	AEfit	0.13(0.06,0.19)	0.58(0.18,1.00)	0.00(0.00,0.00)	0.00(0.00,0.06)	0.00(0.00,0.00)	0.01(0.00,0.01)	0.10(0.01,0.48)	0.00(0.00,0.00)	0.00(0.00,0.00)	0.30(0.00,0.46)	0.00(0.00,0.00)	0.00(0.00,0.00)	0.64(0.56,0.74)
cg22347642	ACE	AEfit	0.11(0.05,0.18)	0.64(0.10,1.00)	0.00(0.00,0.00)	0.04(0.00,0.14)	0.00(0.00,0.00)	0.01(0.00,0.01)	0.04(0.00,0.14)	0.00(0.00,0.00)	0.00(0.00,0.00)	0.00(0.00,0.00)	0.00(0.00,0.00)	0.00(0.00,0.01)	0.97(0.84,1.08)
cg08415582	ACE	AEfit	-0.11(-0.18,-0.04)	-0.54(-1.00,-0.15)	0.00(0.00,0.00)	0.00(-0.05,0.00)	0.00(0.00,0.00)	-0.01(-0.01,0.00)	0.08(0.00,0.38)	0.00(0.00,0.00)	0.00(0.00,0.00)	0.55(0.26,0.72)	0.00(0.00,0.00)	0.00(0.00,0.00)	0.36(0.31,0.42)
cg26965597	ACE	AEfit	0.11(0.05,0.17)	0.51(0.22,1.00)	0.00(0.00,0.00)	0.00(0.00,0.05)	0.00(0.00,0.00)	0.01(0.00,0.01)	0.10(0.01,0.21)	0.00(0.00,0.00)	0.00(0.00,0.00)	0.00(0.00,0.00)	0.00(0.00,0.00)	0.00(0.00,0.00)	0.94(0.82,1.08)
cg19747142	ADE	AEfit	0.11(0.05,0.17)	0.71(0.26,1.00)	0.00(0.00,0.00)	0.00(0.00,0.07)	0.00(0.00,0.00)	0.01(0.00,0.01)	0.05(0.01,0.16)	0.00(0.00,0.00)	0.00(0.00,0.00)	0.00(0.00,0.00)	0.00(0.00,0.00)	0.00(0.00,0.00)	0.97(0.84,1.09)
cg00045118	ACE	AEfit	-0.11(-0.18,-0.04)	-0.79(-1.00,-0.06)	0.00(0.00,0.00)	-0.03(-0.10,0.00)	0.00(0.00,0.00)	-0.01(-0.01,0.00)	0.03(0.00,0.41)	0.00(0.00,0.00)	0.00(0.00,0.00)	0.38(0.02,0.49)	0.00(0.00,0.00)	0.00(-0.01,0.00)	0.61(0.53,0.70)
cg20220316	ACE	AEfit	0.11(0.05,0.16)	0.56(0.22,1.00)	0.00(0.00,0.00)	0.00(0.00,0.07)	0.00(0.00,0.00)	0.01(0.00,0.01)	0.08(0.01,0.18)	0.00(0.00,0.00)	0.00(0.00,0.00)	0.00(0.00,0.00)	0.00(0.00,0.00)	0.00(0.00,0.00)	0.96(0.84,1.10)
cg14914552	ACE	AEfit	0.12(0.06,0.19)	0.78(0.03,1.00)	0.00(0.00,0.00)	0.06(0.00,0.14)	0.00(0.00,0.00)	0.01(0.00,0.01)	0.02(0.00,0.46)	0.00(0.00,0.00)	0.00(0.00,0.00)	0.39(0.00,0.50)	0.00(0.00,0.00)	0.00(0.00,0.01)	0.62(0.54,0.70)
cg22648885	ACE	AEfit	0.11(0.05,0.17)	0.53(0.20,1.00)	0.00(0.00,0.00)	0.00(0.00,0.07)	0.00(0.00,0.00)	0.01(0.00,0.01)	0.09(0.01,0.20)	0.00(0.00,0.00)	0.00(0.00,0.00)	0.00(0.00,0.00)	0.00(0.00,0.00)	0.00(0.00,0.00)	0.93(0.81,1.07)
cg23627353	ADE	AEfit	-0.11(-0.18,-0.05)	-0.62(-1.00,-0.19)	0.00(0.00,0.00)	-0.01(-0.11,0.00)	0.00(0.00,0.00)	-0.01(-0.01,0.00)	0.06(0.00,0.16)	0.00(0.00,0.00)	0.00(0.00,0.00)	0.00(0.00,0.00)	0.00(0.00,0.00)	0.00(-0.01,0.00)	0.93(0.81,1.05)
cg16268315	ACE	AEfit	0.11(0.04,0.17)	0.53(0.03,1.00)	0.00(0.00,0.00)	0.04(0.00,0.14)	0.00(0.00,0.00)	0.01(0.00,0.01)	0.04(0.00,0.15)	0.00(0.00,0.00)	0.00(0.00,0.00)	0.00(0.00,0.00)	0.00(0.00,0.00)	0.00(0.00,0.01)	0.94(0.82,1.06)
cg15835747	ACE	AEfit	-0.12(-0.19,-0.06)	-0.89(-1.00,-0.20)	0.00(0.00,0.00)	0.00(-0.05,0.00)	0.00(0.00,0.00)	-0.01(-0.01,0.00)	0.04(0.01,0.41)	0.00(0.00,0.00)	0.00(0.00,0.00)	0.30(0.00,0.40)	0.00(0.00,0.00)	0.00(0.00,0.00)	0.67(0.59,0.76)
cg13554575	ADE	AEfit	0.11(0.05,0.17)	0.52(0.23,1.00)	0.00(0.00,0.00)	0.00(0.00,0.05)	0.00(0.00,0.00)	0.01(0.00,0.01)	0.10(0.01,0.21)	0.00(0.00,0.00)	0.00(0.00,0.00)	0.00(0.00,0.00)	0.00(0.00,0.00)	0.00(0.00,0.00)	0.91(0.80,1.05)
cg14646983	ACE	AEfit	-0.16(-0.23,-0.09)	-0.55(-1.00,-0.23)	0.00(0.00,0.00)	-0.01(-0.09,0.00)	0.00(0.00,0.00)	-0.01(-0.02,-0.01)	0.17(0.02,0.55)	0.00(0.00,0.00)	0.00(0.00,0.00)	0.30(0.00,0.52)	0.00(0.00,0.00)	0.00(0.00,0.00)	0.54(0.47,0.63)
cg13591783	ACE	AEfit	-0.12(-0.19,-0.05)	-0.52(-1.00,-0.17)	0.00(0.00,0.00)	0.00(-0.04,0.00)	0.00(0.00,0.00)	-0.01(-0.01,0.00)	0.12(0.01,0.54)	0.00(0.00,0.00)	0.00(0.00,0.00)	0.36(0.00,0.55)	0.00(0.00,0.00)	0.00(0.00,0.00)	0.54(0.47,0.62)
cg14588406	ACE	AEfit	0.12(0.05,0.18)	0.57(0.17,1.00)	0.00(0.00,0.00)	0.00(0.00,0.04)	0.00(0.00,0.00)	0.01(0.00,0.01)	0.09(0.01,0.45)	0.00(0.00,0.00)	0.00(0.00,0.00)	0.27(0.00,0.43)	0.00(0.00,0.00)	0.00(0.00,0.00)	0.65(0.56,0.75)
cg00014194	ADE	AEfit	0.11(0.04,0.18)	0.72(0.07,1.00)	0.00(0.00,0.00)	0.03(0.00,0.13)	0.00(0.00,0.00)	0.01(0.00,0.01)	0.04(0.00,0.70)	0.00(0.00,0.00)	0.00(0.00,0.00)	0.62(0.00,0.75)	0.00(0.00,0.00)	0.00(0.00,0.00)	0.34(0.29,0.39)
cg02645905	ADE	AEfit	0.14(0.08,0.21)	0.55(0.11,1.00)	0.00(0.00,0.00)	0.08(0.00,0.17)	0.00(0.00,0.00)	0.01(0.00,0.01)	0.06(0.00,0.16)	0.00(0.00,0.00)	0.00(0.00,0.00)	0.00(0.00,0.00)	0.00(0.00,0.00)	0.00(0.00,0.01)	0.95(0.83,1.08)
cg06713760	ACE	AEfit	-0.12(-0.19,-0.06)	-0.52(-1.00,-0.17)	0.00(0.00,0.00)	-0.02(-0.12,0.00)	0.00(0.00,0.00)	-0.01(-0.01,0.00)	0.09(0.01,0.19)	0.00(0.00,0.00)	0.00(0.00,0.00)	0.00(0.00,0.00)	0.00(0.00,0.00)	0.00(-0.01,0.00)	0.92(0.81,1.06)
cg06296597	ACE	AEfit	0.13(0.06,0.20)	0.79(0.20,1.00)	0.00(0.00,0.00)	0.00(0.00,0.06)	0.00(0.00,0.00)	0.01(0.00,0.01)	0.06(0.01,0.46)	0.00(0.00,0.00)	0.00(0.00,0.00)	0.34(0.00,0.47)	0.00(0.00,0.00)	0.00(0.00,0.00)	0.63(0.54,0.72)
cg24411488	ADE	AEfit	0.11(0.05,0.17)	0.78(0.19,1.00)	0.00(0.00,0.00)	0.01(0.00,0.11)	0.00(0.00,0.00)	0.01(0.00,0.01)	0.03(0.00,0.13)	0.00(0.00,0.00)	0.00(0.00,0.00)	0.00(0.00,0.00)	0.00(0.00,0.00)	0.00(0.00,0.01)	0.97(0.85,1.08)
cg15772157	ACE	AEfit	-0.11(-0.18,-0.04)	-0.96(-1.00,-0.18)	0.00(0.00,0.00)	0.00(-0.04,0.00)	0.00(0.00,0.00)	-0.01(-0.01,0.00)	0.03(0.00,0.28)	0.00(0.00,0.00)	0.00(0.00,0.00)	0.62(0.36,0.73)	0.00(0.00,0.00)	0.00(0.00,0.00)	0.36(0.31,0.41)
cg02987618	ACE	AEfit	-0.11(-0.17,-0.04)	-0.78(-1.00,-0.14)	0.00(0.00,0.00)	0.00(-0.07,0.00)	0.00(0.00,0.00)	-0.01(-0.01,0.00)	0.04(0.00,0.41)	0.00(0.00,0.00)	0.00(0.00,0.00)	0.38(0.04,0.50)	0.00(0.00,0.00)	0.00(0.00,0.00)	0.59(0.51,0.67)
cg04827593	ACE	AEfit	0.11(0.05,0.18)	0.57(0.11,1.00)	0.00(0.00,0.00)	0.03(0.00,0.13)	0.00(0.00,0.00)	0.01(0.00,0.01)	0.05(0.00,0.15)	0.00(0.00,0.00)	0.00(0.00,0.00)	0.00(0.00,0.00)	0.00(0.00,0.00)	0.00(0.00,0.01)	0.95(0.83,1.08)
cg24368902	ACE	AEfit	0.12(0.05,0.19)	0.53(0.17,1.00)	0.00(0.00,0.00)	0.00(0.00,0.05)	0.00(0.00,0.00)	0.01(0.00,0.01)	0.11(0.01,0.45)	0.00(0.00,0.00)	0.00(0.00,0.00)	0.26(0.00,0.42)	0.00(0.00,0.00)	0.00(0.00,0.00)	0.63(0.55,0.73)
cg00486708	ACE	AEfit	0.12(0.06,0.18)	0.85(0.35,1.00)	0.00(0.00,0.00)	0.00(0.00,0.06)	0.00(0.00,0.00)	0.01(0.00,0.01)	0.04(0.01,0.14)	0.00(0.00,0.00)	0.00(0.00,0.00)	0.00(0.00,0.00)	0.00(0.00,0.00)	0.00(0.00,0.00)	0.97(0.85,1.08)
cg18980469	ACE	AEfit	-0.11(-0.18,-0.05)	-0.67(-1.00,-0.16)	0.00(0.00,0.00)	0.00(-0.06,0.00)	0.00(0.00,0.00)	-0.01(-0.01,0.00)	0.06(0.00,0.45)	0.00(0.00,0.00)	0.00(0.00,0.00)	0.45(0.08,0.59)	0.00(0.00,0.00)	0.00(0.00,0.00)	0.49(0.43,0.56)
cg11915309	ACE	AEfit	-0.12(-0.18,-0.05)	-0.68(-1.00,-0.15)	0.00(0.00,0.00)	-0.03(-0.13,0.00)	0.00(0.00,0.00)	-0.01(-0.01,0.00)	0.04(0.00,0.14)	0.00(0.00,0.00)	0.00(0.00,0.00)	0.00(0.00,0.00)	0.00(0.00,0.00)	0.00(-0.01,0.00)	0.98(0.86,1.10)
cg19876232	ADE	AEfit	-0.12(-0.18,-0.06)	-0.57(-1.00,-0.25)	0.00(0.00,0.00)	0.00(-0.07,0.00)	0.00(0.00,0.00)	-0.01(-0.01,0.00)	0.09(0.01,0.20)	0.00(0.00,0.00)	0.00(0.00,0.00)	0.00(0.00,0.00)	0.00(0.00,0.00)	0.00(0.00,0.00)	0.94(0.82,1.08)
cg01307130	ADE	AEfit	0.11(0.05,0.17)	0.64(0.27,1.00)	0.00(0.00,0.00)	0.00(0.00,0.03)	0.00(0.00,0.00)	0.01(0.00,0.01)	0.07(0.01,0.18)	0.00(0.00,0.00)	0.00(0.00,0.00)	0.00(0.00,0.00)	0.00(0.00,0.00)	0.00(0.00,0.00)	0.99(0.86,1.12)
cg03759001	ADE	AEfit	-0.11(-0.17,-0.05)	-0.63(-1.00,-0.26)	0.00(0.00,0.00)	0.00(-0.06,0.00)	0.00(0.00,0.00)	-0.01(-0.01,0.00)	0.07(0.01,0.17)	0.00(0.00,0.00)	0.00(0.00,0.00)	0.00(0.00,0.00)	0.00(0.00,0.00)	0.00(0.00,0.00)	0.97(0.85,1.10)
cg07464125	ACE	AEfit	-0.12(-0.19,-0.05)	-0.58(-1.00,-0.14)	0.00(0.00,0.00)	-0.01(-0.09,0.00)	0.00(0.00,0.00)	-0.01(-0.01,0.00)	0.09(0.00,0.49)	0.00(0.00,0.00)	0.00(0.00,0.00)	0.36(0.00,0.52)	0.00(0.00,0.00)	0.00(0.00,0.00)	0.57(0.50,0.66)
cg04126866	ACE	AEfit	0.12(0.05,0.19)	0.53(0.04,1.00)	0.00(0.00,0.00)	0.05(0.00,0.14)	0.00(0.00,0.00)	0.01(0.00,0.01)	0.05(0.00,0.46)	0.00(0.00,0.00)	0.00(0.00,0.00)	0.34(0.00,0.48)	0.00(0.00,0.00)	0.00(0.00,0.01)	0.61(0.53,0.70)
cg23809813	ADE	AEfit	0.12(0.05,0.19)	0.69(0.08,1.00)	0.00(0.00,0.00)	0.03(0.00,0.13)	0.00(0.00,0.00)	0.01(0.00,0.01)	0.05(0.00,0.66)	0.00(0.00,0.00)	0.00(0.00,0.00)	0.54(0.00,0.68)	0.00(0.00,0.00)	0.00(0.00,0.00)	0.42(0.37,0.49)
cg27157038	ACE	AEfit	0.11(0.05,0.17)	0.71(0.29,1.00)	0.00(0.00,0.00)	0.00(0.00,0.05)	0.00(0.00,0.00)	0.01(0.00,0.01)	0.06(0.01,0.16)	0.00(0.00,0.00)	0.00(0.00,0.00)	0.00(0.00,0.00)	0.00(0.00,0.00)	0.00(0.00,0.00)	0.97(0.84,1.09)
cg00653650	ADE	AEfit	0.11(0.05,0.18)	0.75(0.13,1.00)	0.00(0.00,0.00)	0.03(0.00,0.13)	0.00(0.00,0.00)	0.01(0.00,0.01)	0.03(0.00,0.13)	0.00(0.00,0.00)	0.00(0.00,0.00)	0.00(0.00,0.00)	0.00(0.00,0.00)	0.00(0.00,0.01)	0.98(0.86,1.09)
cg11548411	ACE	AEfit	0.12(0.06,0.18)	0.67(0.29,1.00)	0.00(0.00,0.00)	0.00(0.00,0.05)	0.00(0.00,0.00)	0.01(0.00,0.01)	0.06(0.01,0.17)	0.00(0.00,0.00)	0.00(0.00,0.00)	0.00(0.00,0.00)	0.00(0.00,0.00)	0.00(0.00,0.00)	0.94(0.82,1.06)
cg05762694	ACE	AEfit	0.12(0.06,0.17)	0.92(0.34,1.00)	0.00(0.00,0.00)	0.00(0.00,0.06)	0.00(0.00,0.00)	0.01(0.00,0.01)	0.03(0.01,0.14)	0.00(0.00,0.00)	0.00(0.00,0.00)	0.00(0.00,0.00)	0.00(0.00,0.00)	0.00(0.00,0.00)	0.95(0.83,1.06)
cg05959392	ADE	AEfit	-0.12(-0.18,-0.05)	-0.59(-1.00,-0.07)	0.00(0.00,0.00)	-0.05(-0.15,0.00)	0.00(0.00,0.00)	-0.01(-0.01,0.00)	0.04(0.00,0.14)	0.00(0.00,0.00)	0.00(0.00,0.00)	0.00(0.00,0.00)	0.00(0.00,0.00)	0.00(-0.01,0.00)	0.97(0.86,1.09)
cg25363564	ACE	AEfit	-0.11(-0.17,-0.04)	-0.61(-1.00,-0.15)	0.00(0.00,0.00)	0.00(-0.04,0.00)	0.00(0.00,0.00)	-0.01(-0.01,0.00)	0.06(0.00,0.44)	0.00(0.00,0.00)	0.00(0.00,0.00)	0.31(0.00,0.45)	0.00(0.00,0.00)	0.00(0.00,0.00)	0.61(0.53,0.70)
cg12320621	ACE	AEfit	0.11(0.04,0.18)	0.52(0.14,1.00)	0.00(0.00,0.00)	0.00(0.00,0.06)	0.00(0.00,0.00)	0.01(0.00,0.01)	0.09(0.00,0.45)	0.00(0.00,0.00)	0.00(0.00,0.00)	0.36(0.03,0.52)	0.00(0.00,0.00)	0.00(0.00,0.00)	0.55(0.48,0.63)
cg07295678	ACE	AEfit	0.12(0.04,0.18)	0.59(0.12,1.00)	0.00(0.00,0.00)	0.02(0.00,0.09)	0.00(0.00,0.00)	0.01(0.00,0.01)	0.06(0.00,0.39)	0.00(0.00,0.00)	0.00(0.00,0.00)	0.40(0.10,0.53)	0.00(0.00,0.00)	0.00(0.00,0.00)	0.50(0.43,0.58)
cg11594010	ACE	AEfit	0.12(0.05,0.19)	0.55(0.12,1.00)	0.00(0.00,0.00)	0.02(0.00,0.10)	0.00(0.00,0.00)	0.01(0.00,0.01)	0.09(0.00,0.47)	0.00(0.00,0.00)	0.00(0.00,0.00)	0.31(0.00,0.47)	0.00(0.00,0.00)	0.00(0.00,0.00)	0.62(0.54,0.71)
cg02304370	ADE	AEfit	0.19(0.12,0.26)	0.82(0.21,1.00)	0.00(0.00,0.00)	0.10(0.00,0.21)	0.00(0.00,0.00)	0.01(0.01,0.02)	0.07(0.01,0.66)	0.00(0.00,0.00)	0.00(0.00,0.00)	0.63(0.05,0.77)	0.00(0.00,0.00)	0.00(0.00,0.01)	0.34(0.29,0.39)
cg04216117	ACE	AEfit	0.11(0.04,0.18)	0.55(0.14,1.00)	0.00(0.00,0.00)	0.00(0.00,0.06)	0.00(0.00,0.00)	0.01(0.00,0.01)	0.08(0.00,0.48)	0.00(0.00,0.00)	0.00(0.00,0.00)	0.36(0.00,0.51)	0.00(0.00,0.00)	0.00(0.00,0.00)	0.59(0.51,0.68)
cg04893409	ADE	AEfit	0.12(0.06,0.19)	0.63(0.22,1.00)	0.00(0.00,0.00)	0.01(0.00,0.11)	0.00(0.00,0.00)	0.01(0.00,0.01)	0.07(0.01,0.17)	0.00(0.00,0.00)	0.00(0.00,0.00)	0.00(0.00,0.00)	0.00(0.00,0.00)	0.00(0.00,0.01)	0.90(0.79,1.03)
cg20627971	ADE	AEfit	-0.12(-0.18,-0.06)	-0.52(-1.00,-0.20)	0.00(0.00,0.00)	0.00(-0.10,0.00)	0.00(0.00,0.00)	-0.01(-0.01,0.00)	0.11(0.01,0.21)	0.00(0.00,0.00)	0.00(0.00,0.00)	0.00(0.00,0.00)	0.00(0.00,0.00)	0.00(-0.01,0.00)	0.90(0.79,1.04)
cg01311805	ACE	AEfit	-0.11(-0.17,-0.04)	-0.87(-1.00,-0.15)	0.00(0.00,0.00)	0.00(-0.04,0.00)	0.00(0.00,0.00)	-0.01(-0.01,0.00)	0.03(0.00,0.41)	0.00(0.00,0.00)	0.00(0.00,0.00)	0.31(0.00,0.42)	0.00(0.00,0.00)	0.00(0.00,0.00)	0.67(0.58,0.77)
cg03393444	ACE	AEfit	-0.13(-0.19,-0.06)	-0.71(-1.00,-0.13)	0.00(0.00,0.00)	-0.02(-0.11,0.00)	0.00(0.00,0.00)	-0.01(-0.01,0.00)	0.05(0.00,0.43)	0.00(0.00,0.00)	0.00(0.00,0.00)	0.30(0.00,0.43)	0.00(0.00,0.00)	0.00(-0.01,0.00)	0.66(0.58,0.76)
cg07136108	ADE	AEfit	-0.11(-0.18,-0.04)	-0.72(-1.00,-0.11)	0.00(0.00,0.00)	0.00(-0.05,0.00)	0.00(0.00,0.00)	-0.01(-0.01,0.00)	0.05(0.00,0.67)	0.00(0.00,0.00)	0.00(0.00,0.00)	0.59(0.00,0.74)	0.00(0.00,0.00)	0.00(0.00,0.00)	0.40(0.35,0.47)
cg11364273	ACE	AEfit	-0.11(-0.18,-0.05)	-0.51(-1.00,-0.19)	0.00(0.00,0.00)	0.00(-0.09,0.00)	0.00(0.00,0.00)	-0.01(-0.01,0.00)	0.10(0.01,0.20)	0.00(0.00,0.00)	0.00(0.00,0.00)	0.00(0.00,0.00)	0.00(0.00,0.00)	0.00(0.00,0.00)	0.90(0.79,1.04)
cg17153794	ACE	AEfit	-0.11(-0.18,-0.05)	-0.67(-1.00,-0.17)	0.00(0.00,0.00)	0.00(-0.05,0.00)	0.00(0.00,0.00)	-0.01(-0.01,0.00)	0.06(0.00,0.41)	0.00(0.00,0.00)	0.00(0.00,0.00)	0.46(0.13,0.60)	0.00(0.00,0.00)	0.00(0.00,0.00)	0.48(0.42,0.55)
cg05596552	ACE	AEfit	-0.14(-0.20,-0.07)	-0.91(-1.00,-0.24)	0.00(0.00,0.00)	0.00(-0.06,0.00)	0.00(0.00,0.00)	-0.01(-0.01,0.00)	0.05(0.01,0.43)	0.00(0.00,0.00)	0.00(0.00,0.00)	0.36(0.02,0.48)	0.00(0.00,0.00)	0.00(0.00,0.00)	0.61(0.53,0.70)
cg01252023	ACE	AEfit	-0.14(-0.21,-0.07)	-0.52(-1.00,-0.21)	0.00(0.00,0.00)	0.00(-0.07,0.00)	0.00(0.00,0.00)	-0.01(-0.02,0.00)	0.15(0.01,0.48)	0.00(0.00,0.00)	0.00(0.00,0.00)	0.41(0.09,0.60)	0.00(0.00,0.00)	0.00(0.00,0.00)	0.44(0.38,0.50)
cg20853530	ADE	AEfit	0.13(0.06,0.19)	0.73(0.18,1.00)	0.00(0.00,0.00)	0.04(0.00,0.14)	0.00(0.00,0.00)	0.01(0.00,0.01)	0.04(0.00,0.14)	0.00(0.00,0.00)	0.00(0.00,0.00)	0.00(0.00,0.00)	0.00(0.00,0.00)	0.00(0.00,0.01)	0.96(0.84,1.07)
cg13137458	ACE	AEfit	0.12(0.06,0.18)	0.58(0.28,1.00)	0.00(0.00,0.00)	0.00(0.00,0.06)	0.00(0.00,0.00)	0.01(0.00,0.01)	0.10(0.02,0.20)	0.00(0.00,0.00)	0.00(0.00,0.00)	0.00(0.00,0.00)	0.00(0.00,0.00)	0.00(0.00,0.00)	0.95(0.83,1.09)
cg08305652	ACE	AEfit	-0.15(-0.21,-0.09)	-0.60(-1.00,-0.31)	0.00(0.00,0.00)	0.00(-0.09,0.00)	0.00(0.00,0.00)	-0.01(-0.02,-0.01)	0.13(0.03,0.24)	0.00(0.00,0.00)	0.00(0.00,0.00)	0.00(0.00,0.00)	0.00(0.00,0.00)	0.00(0.00,0.00)	0.89(0.78,1.03)
cg27410595	ACE	AEfit	-0.12(-0.19,-0.05)	-0.54(-1.00,-0.13)	0.00(0.00,0.00)	-0.01(-0.10,0.00)	0.00(0.00,0.00)	-0.01(-0.01,0.00)	0.09(0.00,0.46)	0.00(0.00,0.00)	0.00(0.00,0.00)	0.28(0.00,0.44)	0.00(0.00,0.00)	0.00(0.00,0.00)	0.65(0.56,0.74)
cg05469118	ADE	AEfit	-0.17(-0.24,-0.10)	-0.74(-1.00,-0.17)	0.00(0.00,0.00)	-0.06(-0.16,0.00)	0.00(0.00,0.00)	-0.01(-0.02,0.00)	0.08(0.01,0.72)	0.00(0.00,0.00)	0.00(0.00,0.00)	0.58(0.00,0.73)	0.00(0.00,0.00)	0.00(-0.01,0.00)	0.34(0.30,0.40)
cg16639540	ACE	AEfit	0.12(0.05,0.19)	0.62(0.17,1.00)	0.00(0.00,0.00)	0.00(0.00,0.05)	0.00(0.00,0.00)	0.01(0.00,0.01)	0.08(0.01,0.48)	0.00(0.00,0.00)	0.00(0.00,0.00)	0.41(0.03,0.56)	0.00(0.00,0.00)	0.00(0.00,0.00)	0.55(0.48,0.63)
cg06817737	ACE	AEfit	0.15(0.09,0.21)	0.53(0.26,0.91)	0.00(0.00,0.00)	0.01(0.00,0.11)	0.00(0.00,0.00)	0.01(0.00,0.01)	0.15(0.05,0.24)	0.00(0.00,0.00)	0.00(0.00,0.00)	0.00(0.00,0.00)	0.00(0.00,0.00)	0.00(0.00,0.01)	0.81(0.71,0.93)
cg07816873	ACE	AEfit	-0.15(-0.21,-0.08)	-0.51(-1.00,-0.22)	0.00(0.00,0.00)	0.00(-0.05,0.00)	0.00(0.00,0.00)	-0.01(-0.02,-0.01)	0.18(0.02,0.49)	0.00(0.00,0.00)	0.00(0.00,0.00)	0.33(0.05,0.53)	0.00(0.00,0.00)	0.00(0.00,0.00)	0.49(0.42,0.57)
cg26391891	ACE	AEfit	0.16(0.09,0.23)	0.71(0.14,1.00)	0.00(0.00,0.00)	0.06(0.00,0.15)	0.00(0.00,0.00)	0.01(0.00,0.01)	0.06(0.00,0.43)	0.00(0.00,0.00)	0.00(0.00,0.00)	0.30(0.00,0.43)	0.00(0.00,0.00)	0.00(0.00,0.01)	0.66(0.58,0.76)
cg13376104	ADE	AEfit	0.11(0.05,0.16)	0.68(0.26,1.00)	0.00(0.00,0.00)	0.00(0.00,0.06)	0.00(0.00,0.00)	0.01(0.00,0.01)	0.05(0.01,0.15)	0.00(0.00,0.00)	0.00(0.00,0.00)	0.00(0.00,0.00)	0.00(0.00,0.00)	0.00(0.00,0.00)	0.96(0.84,1.08)
cg01868559	ADE	AEfit	-0.14(-0.21,-0.08)	-0.60(-1.00,-0.27)	0.00(0.00,0.00)	-0.01(-0.11,0.00)	0.00(0.00,0.00)	-0.01(-0.01,0.00)	0.10(0.02,0.21)	0.00(0.00,0.00)	0.00(0.00,0.00)	0.00(0.00,0.00)	0.00(0.00,0.00)	0.00(-0.01,0.00)	0.89(0.78,1.02)
cg15645479	ADE	AEfit	-0.12(-0.18,-0.06)	-0.56(-1.00,-0.25)	0.00(0.00,0.00)	0.00(-0.05,0.00)	0.00(0.00,0.00)	-0.01(-0.01,0.00)	0.09(0.01,0.19)	0.00(0.00,0.00)	0.00(0.00,0.00)	0.00(0.00,0.00)	0.00(0.00,0.00)	0.00(0.00,0.00)	0.90(0.79,1.03)
cg07219978	ACE	AEfit	-0.11(-0.18,-0.04)	-0.51(-1.00,-0.13)	0.00(0.00,0.00)	0.00(-0.06,0.00)	0.00(0.00,0.00)	-0.01(-0.01,0.00)	0.09(0.00,0.32)	0.00(0.00,0.00)	0.00(0.00,0.00)	0.66(0.43,0.84)	0.00(0.00,0.00)	0.00(0.00,0.00)	0.27(0.23,0.31)
cg08456993	ACE	AEfit	-0.13(-0.19,-0.06)	-0.51(-1.00,-0.25)	0.00(0.00,0.00)	0.00(-0.06,0.00)	0.00(0.00,0.00)	-0.01(-0.01,0.00)	0.13(0.02,0.24)	0.00(0.00,0.00)	0.00(0.00,0.00)	0.00(0.00,0.00)	0.00(0.00,0.00)	0.00(0.00,0.00)	0.90(0.78,1.04)
cg24402372	ACE	AEfit	0.12(0.05,0.19)	0.86(0.14,1.00)	0.00(0.00,0.00)	0.01(0.00,0.09)	0.00(0.00,0.00)	0.01(0.00,0.01)	0.04(0.00,0.42)	0.00(0.00,0.00)	0.00(0.00,0.00)	0.31(0.00,0.42)	0.00(0.00,0.00)	0.00(0.00,0.00)	0.66(0.57,0.75)
cg12097550	ADE	AEfit	-0.13(-0.20,-0.06)	-0.93(-1.00,-0.12)	0.00(0.00,0.00)	-0.03(-0.14,0.00)	0.00(0.00,0.00)	-0.01(-0.01,0.00)	0.03(0.00,0.69)	0.00(0.00,0.00)	0.00(0.00,0.00)	0.61(0.00,0.73)	0.00(0.00,0.00)	0.00(0.00,0.00)	0.37(0.32,0.43)
cg16915863	ADE	AEfit	-0.13(-0.21,-0.06)	-0.53(-1.00,-0.15)	0.00(0.00,0.00)	0.00(-0.07,0.00)	0.00(0.00,0.00)	-0.01(-0.02,0.00)	0.14(0.01,0.80)	0.00(0.00,0.00)	0.00(0.00,0.00)	0.72(0.09,0.94)	0.00(0.00,0.00)	0.00(0.00,0.00)	0.14(0.12,0.16)
cg26397188	ADE	AEfit	0.11(0.05,0.17)	0.65(0.22,1.00)	0.00(0.00,0.00)	0.00(0.00,0.09)	0.00(0.00,0.00)	0.01(0.00,0.01)	0.06(0.00,0.16)	0.00(0.00,0.00)	0.00(0.00,0.00)	0.00(0.00,0.00)	0.00(0.00,0.00)	0.00(0.00,0.00)	0.97(0.85,1.10)
cg01871427	ADE	AEfit	-0.11(-0.17,-0.04)	-0.79(-1.00,-0.10)	0.00(0.00,0.00)	0.00(-0.07,0.00)	0.00(0.00,0.00)	-0.01(-0.01,0.00)	0.04(0.00,0.66)	0.00(0.00,0.00)	0.00(0.00,0.00)	0.55(0.00,0.68)	0.00(0.00,0.00)	0.00(0.00,0.00)	0.44(0.38,0.51)
cg02757682	ADE	AEfit	0.11(0.05,0.17)	0.62(0.22,1.00)	0.00(0.00,0.00)	0.00(0.00,0.08)	0.00(0.00,0.00)	0.01(0.00,0.01)	0.06(0.00,0.16)	0.00(0.00,0.00)	0.00(0.00,0.00)	0.00(0.00,0.00)	0.00(0.00,0.00)	0.00(0.00,0.00)	0.92(0.81,1.04)
cg07668671	ACE	AEfit	-0.12(-0.18,-0.05)	-0.62(-1.00,-0.17)	0.00(0.00,0.00)	0.00(-0.06,0.00)	0.00(0.00,0.00)	-0.01(-0.01,0.00)	0.08(0.01,0.45)	0.00(0.00,0.00)	0.00(0.00,0.00)	0.29(0.00,0.44)	0.00(0.00,0.00)	0.00(0.00,0.00)	0.66(0.57,0.76)
cg08726999	ACE	AEfit	0.12(0.06,0.18)	0.75(0.31,1.00)	0.00(0.00,0.00)	0.00(0.00,0.07)	0.00(0.00,0.00)	0.01(0.00,0.01)	0.06(0.01,0.16)	0.00(0.00,0.00)	0.00(0.00,0.00)	0.00(0.00,0.00)	0.00(0.00,0.00)	0.00(0.00,0.00)	1.01(0.88,1.13)
cg25930673	ACE	AEfit	-0.12(-0.19,-0.05)	-0.66(-1.00,-0.17)	0.00(0.00,0.00)	0.00(-0.05,0.00)	0.00(0.00,0.00)	-0.01(-0.01,0.00)	0.07(0.01,0.43)	0.00(0.00,0.00)	0.00(0.00,0.00)	0.46(0.11,0.60)	0.00(0.00,0.00)	0.00(0.00,0.00)	0.45(0.40,0.52)
cg17306339	ACE	AEfit	-0.12(-0.18,-0.05)	-0.88(-1.00,-0.18)	0.00(0.00,0.00)	0.00(-0.06,0.00)	0.00(0.00,0.00)	-0.01(-0.01,0.00)	0.04(0.01,0.46)	0.00(0.00,0.00)	0.00(0.00,0.00)	0.37(0.00,0.48)	0.00(0.00,0.00)	0.00(0.00,0.00)	0.59(0.52,0.68)
cg00472528	ADE	AEfit	-0.13(-0.20,-0.06)	-0.68(-1.00,-0.18)	0.00(0.00,0.00)	0.00(-0.04,0.00)	0.00(0.00,0.00)	-0.01(-0.02,0.00)	0.09(0.01,0.65)	0.00(0.00,0.00)	0.00(0.00,0.00)	0.52(0.00,0.70)	0.00(0.00,0.00)	0.00(0.00,0.00)	0.48(0.41,0.56)
cg14386126	ACE	AEfit	-0.13(-0.20,-0.06)	-0.73(-1.00,-0.17)	0.00(0.00,0.00)	-0.01(-0.09,0.00)	0.00(0.00,0.00)	-0.01(-0.01,0.00)	0.06(0.01,0.46)	0.00(0.00,0.00)	0.00(0.00,0.00)	0.38(0.00,0.51)	0.00(0.00,0.00)	0.00(0.00,0.00)	0.55(0.48,0.63)
cg03619081	ADE	AEfit	0.11(0.05,0.18)	0.82(0.09,1.00)	0.00(0.00,0.00)	0.04(0.00,0.14)	0.00(0.00,0.00)	0.01(0.00,0.01)	0.02(0.00,0.12)	0.00(0.00,0.00)	0.00(0.00,0.00)	0.00(0.00,0.00)	0.00(0.00,0.00)	0.00(0.00,0.01)	0.98(0.86,1.08)
cg21232015	ACE	AEfit	0.16(0.10,0.23)	0.59(0.23,1.00)	0.00(0.00,0.00)	0.01(0.00,0.09)	0.00(0.00,0.00)	0.01(0.01,0.02)	0.15(0.02,0.54)	0.00(0.00,0.00)	0.00(0.00,0.00)	0.32(0.00,0.51)	0.00(0.00,0.00)	0.00(0.00,0.00)	0.54(0.47,0.63)
cg02861781	ADE	AEfit	0.11(0.05,0.17)	0.60(0.26,1.00)	0.00(0.00,0.00)	0.00(0.00,0.04)	0.00(0.00,0.00)	0.01(0.00,0.01)	0.08(0.01,0.18)	0.00(0.00,0.00)	0.00(0.00,0.00)	0.00(0.00,0.00)	0.00(0.00,0.00)	0.00(0.00,0.00)	0.96(0.84,1.09)
cg17574785	ADE	AEfit	-0.16(-0.23,-0.08)	-0.59(-1.00,-0.15)	0.00(0.00,0.00)	-0.05(-0.15,0.00)	0.00(0.00,0.00)	-0.01(-0.02,0.00)	0.11(0.01,0.75)	0.00(0.00,0.00)	0.00(0.00,0.00)	0.56(0.00,0.75)	0.00(0.00,0.00)	0.00(0.00,0.00)	0.32(0.27,0.37)
cg22179082	ACE	AEfit	0.12(0.06,0.19)	0.75(0.15,1.00)	0.00(0.00,0.00)	0.01(0.00,0.09)	0.00(0.00,0.00)	0.01(0.00,0.01)	0.05(0.00,0.42)	0.00(0.00,0.00)	0.00(0.00,0.00)	0.46(0.11,0.59)	0.00(0.00,0.00)	0.00(0.00,0.00)	0.50(0.44,0.58)
cg09975620	ADE	AEfit	0.12(0.06,0.18)	0.54(0.26,1.00)	0.00(0.00,0.00)	0.00(0.00,0.07)	0.00(0.00,0.00)	0.01(0.00,0.01)	0.11(0.02,0.21)	0.00(0.00,0.00)	0.00(0.00,0.00)	0.00(0.00,0.00)	0.00(0.00,0.00)	0.00(0.00,0.00)	0.91(0.80,1.05)
cg21150108	ACE	AEfit	-0.14(-0.20,-0.07)	-0.80(-1.00,-0.23)	0.00(0.00,0.00)	0.00(-0.06,0.00)	0.00(0.00,0.00)	-0.01(-0.01,-0.01)	0.06(0.01,0.43)	0.00(0.00,0.00)	0.00(0.00,0.00)	0.29(0.00,0.41)	0.00(0.00,0.00)	0.00(0.00,0.00)	0.66(0.57,0.75)
cg21790851	ACE	AEfit	0.11(0.04,0.18)	0.56(0.16,1.00)	0.00(0.00,0.00)	0.00(0.00,0.03)	0.00(0.00,0.00)	0.01(0.00,0.01)	0.09(0.00,0.47)	0.00(0.00,0.00)	0.00(0.00,0.00)	0.34(0.00,0.49)	0.00(0.00,0.00)	0.00(0.00,0.00)	0.60(0.52,0.69)
cg25021575	ADE	AEfit	0.11(0.05,0.18)	0.76(0.24,1.00)	0.00(0.00,0.00)	0.00(0.00,0.10)	0.00(0.00,0.00)	0.01(0.00,0.01)	0.05(0.00,0.15)	0.00(0.00,0.00)	0.00(0.00,0.00)	0.00(0.00,0.00)	0.00(0.00,0.00)	0.00(0.00,0.01)	0.96(0.84,1.08)
cg11622324	ADE	AEfit	0.11(0.05,0.18)	0.62(0.21,1.00)	0.00(0.00,0.00)	0.00(0.00,0.10)	0.00(0.00,0.00)	0.01(0.00,0.01)	0.07(0.01,0.17)	0.00(0.00,0.00)	0.00(0.00,0.00)	0.00(0.00,0.00)	0.00(0.00,0.00)	0.00(0.00,0.01)	0.94(0.82,1.07)
cg21885864	ADE	AEfit	0.12(0.06,0.18)	0.63(0.29,1.00)	0.00(0.00,0.00)	0.00(0.00,0.06)	0.00(0.00,0.00)	0.01(0.00,0.01)	0.08(0.01,0.18)	0.00(0.00,0.00)	0.00(0.00,0.00)	0.00(0.00,0.00)	0.00(0.00,0.00)	0.00(0.00,0.00)	0.94(0.83,1.08)
cg07472704	ADE	AEfit	-0.15(-0.22,-0.08)	-0.68(-1.00,-0.13)	0.00(0.00,0.00)	-0.07(-0.18,0.00)	0.00(0.00,0.00)	-0.01(-0.01,0.00)	0.07(0.01,0.77)	0.00(0.00,0.00)	0.00(0.00,0.00)	0.64(0.00,0.79)	0.00(0.00,0.00)	0.00(0.00,0.00)	0.28(0.24,0.32)
cg00804338	ACE	AEfit	-0.17(-0.23,-0.10)	-0.97(-1.00,-0.49)	0.00(0.00,0.00)	0.00(-0.03,0.00)	0.00(0.00,0.00)	-0.01(-0.02,-0.01)	0.06(0.02,0.18)	0.00(0.00,0.00)	0.00(0.00,0.00)	0.80(0.65,0.93)	0.00(0.00,0.00)	0.00(0.00,0.00)	0.12(0.11,0.14)
cg09925855	ACE	AEfit	0.12(0.05,0.19)	0.54(0.15,1.00)	0.00(0.00,0.00)	0.00(0.00,0.07)	0.00(0.00,0.00)	0.01(0.00,0.01)	0.11(0.01,0.54)	0.00(0.00,0.00)	0.00(0.00,0.00)	0.40(0.00,0.57)	0.00(0.00,0.00)	0.00(0.00,0.00)	0.50(0.44,0.58)
cg25140501	ADE	AEfit	-0.11(-0.17,-0.05)	-0.59(-1.00,-0.25)	0.00(0.00,0.00)	0.00(-0.05,0.00)	0.00(0.00,0.00)	-0.01(-0.01,0.00)	0.07(0.01,0.17)	0.00(0.00,0.00)	0.00(0.00,0.00)	0.00(0.00,0.00)	0.00(0.00,0.00)	0.00(0.00,0.00)	0.91(0.79,1.03)
cg02456288	ADE	AEfit	0.16(0.09,0.22)	0.52(0.27,0.82)	0.00(0.00,0.00)	0.01(0.00,0.11)	0.00(0.00,0.00)	0.01(0.01,0.02)	0.18(0.08,0.29)	0.00(0.00,0.00)	0.00(0.00,0.00)	0.00(0.00,0.00)	0.00(0.00,0.00)	0.00(0.00,0.01)	0.83(0.72,0.96)
cg23545258	ACE	AEfit	0.11(0.05,0.17)	0.93(0.21,1.00)	0.00(0.00,0.00)	0.01(0.00,0.11)	0.00(0.00,0.00)	0.01(0.00,0.01)	0.02(0.00,0.13)	0.00(0.00,0.00)	0.00(0.00,0.00)	0.00(0.00,0.00)	0.00(0.00,0.00)	0.00(0.00,0.01)	0.98(0.86,1.08)
cg21554616	ACE	AEfit	-0.12(-0.19,-0.05)	-0.80(-1.00,-0.12)	0.00(0.00,0.00)	-0.02(-0.10,0.00)	0.00(0.00,0.00)	-0.01(-0.01,0.00)	0.04(0.00,0.45)	0.00(0.00,0.00)	0.00(0.00,0.00)	0.35(0.00,0.47)	0.00(0.00,0.00)	0.00(-0.01,0.00)	0.63(0.56,0.72)
cg01036746	ACE	AEfit	0.11(0.05,0.17)	0.53(0.22,1.00)	0.00(0.00,0.00)	0.00(0.00,0.05)	0.00(0.00,0.00)	0.01(0.00,0.01)	0.09(0.01,0.19)	0.00(0.00,0.00)	0.00(0.00,0.00)	0.00(0.00,0.00)	0.00(0.00,0.00)	0.00(0.00,0.00)	0.89(0.78,1.02)
cg18185987	ADE	AEfit	0.12(0.06,0.19)	0.81(0.29,1.00)	0.00(0.00,0.00)	0.01(0.00,0.10)	0.00(0.00,0.00)	0.01(0.00,0.01)	0.05(0.01,0.15)	0.00(0.00,0.00)	0.00(0.00,0.00)	0.00(0.00,0.00)	0.00(0.00,0.00)	0.00(0.00,0.01)	0.96(0.84,1.07)
cg05131266	ACE	AEfit	0.13(0.06,0.20)	0.85(0.19,1.00)	0.00(0.00,0.00)	0.00(0.00,0.07)	0.00(0.00,0.00)	0.01(0.00,0.01)	0.05(0.01,0.40)	0.00(0.00,0.00)	0.00(0.00,0.00)	0.46(0.13,0.58)	0.00(0.00,0.00)	0.00(0.00,0.00)	0.50(0.43,0.57)
cg18560571	ACE	AEfit	0.13(0.06,0.19)	0.53(0.17,1.00)	0.00(0.00,0.00)	0.00(0.00,0.08)	0.00(0.00,0.00)	0.01(0.00,0.01)	0.12(0.01,0.51)	0.00(0.00,0.00)	0.00(0.00,0.00)	0.32(0.00,0.50)	0.00(0.00,0.00)	0.00(0.00,0.00)	0.58(0.50,0.67)
cg02893779	ADE	AEfit	0.11(0.04,0.17)	0.79(0.17,1.00)	0.00(0.00,0.00)	0.02(0.00,0.12)	0.00(0.00,0.00)	0.01(0.00,0.01)	0.03(0.00,0.13)	0.00(0.00,0.00)	0.00(0.00,0.00)	0.00(0.00,0.00)	0.00(0.00,0.00)	0.00(0.00,0.01)	0.97(0.85,1.07)
cg05023903	ACE	AEfit	0.11(0.05,0.18)	0.57(0.15,1.00)	0.00(0.00,0.00)	0.02(0.00,0.12)	0.00(0.00,0.00)	0.01(0.00,0.01)	0.06(0.00,0.16)	0.00(0.00,0.00)	0.00(0.00,0.00)	0.00(0.00,0.00)	0.00(0.00,0.00)	0.00(0.00,0.01)	0.93(0.81,1.06)
cg26312888	ACE	AEfit	-0.13(-0.20,-0.07)	-0.57(-1.00,-0.19)	0.00(0.00,0.00)	0.00(-0.08,0.00)	0.00(0.00,0.00)	-0.01(-0.01,0.00)	0.11(0.01,0.48)	0.00(0.00,0.00)	0.00(0.00,0.00)	0.34(0.01,0.51)	0.00(0.00,0.00)	0.00(0.00,0.00)	0.55(0.48,0.64)
cg01991514	ACE	AEfit	0.11(0.05,0.18)	0.73(0.17,1.00)	0.00(0.00,0.00)	0.00(0.00,0.04)	0.00(0.00,0.00)	0.01(0.00,0.01)	0.05(0.00,0.45)	0.00(0.00,0.00)	0.00(0.00,0.00)	0.39(0.04,0.52)	0.00(0.00,0.00)	0.00(0.00,0.00)	0.59(0.51,0.68)
cg19525780	ADE	AEfit	0.11(0.05,0.17)	0.65(0.22,1.00)	0.00(0.00,0.00)	0.00(0.00,0.09)	0.00(0.00,0.00)	0.01(0.00,0.01)	0.06(0.00,0.16)	0.00(0.00,0.00)	0.00(0.00,0.00)	0.00(0.00,0.00)	0.00(0.00,0.00)	0.00(0.00,0.00)	0.97(0.85,1.09)
cg01707885	ACE	AEfit	-0.12(-0.18,-0.06)	-0.54(-1.00,-0.25)	0.00(0.00,0.00)	0.00(-0.04,0.00)	0.00(0.00,0.00)	-0.01(-0.01,0.00)	0.10(0.01,0.20)	0.00(0.00,0.00)	0.00(0.00,0.00)	0.00(0.00,0.00)	0.00(0.00,0.00)	0.00(0.00,0.00)	0.91(0.79,1.04)
cg12509344	ADE	AEfit	-0.11(-0.17,-0.05)	-0.52(-1.00,-0.14)	0.00(0.00,0.00)	-0.01(-0.11,0.00)	0.00(0.00,0.00)	-0.01(-0.01,0.00)	0.08(0.00,0.18)	0.00(0.00,0.00)	0.00(0.00,0.00)	0.00(0.00,0.00)	0.00(0.00,0.00)	0.00(-0.01,0.00)	0.93(0.81,1.06)
cg25114752	ACE	AEfit	0.11(0.04,0.18)	0.80(0.14,1.00)	0.00(0.00,0.00)	0.00(0.00,0.07)	0.00(0.00,0.00)	0.01(0.00,0.01)	0.04(0.00,0.45)	0.00(0.00,0.00)	0.00(0.00,0.00)	0.41(0.02,0.53)	0.00(0.00,0.00)	0.00(0.00,0.00)	0.55(0.48,0.63)
cg13361023	ACE	AEfit	0.12(0.06,0.19)	0.76(0.19,1.00)	0.00(0.00,0.00)	0.00(0.00,0.06)	0.00(0.00,0.00)	0.01(0.00,0.01)	0.06(0.01,0.45)	0.00(0.00,0.00)	0.00(0.00,0.00)	0.43(0.10,0.56)	0.00(0.00,0.00)	0.00(0.00,0.00)	0.54(0.47,0.61)
cg02248826	ADE	AEfit	0.15(0.09,0.21)	0.51(0.27,0.80)	0.00(0.00,0.00)	0.00(0.00,0.08)	0.00(0.00,0.00)	0.01(0.01,0.02)	0.18(0.08,0.28)	0.00(0.00,0.00)	0.00(0.00,0.00)	0.00(0.00,0.00)	0.00(0.00,0.00)	0.00(0.00,0.00)	0.84(0.74,0.97)
cg03199192	ACE	AEfit	-0.17(-0.24,-0.10)	-0.67(-1.00,-0.31)	0.00(0.00,0.00)	0.00(-0.06,0.00)	0.00(0.00,0.00)	-0.01(-0.02,-0.01)	0.14(0.02,0.42)	0.00(0.00,0.00)	0.00(0.00,0.00)	0.46(0.19,0.63)	0.00(0.00,0.00)	0.00(0.00,0.00)	0.39(0.34,0.45)
cg08034855	ACE	AEfit	0.11(0.05,0.17)	0.51(0.22,1.00)	0.00(0.00,0.00)	0.00(0.00,0.08)	0.00(0.00,0.00)	0.01(0.00,0.01)	0.11(0.02,0.21)	0.00(0.00,0.00)	0.00(0.00,0.00)	0.00(0.00,0.00)	0.00(0.00,0.00)	0.00(0.00,0.00)	0.90(0.79,1.04)
cg07340020	ADE	AEfit	0.11(0.05,0.18)	0.51(0.07,1.00)	0.00(0.00,0.00)	0.04(0.00,0.14)	0.00(0.00,0.00)	0.01(0.00,0.01)	0.05(0.00,0.15)	0.00(0.00,0.00)	0.00(0.00,0.00)	0.00(0.00,0.00)	0.00(0.00,0.00)	0.00(0.00,0.01)	0.94(0.82,1.07)
cg16717122	ACE	AEfit	0.15(0.08,0.22)	0.64(0.16,1.00)	0.00(0.00,0.00)	0.05(0.00,0.13)	0.00(0.00,0.00)	0.01(0.00,0.01)	0.07(0.00,0.44)	0.00(0.00,0.00)	0.00(0.00,0.00)	0.39(0.05,0.54)	0.00(0.00,0.00)	0.00(0.00,0.01)	0.54(0.47,0.62)
cg24687805	ACE	AEfit	0.12(0.06,0.19)	0.75(0.19,1.00)	0.00(0.00,0.00)	0.00(0.00,0.07)	0.00(0.00,0.00)	0.01(0.00,0.01)	0.06(0.01,0.46)	0.00(0.00,0.00)	0.00(0.00,0.00)	0.38(0.00,0.51)	0.00(0.00,0.00)	0.00(0.00,0.00)	0.58(0.51,0.67)
cg24263283	ADE	AEfit	-0.11(-0.18,-0.04)	-0.59(-1.00,-0.11)	0.00(0.00,0.00)	0.00(-0.06,0.00)	0.00(0.00,0.00)	-0.01(-0.01,0.00)	0.08(0.00,0.74)	0.00(0.00,0.00)	0.00(0.00,0.00)	0.66(0.01,0.83)	0.00(0.00,0.00)	0.00(0.00,0.00)	0.30(0.26,0.35)
cg12061118	ADE	AEfit	0.12(0.06,0.19)	0.64(0.24,1.00)	0.00(0.00,0.00)	0.01(0.00,0.10)	0.00(0.00,0.00)	0.01(0.00,0.01)	0.07(0.01,0.17)	0.00(0.00,0.00)	0.00(0.00,0.00)	0.00(0.00,0.00)	0.00(0.00,0.00)	0.00(0.00,0.01)	0.93(0.81,1.05)
cg04789403	ACE	AEfit	-0.11(-0.17,-0.04)	-0.92(-1.00,-0.14)	0.00(0.00,0.00)	0.00(-0.07,0.00)	0.00(0.00,0.00)	-0.01(-0.01,0.00)	0.03(0.00,0.42)	0.00(0.00,0.00)	0.00(0.00,0.00)	0.31(0.00,0.42)	0.00(0.00,0.00)	0.00(0.00,0.00)	0.67(0.58,0.76)
cg12006399	ACE	AEfit	-0.16(-0.23,-0.09)	-0.78(-1.00,-0.27)	0.00(0.00,0.00)	-0.02(-0.08,0.00)	0.00(0.00,0.00)	-0.01(-0.02,0.00)	0.07(0.01,0.29)	0.00(0.00,0.00)	0.00(0.00,0.00)	0.64(0.42,0.78)	0.00(0.00,0.00)	0.00(0.00,0.00)	0.28(0.24,0.32)
cg00721530	ACE	AEfit	0.11(0.04,0.18)	0.54(0.14,1.00)	0.00(0.00,0.00)	0.00(0.00,0.05)	0.00(0.00,0.00)	0.01(0.00,0.01)	0.09(0.00,0.46)	0.00(0.00,0.00)	0.00(0.00,0.00)	0.30(0.00,0.46)	0.00(0.00,0.00)	0.00(0.00,0.00)	0.62(0.54,0.71)
cg19670290	ADE	AEfit	-0.15(-0.22,-0.08)	-0.80(-1.00,-0.16)	0.00(0.00,0.00)	-0.04(-0.14,0.00)	0.00(0.00,0.00)	-0.01(-0.02,0.00)	0.06(0.01,0.69)	0.00(0.00,0.00)	0.00(0.00,0.00)	0.58(0.00,0.72)	0.00(0.00,0.00)	0.00(0.00,0.00)	0.37(0.32,0.43)
cg00659931	ACE	AEfit	-0.11(-0.18,-0.04)	-0.80(-1.00,-0.09)	0.00(0.00,0.00)	-0.02(-0.10,0.00)	0.00(0.00,0.00)	-0.01(-0.01,0.00)	0.03(0.00,0.42)	0.00(0.00,0.00)	0.00(0.00,0.00)	0.32(0.00,0.43)	0.00(0.00,0.00)	0.00(-0.01,0.00)	0.66(0.58,0.76)
cg16519923	ACE	AEfit	-0.12(-0.18,-0.05)	-0.75(-1.00,-0.18)	0.00(0.00,0.00)	0.00(-0.04,0.00)	0.00(0.00,0.00)	-0.01(-0.01,0.00)	0.05(0.01,0.43)	0.00(0.00,0.00)	0.00(0.00,0.00)	0.34(0.00,0.47)	0.00(0.00,0.00)	0.00(0.00,0.00)	0.60(0.52,0.68)
cg08324636	ADE	AEfit	-0.11(-0.17,-0.04)	-0.53(-1.00,-0.02)	0.00(0.00,0.00)	-0.04(-0.14,0.00)	0.00(0.00,0.00)	-0.01(-0.01,0.00)	0.05(0.00,0.17)	0.00(0.00,0.00)	0.00(0.00,0.00)	0.00(0.00,0.00)	0.00(0.00,0.00)	0.00(-0.01,0.00)	0.99(0.86,1.12)
cg23758485	ACE	AEfit	-0.11(-0.18,-0.04)	-0.51(-1.00,-0.15)	0.00(0.00,0.00)	0.00(-0.03,0.00)	0.00(0.00,0.00)	-0.01(-0.01,0.00)	0.10(0.00,0.47)	0.00(0.00,0.00)	0.00(0.00,0.00)	0.35(0.01,0.52)	0.00(0.00,0.00)	0.00(0.00,0.00)	0.53(0.46,0.61)
cg16953064	ACE	AEfit	-0.11(-0.18,-0.05)	-0.58(-1.00,-0.08)	0.00(0.00,0.00)	-0.04(-0.14,0.00)	0.00(0.00,0.00)	-0.01(-0.01,0.00)	0.04(0.00,0.14)	0.00(0.00,0.00)	0.00(0.00,0.00)	0.00(0.00,0.00)	0.00(0.00,0.00)	0.00(-0.01,0.00)	0.94(0.82,1.06)
cg07128102	ACE	AEfit	0.12(0.05,0.18)	0.62(0.17,1.00)	0.00(0.00,0.00)	0.00(0.00,0.05)	0.00(0.00,0.00)	0.01(0.00,0.01)	0.07(0.00,0.39)	0.00(0.00,0.00)	0.00(0.00,0.00)	0.48(0.18,0.63)	0.00(0.00,0.00)	0.00(0.00,0.00)	0.44(0.38,0.51)
cg08807414	ACE	AEfit	0.15(0.08,0.22)	0.87(0.12,1.00)	0.00(0.00,0.00)	0.07(0.01,0.14)	0.00(0.00,0.00)	0.01(0.00,0.01)	0.03(0.00,0.38)	0.00(0.00,0.00)	0.00(0.00,0.00)	0.58(0.24,0.71)	0.00(0.00,0.00)	0.00(0.00,0.01)	0.46(0.40,0.53)
cg26723054	ACE	AEfit	0.11(0.04,0.18)	0.92(0.17,1.00)	0.00(0.00,0.00)	0.00(0.00,0.04)	0.00(0.00,0.00)	0.01(0.00,0.01)	0.03(0.00,0.43)	0.00(0.00,0.00)	0.00(0.00,0.00)	0.36(0.00,0.47)	0.00(0.00,0.00)	0.00(0.00,0.00)	0.59(0.51,0.67)
cg08255481	ACE	AEfit	0.12(0.05,0.18)	0.73(0.18,1.00)	0.00(0.00,0.00)	0.00(0.00,0.04)	0.00(0.00,0.00)	0.01(0.00,0.01)	0.05(0.01,0.44)	0.00(0.00,0.00)	0.00(0.00,0.00)	0.32(0.00,0.45)	0.00(0.00,0.00)	0.00(0.00,0.00)	0.64(0.55,0.73)
cg05540133	ACE	AEfit	-0.14(-0.20,-0.08)	-0.87(-1.00,-0.39)	0.00(0.00,0.00)	0.00(-0.08,0.00)	0.00(0.00,0.00)	-0.01(-0.01,-0.01)	0.05(0.01,0.17)	0.00(0.00,0.00)	0.00(0.00,0.00)	0.00(0.00,0.00)	0.00(0.00,0.00)	0.00(0.00,0.00)	0.98(0.84,1.09)
cg03172657	ADE	AEfit	0.13(0.06,0.20)	0.60(0.11,1.00)	0.00(0.00,0.00)	0.04(0.00,0.14)	0.00(0.00,0.00)	0.01(0.00,0.01)	0.08(0.00,0.72)	0.00(0.00,0.00)	0.00(0.00,0.00)	0.63(0.00,0.80)	0.00(0.00,0.00)	0.00(0.00,0.00)	0.35(0.30,0.40)
cg00206490	ACE	AEfit	0.11(0.05,0.18)	0.59(0.14,1.00)	0.00(0.00,0.00)	0.00(0.00,0.08)	0.00(0.00,0.00)	0.01(0.00,0.01)	0.08(0.00,0.43)	0.00(0.00,0.00)	0.00(0.00,0.00)	0.28(0.00,0.42)	0.00(0.00,0.00)	0.00(0.00,0.00)	0.62(0.54,0.72)
cg07130392	ADE	AEfit	0.11(0.05,0.17)	0.62(0.20,1.00)	0.00(0.00,0.00)	0.00(0.00,0.09)	0.00(0.00,0.00)	0.01(0.00,0.01)	0.06(0.00,0.17)	0.00(0.00,0.00)	0.00(0.00,0.00)	0.00(0.00,0.00)	0.00(0.00,0.00)	0.00(0.00,0.00)	0.95(0.82,1.08)
cg00911794	ACE	AEfit	0.15(0.08,0.21)	0.81(0.26,1.00)	0.00(0.00,0.00)	0.00(0.00,0.05)	0.00(0.00,0.00)	0.01(0.01,0.02)	0.07(0.01,0.44)	0.00(0.00,0.00)	0.00(0.00,0.00)	0.46(0.11,0.60)	0.00(0.00,0.00)	0.00(0.00,0.00)	0.48(0.41,0.55)
cg26591066	ACE	AEfit	0.12(0.06,0.17)	0.87(0.33,1.00)	0.00(0.00,0.00)	0.00(0.00,0.06)	0.00(0.00,0.00)	0.01(0.00,0.01)	0.04(0.01,0.15)	0.00(0.00,0.00)	0.00(0.00,0.00)	0.00(0.00,0.00)	0.00(0.00,0.00)	0.00(0.00,0.00)	0.98(0.85,1.09)
cg04864453	ACE	AEfit	-0.12(-0.19,-0.05)	-0.61(-1.00,-0.17)	0.00(0.00,0.00)	0.00(-0.06,0.00)	0.00(0.00,0.00)	-0.01(-0.01,0.00)	0.08(0.01,0.45)	0.00(0.00,0.00)	0.00(0.00,0.00)	0.44(0.16,0.60)	0.00(0.00,0.00)	0.00(0.00,0.00)	0.51(0.44,0.59)
cg13781853	ACE	AEfit	0.11(0.05,0.17)	0.67(0.26,1.00)	0.00(0.00,0.00)	0.00(0.00,0.05)	0.00(0.00,0.00)	0.01(0.00,0.01)	0.05(0.01,0.15)	0.00(0.00,0.00)	0.00(0.00,0.00)	0.00(0.00,0.00)	0.00(0.00,0.00)	0.00(0.00,0.00)	0.92(0.81,1.04)
cg20617917	ACE	AEfit	-0.12(-0.19,-0.05)	-0.55(-1.00,-0.18)	0.00(0.00,0.00)	0.00(-0.03,0.00)	0.00(0.00,0.00)	-0.01(-0.01,0.00)	0.10(0.01,0.48)	0.00(0.00,0.00)	0.00(0.00,0.00)	0.40(0.05,0.57)	0.00(0.00,0.00)	0.00(0.00,0.00)	0.50(0.43,0.57)
cg17434724	ACE	AEfit	-0.11(-0.18,-0.05)	-0.53(-1.00,-0.19)	0.00(0.00,0.00)	0.00(-0.10,0.00)	0.00(0.00,0.00)	-0.01(-0.01,0.00)	0.09(0.01,0.20)	0.00(0.00,0.00)	0.00(0.00,0.00)	0.00(0.00,0.00)	0.00(0.00,0.00)	0.00(0.00,0.00)	0.92(0.80,1.05)
cg23163754	ADE	AEfit	0.12(0.05,0.18)	0.53(0.09,1.00)	0.00(0.00,0.00)	0.04(0.00,0.14)	0.00(0.00,0.00)	0.01(0.00,0.01)	0.06(0.00,0.16)	0.00(0.00,0.00)	0.00(0.00,0.00)	0.00(0.00,0.00)	0.00(0.00,0.00)	0.00(0.00,0.01)	0.95(0.83,1.07)
cg08206308	ACE	AEfit	-0.12(-0.19,-0.05)	-0.56(-1.00,-0.18)	0.00(0.00,0.00)	0.00(-0.05,0.00)	0.00(0.00,0.00)	-0.01(-0.01,0.00)	0.10(0.01,0.50)	0.00(0.00,0.00)	0.00(0.00,0.00)	0.38(0.00,0.55)	0.00(0.00,0.00)	0.00(0.00,0.00)	0.55(0.48,0.63)
cg07716089	ACE	AEfit	0.12(0.05,0.18)	0.67(0.01,1.00)	0.00(0.00,0.00)	0.05(0.00,0.14)	0.00(0.00,0.00)	0.01(0.00,0.01)	0.03(0.00,0.38)	0.00(0.00,0.00)	0.00(0.00,0.00)	0.26(0.00,0.37)	0.00(0.00,0.00)	0.00(0.00,0.01)	0.73(0.64,0.84)
cg17370412	ACE	AEfit	0.18(0.11,0.24)	0.85(0.33,1.00)	0.00(0.00,0.00)	0.00(0.00,0.05)	0.00(0.00,0.00)	0.01(0.01,0.02)	0.09(0.03,0.46)	0.00(0.00,0.00)	0.00(0.00,0.00)	0.36(0.02,0.48)	0.00(0.00,0.00)	0.00(0.00,0.00)	0.56(0.48,0.64)
cg08314240	ADE	AEfit	0.14(0.08,0.20)	0.97(0.37,1.00)	0.00(0.00,0.00)	0.01(0.00,0.11)	0.00(0.00,0.00)	0.01(0.00,0.01)	0.04(0.01,0.14)	0.00(0.00,0.00)	0.00(0.00,0.00)	0.00(0.00,0.00)	0.00(0.00,0.00)	0.00(0.00,0.01)	0.96(0.84,1.06)
cg24325790	ADE	AEfit	0.13(0.07,0.19)	0.53(0.26,1.00)	0.00(0.00,0.00)	0.00(0.00,0.07)	0.00(0.00,0.00)	0.01(0.00,0.01)	0.12(0.02,0.22)	0.00(0.00,0.00)	0.00(0.00,0.00)	0.00(0.00,0.00)	0.00(0.00,0.00)	0.00(0.00,0.00)	0.91(0.80,1.05)
cg05330360	ACE	AEfit	-0.19(-0.26,-0.13)	-0.67(-1.00,-0.32)	0.00(0.00,0.00)	0.00(-0.06,0.00)	0.00(0.00,0.00)	-0.01(-0.02,-0.01)	0.17(0.04,0.51)	0.00(0.00,0.00)	0.00(0.00,0.00)	0.37(0.06,0.56)	0.00(0.00,0.00)	0.00(0.00,0.00)	0.45(0.39,0.53)
cg11287987	ACE	AEfit	-0.19(-0.26,-0.13)	-0.82(-1.00,-0.35)	0.00(0.00,0.00)	0.00(-0.06,0.00)	0.00(0.00,0.00)	-0.01(-0.02,-0.01)	0.12(0.03,0.49)	0.00(0.00,0.00)	0.00(0.00,0.00)	0.31(0.00,0.44)	0.00(0.00,0.00)	0.00(0.00,0.00)	0.59(0.51,0.67)
cg03572011	ADE	AEfit	-0.11(-0.18,-0.04)	-0.93(-1.00,-0.12)	0.00(0.00,0.00)	0.00(-0.10,0.00)	0.00(0.00,0.00)	-0.01(-0.01,0.00)	0.03(0.00,0.57)	0.00(0.00,0.00)	0.00(0.00,0.00)	0.65(0.10,0.78)	0.00(0.00,0.00)	0.00(0.00,0.00)	0.39(0.34,0.46)
cg25105522	ACE	AEfit	-0.18(-0.25,-0.12)	-0.72(-1.00,-0.32)	0.00(0.00,0.00)	0.00(-0.04,0.00)	0.00(0.00,0.00)	-0.01(-0.02,-0.01)	0.13(0.03,0.50)	0.00(0.00,0.00)	0.00(0.00,0.00)	0.34(0.00,0.50)	0.00(0.00,0.00)	0.00(0.00,0.00)	0.50(0.43,0.58)
cg05303057	ADE	AEfit	0.17(0.11,0.23)	0.59(0.37,0.90)	0.00(0.00,0.00)	0.00(0.00,0.07)	0.00(0.00,0.00)	0.01(0.01,0.02)	0.17(0.07,0.27)	0.00(0.00,0.00)	0.00(0.00,0.00)	0.00(0.00,0.00)	0.00(0.00,0.00)	0.00(0.00,0.00)	0.78(0.68,0.89)
cg15672749	ADE	AEfit	-0.13(-0.19,-0.07)	-0.54(-1.00,-0.23)	0.00(0.00,0.00)	0.00(-0.10,0.00)	0.00(0.00,0.00)	-0.01(-0.01,0.00)	0.11(0.02,0.22)	0.00(0.00,0.00)	0.00(0.00,0.00)	0.00(0.00,0.00)	0.00(0.00,0.00)	0.00(-0.01,0.00)	0.90(0.79,1.03)
cg21977256	ACE	AEfit	0.11(0.05,0.17)	0.67(0.25,1.00)	0.00(0.00,0.00)	0.00(0.00,0.06)	0.00(0.00,0.00)	0.01(0.00,0.01)	0.05(0.01,0.16)	0.00(0.00,0.00)	0.00(0.00,0.00)	0.00(0.00,0.00)	0.00(0.00,0.00)	0.00(0.00,0.00)	0.96(0.84,1.09)
cg22027897	ADE	AEfit	0.13(0.07,0.19)	0.52(0.26,1.00)	0.00(0.00,0.00)	0.00(0.00,0.04)	0.00(0.00,0.00)	0.01(0.00,0.01)	0.13(0.03,0.24)	0.00(0.00,0.00)	0.00(0.00,0.00)	0.00(0.00,0.00)	0.00(0.00,0.00)	0.00(0.00,0.00)	0.91(0.79,1.05)
cg26619043	ACE	AEfit	-0.11(-0.18,-0.04)	-0.68(-1.00,-0.06)	0.00(0.00,0.00)	-0.03(-0.11,0.00)	0.00(0.00,0.00)	-0.01(-0.01,0.00)	0.03(0.00,0.42)	0.00(0.00,0.00)	0.00(0.00,0.00)	0.44(0.07,0.56)	0.00(0.00,0.00)	0.00(-0.01,0.00)	0.55(0.48,0.63)
cg12443604	ADE	AEfit	-0.13(-0.20,-0.06)	-0.63(-1.00,-0.14)	0.00(0.00,0.00)	0.00(-0.10,0.00)	0.00(0.00,0.00)	-0.01(-0.01,0.00)	0.09(0.01,0.77)	0.00(0.00,0.00)	0.00(0.00,0.00)	0.65(0.00,0.82)	0.00(0.00,0.00)	0.00(0.00,0.00)	0.26(0.23,0.30)
cg08510930	ACE	AEfit	0.11(0.05,0.18)	0.84(0.18,1.00)	0.00(0.00,0.00)	0.00(0.00,0.04)	0.00(0.00,0.00)	0.01(0.00,0.01)	0.04(0.00,0.35)	0.00(0.00,0.00)	0.00(0.00,0.00)	0.36(0.08,0.46)	0.00(0.00,0.00)	0.00(0.00,0.00)	0.56(0.49,0.64)
cg12027254	ACE	AEfit	0.16(0.09,0.23)	0.52(0.23,1.00)	0.00(0.00,0.00)	0.00(0.00,0.06)	0.00(0.00,0.00)	0.01(0.01,0.02)	0.20(0.02,0.54)	0.00(0.00,0.00)	0.00(0.00,0.00)	0.25(0.00,0.48)	0.00(0.00,0.00)	0.00(0.00,0.00)	0.55(0.48,0.64)
cg10375710	ACE	AEfit	-0.11(-0.18,-0.05)	-0.54(-1.00,-0.13)	0.00(0.00,0.00)	0.00(-0.08,0.00)	0.00(0.00,0.00)	-0.01(-0.01,0.00)	0.09(0.00,0.48)	0.00(0.00,0.00)	0.00(0.00,0.00)	0.33(0.00,0.49)	0.00(0.00,0.00)	0.00(0.00,0.00)	0.60(0.52,0.69)
cg24630593	ADE	AEfit	0.12(0.06,0.18)	0.71(0.23,1.00)	0.00(0.00,0.00)	0.01(0.00,0.11)	0.00(0.00,0.00)	0.01(0.00,0.01)	0.05(0.00,0.15)	0.00(0.00,0.00)	0.00(0.00,0.00)	0.00(0.00,0.00)	0.00(0.00,0.00)	0.00(0.00,0.01)	0.95(0.84,1.07)
cg24545728	ACE	AEfit	-0.11(-0.18,-0.04)	-0.61(-1.00,-0.08)	0.00(0.00,0.00)	-0.02(-0.10,0.00)	0.00(0.00,0.00)	-0.01(-0.01,0.00)	0.05(0.00,0.49)	0.00(0.00,0.00)	0.00(0.00,0.00)	0.38(0.00,0.52)	0.00(0.00,0.00)	0.00(-0.01,0.00)	0.58(0.51,0.67)
cg06090161	ACE	AEfit	0.19(0.12,0.26)	0.61(0.32,1.00)	0.00(0.00,0.00)	0.00(0.00,0.04)	0.00(0.00,0.00)	0.01(0.01,0.02)	0.21(0.04,0.54)	0.00(0.00,0.00)	0.00(0.00,0.00)	0.36(0.07,0.56)	0.00(0.00,0.00)	0.00(0.00,0.00)	0.44(0.38,0.51)
cg11690666	ACE	AEfit	0.11(0.05,0.18)	0.84(0.16,1.00)	0.00(0.00,0.00)	0.00(0.00,0.07)	0.00(0.00,0.00)	0.01(0.00,0.01)	0.04(0.00,0.47)	0.00(0.00,0.00)	0.00(0.00,0.00)	0.38(0.00,0.50)	0.00(0.00,0.00)	0.00(0.00,0.00)	0.62(0.54,0.71)
cg10802700	ADE	AEfit	0.13(0.06,0.20)	0.80(0.17,1.00)	0.00(0.00,0.00)	0.00(0.00,0.05)	0.00(0.00,0.00)	0.01(0.00,0.01)	0.06(0.01,0.61)	0.00(0.00,0.00)	0.00(0.00,0.00)	0.51(0.00,0.65)	0.00(0.00,0.00)	0.00(0.00,0.00)	0.42(0.36,0.49)
cg22175624	ADE	AEfit	0.13(0.07,0.19)	0.78(0.35,1.00)	0.00(0.00,0.00)	0.00(0.00,0.08)	0.00(0.00,0.00)	0.01(0.00,0.01)	0.06(0.01,0.16)	0.00(0.00,0.00)	0.00(0.00,0.00)	0.00(0.00,0.00)	0.00(0.00,0.00)	0.00(0.00,0.00)	0.95(0.83,1.07)
cg16755833	ACE	AEfit	0.11(0.04,0.17)	0.73(0.11,1.00)	0.00(0.00,0.00)	0.00(0.00,0.08)	0.00(0.00,0.00)	0.01(0.00,0.01)	0.04(0.00,0.41)	0.00(0.00,0.00)	0.00(0.00,0.00)	0.36(0.02,0.48)	0.00(0.00,0.00)	0.00(0.00,0.00)	0.61(0.53,0.70)
cg06914048	ACE	AEfit	0.14(0.08,0.20)	0.62(0.33,1.00)	0.00(0.00,0.00)	0.00(0.00,0.05)	0.00(0.00,0.00)	0.01(0.01,0.01)	0.11(0.02,0.21)	0.00(0.00,0.00)	0.00(0.00,0.00)	0.00(0.00,0.00)	0.00(0.00,0.00)	0.00(0.00,0.00)	0.92(0.80,1.06)
cg06734250	ACE	AEfit	0.11(0.06,0.18)	0.59(0.24,1.00)	0.00(0.00,0.00)	0.00(0.00,0.08)	0.00(0.00,0.00)	0.01(0.00,0.01)	0.08(0.01,0.18)	0.00(0.00,0.00)	0.00(0.00,0.00)	0.00(0.00,0.00)	0.00(0.00,0.00)	0.00(0.00,0.00)	0.94(0.82,1.07)
cg11900210	ACE	AEfit	-0.11(-0.17,-0.04)	-0.83(-1.00,-0.07)	0.00(0.00,0.00)	-0.02(-0.10,0.00)	0.00(0.00,0.00)	-0.01(-0.01,0.00)	0.03(0.00,0.44)	0.00(0.00,0.00)	0.00(0.00,0.00)	0.35(0.00,0.46)	0.00(0.00,0.00)	0.00(-0.01,0.00)	0.64(0.55,0.73)
cg25023275	ACE	AEfit	0.13(0.06,0.19)	0.51(0.18,1.00)	0.00(0.00,0.00)	0.02(0.00,0.12)	0.00(0.00,0.00)	0.01(0.00,0.01)	0.11(0.01,0.21)	0.00(0.00,0.00)	0.00(0.00,0.00)	0.00(0.00,0.00)	0.00(0.00,0.00)	0.00(0.00,0.01)	0.93(0.81,1.06)
cg05100634	ACE	AEfit	-0.20(-0.27,-0.13)	-0.62(-1.00,-0.38)	0.00(0.00,0.00)	0.00(-0.04,0.00)	0.00(0.00,0.00)	-0.01(-0.02,-0.01)	0.23(0.08,0.43)	0.00(0.00,0.00)	0.00(0.00,0.00)	0.58(0.37,0.76)	0.00(0.00,0.00)	0.00(0.00,0.00)	0.18(0.16,0.21)
cg25423077	ADE	AEfit	-0.13(-0.20,-0.06)	-0.62(-1.00,-0.14)	0.00(0.00,0.00)	0.00(-0.05,0.00)	0.00(0.00,0.00)	-0.01(-0.01,0.00)	0.09(0.01,0.70)	0.00(0.00,0.00)	0.00(0.00,0.00)	0.55(0.00,0.71)	0.00(0.00,0.00)	0.00(0.00,0.00)	0.35(0.31,0.41)
cg02758247	ADE	AEfit	-0.12(-0.19,-0.05)	-0.59(-1.00,-0.12)	0.00(0.00,0.00)	0.00(-0.06,0.00)	0.00(0.00,0.00)	-0.01(-0.01,0.00)	0.08(0.00,0.73)	0.00(0.00,0.00)	0.00(0.00,0.00)	0.60(0.00,0.78)	0.00(0.00,0.00)	0.00(0.00,0.00)	0.32(0.28,0.37)
cg22068629	ACE	AEfit	0.15(0.08,0.22)	0.87(0.27,1.00)	0.00(0.00,0.00)	0.00(0.00,0.06)	0.00(0.00,0.00)	0.01(0.01,0.02)	0.06(0.01,0.39)	0.00(0.00,0.00)	0.00(0.00,0.00)	0.52(0.21,0.65)	0.00(0.00,0.00)	0.00(0.00,0.00)	0.45(0.39,0.51)
cg26665507	ACE	AEfit	-0.12(-0.18,-0.06)	-0.62(-1.00,-0.29)	0.00(0.00,0.00)	0.00(-0.05,0.00)	0.00(0.00,0.00)	-0.01(-0.01,0.00)	0.08(0.01,0.19)	0.00(0.00,0.00)	0.00(0.00,0.00)	0.00(0.00,0.00)	0.00(0.00,0.00)	0.00(0.00,0.00)	0.95(0.83,1.08)
cg17789464	ACE	AEfit	0.11(0.05,0.16)	0.86(0.28,1.00)	0.00(0.00,0.00)	0.00(0.00,0.07)	0.00(0.00,0.00)	0.01(0.00,0.01)	0.03(0.00,0.14)	0.00(0.00,0.00)	0.00(0.00,0.00)	0.00(0.00,0.00)	0.00(0.00,0.00)	0.00(0.00,0.00)	0.97(0.85,1.08)
cg15174682	ACE	AEfit	0.13(0.06,0.20)	0.53(0.16,1.00)	0.00(0.00,0.00)	0.02(0.00,0.08)	0.00(0.00,0.00)	0.01(0.00,0.01)	0.11(0.01,0.40)	0.00(0.00,0.00)	0.00(0.00,0.00)	0.56(0.29,0.75)	0.00(0.00,0.00)	0.00(0.00,0.00)	0.36(0.31,0.42)
cg03189871	ACE	AEfit	0.12(0.05,0.18)	0.75(0.18,1.00)	0.00(0.00,0.00)	0.03(0.00,0.12)	0.00(0.00,0.00)	0.01(0.00,0.01)	0.03(0.00,0.13)	0.00(0.00,0.00)	0.00(0.00,0.00)	0.00(0.00,0.00)	0.00(0.00,0.00)	0.00(0.00,0.01)	0.95(0.83,1.05)
cg08356214	ACE	AEfit	-0.11(-0.17,-0.04)	-0.78(-1.00,-0.15)	0.00(0.00,0.00)	0.00(-0.06,0.00)	0.00(0.00,0.00)	-0.01(-0.01,0.00)	0.04(0.00,0.42)	0.00(0.00,0.00)	0.00(0.00,0.00)	0.36(0.00,0.47)	0.00(0.00,0.00)	0.00(0.00,0.00)	0.58(0.50,0.66)
cg23659333	ACE	AEfit	-0.11(-0.18,-0.04)	-0.62(-1.00,-0.07)	0.00(0.00,0.00)	-0.03(-0.11,0.00)	0.00(0.00,0.00)	-0.01(-0.01,0.00)	0.05(0.00,0.45)	0.00(0.00,0.00)	0.00(0.00,0.00)	0.35(0.00,0.48)	0.00(0.00,0.00)	0.00(-0.01,0.00)	0.63(0.55,0.72)
cg21053051	ACE	AEfit	-0.11(-0.17,-0.05)	-0.89(-1.00,-0.29)	0.00(0.00,0.00)	0.00(-0.08,0.00)	0.00(0.00,0.00)	-0.01(-0.01,0.00)	0.03(0.00,0.14)	0.00(0.00,0.00)	0.00(0.00,0.00)	0.00(0.00,0.00)	0.00(0.00,0.00)	0.00(0.00,0.00)	0.96(0.84,1.06)
cg04731926	ADE	AEfit	-0.16(-0.23,-0.09)	-0.89(-1.00,-0.21)	0.00(0.00,0.00)	0.00(-0.09,0.00)	0.00(0.00,0.00)	-0.01(-0.02,-0.01)	0.07(0.02,0.71)	0.00(0.00,0.00)	0.00(0.00,0.00)	0.59(0.00,0.71)	0.00(0.00,0.00)	0.00(0.00,0.00)	0.34(0.29,0.39)
cg12287945	ADE	AEfit	-0.12(-0.19,-0.05)	-0.63(-1.00,-0.14)	0.00(0.00,0.00)	0.00(-0.05,0.00)	0.00(0.00,0.00)	-0.01(-0.01,0.00)	0.08(0.01,0.70)	0.00(0.00,0.00)	0.00(0.00,0.00)	0.55(0.00,0.71)	0.00(0.00,0.00)	0.00(0.00,0.00)	0.33(0.29,0.38)
cg16464322	ADE	AEfit	-0.11(-0.18,-0.04)	-0.73(-1.00,-0.11)	0.00(0.00,0.00)	0.00(-0.08,0.00)	0.00(0.00,0.00)	-0.01(-0.01,0.00)	0.05(0.00,0.68)	0.00(0.00,0.00)	0.00(0.00,0.00)	0.55(0.00,0.69)	0.00(0.00,0.00)	0.00(0.00,0.00)	0.42(0.36,0.48)
cg23088184	ACE	AEfit	-0.12(-0.19,-0.05)	-0.87(-1.00,-0.16)	0.00(0.00,0.00)	0.00(-0.08,0.00)	0.00(0.00,0.00)	-0.01(-0.01,0.00)	0.04(0.00,0.45)	0.00(0.00,0.00)	0.00(0.00,0.00)	0.36(0.00,0.48)	0.00(0.00,0.00)	0.00(0.00,0.00)	0.61(0.53,0.70)
cg06522456	ACE	AEfit	-0.14(-0.21,-0.07)	-0.70(-1.00,-0.22)	0.00(0.00,0.00)	0.00(-0.07,0.00)	0.00(0.00,0.00)	-0.01(-0.02,-0.01)	0.08(0.01,0.44)	0.00(0.00,0.00)	0.00(0.00,0.00)	0.35(0.02,0.48)	0.00(0.00,0.00)	0.00(0.00,0.00)	0.58(0.50,0.67)
cg08319238	ACE	AEfit	-0.12(-0.19,-0.06)	-0.55(-1.00,-0.16)	0.00(0.00,0.00)	0.00(-0.08,0.00)	0.00(0.00,0.00)	-0.01(-0.01,0.00)	0.10(0.01,0.47)	0.00(0.00,0.00)	0.00(0.00,0.00)	0.29(0.00,0.45)	0.00(0.00,0.00)	0.00(0.00,0.00)	0.62(0.53,0.71)
cg10379209	ADE	AEfit	0.13(0.07,0.19)	0.54(0.22,1.00)	0.00(0.00,0.00)	0.01(0.00,0.11)	0.00(0.00,0.00)	0.01(0.00,0.01)	0.12(0.02,0.22)	0.00(0.00,0.00)	0.00(0.00,0.00)	0.00(0.00,0.00)	0.00(0.00,0.00)	0.00(0.00,0.01)	0.91(0.80,1.05)
cg21072025	ACE	AEfit	0.13(0.07,0.18)	0.72(0.33,1.00)	0.00(0.00,0.00)	0.00(0.00,0.04)	0.00(0.00,0.00)	0.01(0.00,0.01)	0.06(0.01,0.17)	0.00(0.00,0.00)	0.00(0.00,0.00)	0.00(0.00,0.00)	0.00(0.00,0.00)	0.00(0.00,0.00)	0.95(0.83,1.07)
cg15498274	ACE	AEfit	-0.11(-0.17,-0.04)	-0.59(-1.00,-0.14)	0.00(0.00,0.00)	0.00(-0.06,0.00)	0.00(0.00,0.00)	-0.01(-0.01,0.00)	0.07(0.00,0.44)	0.00(0.00,0.00)	0.00(0.00,0.00)	0.31(0.00,0.45)	0.00(0.00,0.00)	0.00(0.00,0.00)	0.64(0.56,0.74)
cg22945556	ACE	AEfit	-0.14(-0.20,-0.07)	-0.52(-1.00,-0.18)	0.00(0.00,0.00)	0.00(-0.07,0.00)	0.00(0.00,0.00)	-0.01(-0.02,0.00)	0.15(0.01,0.50)	0.00(0.00,0.00)	0.00(0.00,0.00)	0.44(0.09,0.64)	0.00(0.00,0.00)	0.00(0.00,0.00)	0.43(0.37,0.49)
cg09341448	ACE	AEfit	-0.12(-0.18,-0.05)	-0.59(-1.00,-0.10)	0.00(0.00,0.00)	-0.02(-0.10,0.00)	0.00(0.00,0.00)	-0.01(-0.01,0.00)	0.06(0.00,0.44)	0.00(0.00,0.00)	0.00(0.00,0.00)	0.30(0.00,0.44)	0.00(0.00,0.00)	0.00(-0.01,0.00)	0.62(0.54,0.71)
cg10776862	ADE	AEfit	-0.11(-0.18,-0.04)	-0.51(-1.00,-0.11)	0.00(0.00,0.00)	0.00(-0.07,0.00)	0.00(0.00,0.00)	-0.01(-0.01,0.00)	0.10(0.00,0.76)	0.00(0.00,0.00)	0.00(0.00,0.00)	0.60(0.00,0.80)	0.00(0.00,0.00)	0.00(0.00,0.00)	0.33(0.29,0.38)
cg22753548	ADE	AEfit	0.12(0.05,0.19)	0.89(0.07,1.00)	0.00(0.00,0.00)	0.06(0.00,0.16)	0.00(0.00,0.00)	0.01(0.00,0.01)	0.02(0.00,0.76)	0.00(0.00,0.00)	0.00(0.00,0.00)	0.73(0.01,0.85)	0.00(0.00,0.00)	0.00(0.00,0.00)	0.25(0.22,0.29)
cg06693983	ADE	AEfit	-0.13(-0.20,-0.06)	-0.95(-1.00,-0.15)	0.00(0.00,0.00)	0.00(-0.04,0.00)	0.00(0.00,0.00)	-0.01(-0.02,0.00)	0.04(0.01,0.71)	0.00(0.00,0.00)	0.00(0.00,0.00)	0.76(0.10,0.89)	0.00(0.00,0.00)	0.00(0.00,0.00)	0.27(0.23,0.31)
cg10659886	ACE	AEfit	0.13(0.06,0.19)	0.78(0.19,1.00)	0.00(0.00,0.00)	0.00(0.00,0.06)	0.00(0.00,0.00)	0.01(0.00,0.01)	0.06(0.01,0.47)	0.00(0.00,0.00)	0.00(0.00,0.00)	0.35(0.00,0.48)	0.00(0.00,0.00)	0.00(0.00,0.00)	0.62(0.54,0.71)
cg11701312	ADE	AEfit	-0.12(-0.19,-0.05)	-0.81(-1.00,-0.05)	0.00(0.00,0.00)	-0.07(-0.17,0.00)	0.00(0.00,0.00)	-0.01(-0.01,0.00)	0.03(0.00,0.61)	0.00(0.00,0.00)	0.00(0.00,0.00)	0.53(0.00,0.65)	0.00(0.00,0.00)	0.00(-0.01,0.00)	0.43(0.37,0.50)
cg02167438	ACE	AEfit	0.12(0.05,0.19)	0.62(0.16,1.00)	0.00(0.00,0.00)	0.00(0.00,0.08)	0.00(0.00,0.00)	0.01(0.00,0.01)	0.08(0.00,0.42)	0.00(0.00,0.00)	0.00(0.00,0.00)	0.25(0.00,0.40)	0.00(0.00,0.00)	0.00(0.00,0.00)	0.68(0.59,0.79)
cg12890388	ADE	AEfit	0.12(0.05,0.18)	0.71(0.19,1.00)	0.00(0.00,0.00)	0.02(0.00,0.12)	0.00(0.00,0.00)	0.01(0.00,0.01)	0.04(0.00,0.15)	0.00(0.00,0.00)	0.00(0.00,0.00)	0.00(0.00,0.00)	0.00(0.00,0.00)	0.00(0.00,0.01)	0.94(0.82,1.06)
cg27158481	ADE	AEfit	-0.11(-0.18,-0.04)	-0.62(-1.00,-0.07)	0.00(0.00,0.00)	-0.04(-0.14,0.00)	0.00(0.00,0.00)	-0.01(-0.01,0.00)	0.05(0.00,0.63)	0.00(0.00,0.00)	0.00(0.00,0.00)	0.51(0.00,0.65)	0.00(0.00,0.00)	0.00(0.00,0.00)	0.40(0.35,0.47)
cg02310296	ACE	AEfit	0.14(0.07,0.20)	0.54(0.21,1.00)	0.00(0.00,0.00)	0.00(0.00,0.04)	0.00(0.00,0.00)	0.01(0.01,0.02)	0.14(0.01,0.50)	0.00(0.00,0.00)	0.00(0.00,0.00)	0.27(0.00,0.46)	0.00(0.00,0.00)	0.00(0.00,0.00)	0.64(0.55,0.74)
cg27254482	ACE	AEfit	0.15(0.08,0.22)	0.59(0.15,1.00)	0.00(0.00,0.00)	0.04(0.00,0.13)	0.00(0.00,0.00)	0.01(0.00,0.01)	0.08(0.00,0.46)	0.00(0.00,0.00)	0.00(0.00,0.00)	0.34(0.00,0.48)	0.00(0.00,0.00)	0.00(0.00,0.01)	0.58(0.50,0.66)
cg23656110	ACE	AEfit	-0.11(-0.18,-0.05)	-0.54(-1.00,-0.14)	0.00(0.00,0.00)	0.00(-0.05,0.00)	0.00(0.00,0.00)	-0.01(-0.01,0.00)	0.09(0.00,0.46)	0.00(0.00,0.00)	0.00(0.00,0.00)	0.29(0.00,0.45)	0.00(0.00,0.00)	0.00(0.00,0.00)	0.62(0.54,0.72)
cg22635096	ADE	AEfit	0.19(0.12,0.26)	0.60(0.23,1.00)	0.00(0.00,0.00)	0.03(0.00,0.14)	0.00(0.00,0.00)	0.01(0.01,0.02)	0.19(0.02,0.75)	0.00(0.00,0.00)	0.00(0.00,0.00)	0.48(0.00,0.72)	0.00(0.00,0.00)	0.00(0.00,0.00)	0.38(0.33,0.44)
cg12365606	ADE	AEfit	-0.11(-0.17,-0.05)	-0.65(-1.00,-0.26)	0.00(0.00,0.00)	0.00(-0.07,0.00)	0.00(0.00,0.00)	-0.01(-0.01,0.00)	0.06(0.01,0.18)	0.00(0.00,0.00)	0.00(0.00,0.00)	0.00(0.00,0.00)	0.00(0.00,0.00)	0.00(0.00,0.00)	0.94(0.82,1.07)
cg21703572	ADE	AEfit	-0.12(-0.18,-0.06)	-0.56(-1.00,-0.27)	0.00(0.00,0.00)	0.00(-0.04,0.00)	0.00(0.00,0.00)	-0.01(-0.01,0.00)	0.09(0.01,0.20)	0.00(0.00,0.00)	0.00(0.00,0.00)	0.00(0.00,0.00)	0.00(0.00,0.00)	0.00(0.00,0.00)	0.91(0.79,1.04)
cg22564583	ACE	AEfit	0.12(0.06,0.17)	0.71(0.30,1.00)	0.00(0.00,0.00)	0.00(0.00,0.04)	0.00(0.00,0.00)	0.01(0.00,0.01)	0.06(0.01,0.17)	0.00(0.00,0.00)	0.00(0.00,0.00)	0.00(0.00,0.00)	0.00(0.00,0.00)	0.00(0.00,0.00)	0.99(0.87,1.12)
cg19070798	ADE	AEfit	-0.11(-0.18,-0.05)	-0.54(-1.00,-0.02)	0.00(0.00,0.00)	-0.04(-0.15,0.00)	0.00(0.00,0.00)	-0.01(-0.01,0.00)	0.05(0.00,0.18)	0.00(0.00,0.00)	0.00(0.00,0.00)	0.00(0.00,0.00)	0.00(0.00,0.00)	0.00(-0.01,0.00)	1.01(0.87,1.15)
cg07059402	ADE	AEfit	-0.11(-0.18,-0.04)	-0.55(-1.00,-0.10)	0.00(0.00,0.00)	-0.01(-0.11,0.00)	0.00(0.00,0.00)	-0.01(-0.01,0.00)	0.08(0.00,0.69)	0.00(0.00,0.00)	0.00(0.00,0.00)	0.69(0.10,0.87)	0.00(0.00,0.00)	0.00(0.00,0.00)	0.23(0.20,0.26)
cg06803995	ADE	AEfit	0.15(0.10,0.21)	0.78(0.42,1.00)	0.00(0.00,0.00)	0.00(0.00,0.08)	0.00(0.00,0.00)	0.01(0.01,0.02)	0.08(0.02,0.19)	0.00(0.00,0.00)	0.00(0.00,0.00)	0.00(0.00,0.00)	0.00(0.00,0.00)	0.00(0.00,0.00)	0.94(0.82,1.06)
*model1, best-fitting saturated ACE or ADE models; model2, submodels; Rph, phenotypic correlations; Ra, genetic correlations on additive genetic variance; Rc, environmental correlations on common environmental variance; Rd, genetic correlations on nonadditive genetic variance; Re, environmental correlations on unique environmental variance; A11, the variance component of the additive genetic fact…

## Sheet: Supplementary Table 6
Supplementary Table 6 Parameter Estimates in Best-Fitting Bivariate Models for Obesity Measures and CpGs That Shared with Commonly Related SNPs with Obesity Measures and Phenotypic Correlations Exceeding 0.1 (CpG Group ④)
CPG	model1	model2	Rph	Ra	Rc	Re	A11	A12	A22	C11	C12	C22	E11	E12	E22
BMI
cg01512113	ADE	AEfit	0.11(0.05,0.18)	0.21(0.08,0.33)	0.00(0.00,0.00)	0.00(0.00,0.08)	7.55(6.17,9.12)	0.43(0.16,0.70)	0.56(0.47,0.68)	0.00(0.00,0.00)	0.00(0.00,0.00)	0.00(0.00,0.00)	6.32(5.51,7.29)	0.00(0.00,0.14)	0.44(0.38,0.50)
cg16430505	ADE	AEfit	-0.11(-0.18,-0.05)	-0.23(-0.37,-0.10)	0.00(0.00,0.00)	0.00(-0.04,0.00)	7.57(6.19,9.15)	-0.42(-0.68,-0.17)	0.43(0.33,0.54)	0.00(0.00,0.00)	0.00(0.00,0.00)	0.00(0.00,0.00)	6.31(5.50,7.28)	0.00(-0.07,0.00)	0.59(0.52,0.68)
cg04111102	ADE	AEfit	-0.12(-0.18,-0.04)	-0.08(-1.00,0.00)	0.00(0.00,0.00)	-0.06(-0.16,0.00)	7.55(6.16,9.12)	-0.34(-0.63,-0.06)	0.02(0.00,0.51)	0.00(0.00,0.00)	0.00(0.00,0.00)	0.54(0.05,0.66)	6.32(5.51,7.30)	-0.10(-0.28,0.00)	0.47(0.41,0.55)
cg05352161	ADE	AEfit	-0.11(-0.18,-0.05)	-0.27(-0.46,-0.08)	0.00(0.00,0.00)	-0.02(-0.12,0.00)	7.58(6.19,9.15)	-0.39(-0.67,-0.11)	0.27(0.16,0.38)	0.00(0.00,0.00)	0.00(0.00,0.00)	0.00(0.00,0.00)	6.31(5.50,7.28)	-0.04(-0.27,0.00)	0.77(0.67,0.89)
cg00934037	ACE	AEfit	-0.11(-0.18,-0.04)	-0.91(-1.00,-0.03)	0.00(0.00,0.00)	-0.04(-0.11,0.00)	7.56(6.17,9.13)	-0.30(-0.59,-0.02)	0.01(0.00,0.30)	0.00(0.00,0.00)	0.00(0.00,0.00)	0.59(0.31,0.71)	6.32(5.51,7.29)	-0.11(-0.27,0.00)	0.41(0.35,0.46)
cg19808620	ACE	AEfit	-0.11(-0.18,-0.04)	-0.29(-1.00,-0.11)	0.00(0.00,0.00)	0.00(-0.04,0.00)	7.49(6.11,9.06)	-0.42(-0.68,-0.16)	0.27(0.01,0.60)	0.00(0.00,0.00)	0.00(0.00,0.00)	0.27(0.00,0.53)	6.35(5.53,7.33)	0.00(-0.08,0.00)	0.44(0.38,0.51)
cg18985828	ADE	AEfit	-0.12(-0.19,-0.05)	-0.17(-0.32,-0.02)	0.00(0.00,0.00)	-0.08(-0.17,0.00)	7.55(6.17,9.12)	-0.32(-0.60,-0.04)	0.44(0.34,0.55)	0.00(0.00,0.00)	0.00(0.00,0.00)	0.00(0.00,0.00)	6.32(5.51,7.29)	-0.15(-0.34,0.00)	0.56(0.49,0.65)
cg14515364	ADE	AEfit	-0.13(-0.20,-0.06)	-0.22(-0.33,-0.10)	0.00(0.00,0.00)	0.00(-0.09,0.00)	7.58(6.19,9.15)	-0.50(-0.79,-0.23)	0.70(0.60,0.82)	0.00(0.00,0.00)	0.00(0.00,0.00)	0.00(0.00,0.00)	6.30(5.50,7.27)	0.00(-0.13,0.00)	0.33(0.29,0.38)
cg25206134	ACE	AEfit	0.11(0.04,0.18)	0.35(0.11,1.00)	0.00(0.00,0.00)	0.00(0.00,0.04)	7.57(6.18,9.14)	0.41(0.14,0.68)	0.19(0.01,0.49)	0.00(0.00,0.00)	0.00(0.00,0.00)	0.48(0.18,0.71)	6.31(5.50,7.28)	0.00(0.00,0.09)	0.36(0.31,0.42)
cg22242585	ADE	AEfit	0.11(0.04,0.18)	0.19(0.06,0.30)	0.00(0.00,0.00)	0.00(0.00,0.09)	7.50(6.12,9.06)	0.42(0.14,0.70)	0.68(0.57,0.80)	0.00(0.00,0.00)	0.00(0.00,0.00)	0.00(0.00,0.00)	6.35(5.53,7.33)	0.00(0.00,0.13)	0.35(0.30,0.40)
cg07570055	ACE	AEfit	0.13(0.06,0.20)	0.23(0.00,1.00)	0.00(0.00,0.00)	0.00(0.00,0.05)	7.51(6.13,9.08)	0.48(0.23,0.75)	0.03(0.01,0.36)	0.00(0.00,0.00)	0.00(0.00,0.00)	0.47(0.16,0.58)	6.34(5.53,7.32)	0.00(0.00,0.12)	0.49(0.43,0.56)
cg08013793	ADE	AEfit	-0.12(-0.19,-0.06)	-0.08(-0.25,0.00)	0.00(0.00,0.00)	-0.16(-0.25,-0.06)	7.56(6.17,9.13)	-0.13(-0.41,0.00)	0.33(0.23,0.43)	0.00(0.00,0.00)	0.00(0.00,0.00)	0.00(0.00,0.00)	6.32(5.51,7.29)	-0.33(-0.54,-0.12)	0.69(0.60,0.79)
cg10144104	ADE	AEfit	0.11(0.04,0.18)	0.06(0.00,1.00)	0.00(0.00,0.00)	0.06(0.00,0.15)	7.52(6.14,9.09)	0.33(0.05,0.62)	0.01(0.00,0.62)	0.00(0.00,0.00)	0.00(0.00,0.00)	0.54(0.00,0.66)	6.34(5.52,7.31)	0.10(0.00,0.27)	0.47(0.41,0.55)
cg21208104	ADE	AEfit	-0.11(-0.18,-0.04)	-0.07(-1.00,0.00)	0.00(0.00,0.00)	-0.05(-0.15,0.00)	7.53(6.14,9.10)	-0.31(-0.59,-0.04)	0.01(0.00,0.38)	0.00(0.00,0.00)	0.00(0.00,0.00)	0.31(0.00,0.42)	6.33(5.52,7.31)	-0.10(-0.31,0.00)	0.69(0.60,0.79)
cg02225085	ADE	AEfit	-0.13(-0.20,-0.06)	-0.23(-0.36,-0.09)	0.00(0.00,0.00)	-0.02(-0.12,0.00)	7.52(6.14,9.09)	-0.45(-0.74,-0.17)	0.51(0.41,0.63)	0.00(0.00,0.00)	0.00(0.00,0.00)	0.00(0.00,0.00)	6.34(5.52,7.31)	-0.04(-0.23,0.00)	0.52(0.45,0.60)
cg00592058	ADE	AEfit	-0.12(-0.19,-0.05)	-0.21(-0.37,-0.05)	0.00(0.00,0.00)	-0.05(-0.14,0.00)	7.53(6.14,9.10)	-0.35(-0.64,-0.08)	0.38(0.28,0.49)	0.00(0.00,0.00)	0.00(0.00,0.00)	0.00(0.00,0.00)	6.33(5.52,7.31)	-0.09(-0.29,0.00)	0.62(0.54,0.72)
cg26835506	ADE	AEfit	0.11(0.04,0.18)	0.21(0.08,0.34)	0.00(0.00,0.00)	0.00(0.00,0.06)	7.55(6.16,9.12)	0.41(0.16,0.67)	0.50(0.40,0.61)	0.00(0.00,0.00)	0.00(0.00,0.00)	0.00(0.00,0.00)	6.32(5.51,7.29)	0.00(0.00,0.11)	0.50(0.43,0.57)
cg22643751	ADE	AEfit	-0.11(-0.18,-0.05)	-0.30(-0.55,-0.07)	0.00(0.00,0.00)	-0.04(-0.13,0.00)	7.52(6.14,9.09)	-0.35(-0.62,-0.08)	0.18(0.08,0.29)	0.00(0.00,0.00)	0.00(0.00,0.00)	0.00(0.00,0.00)	6.34(5.52,7.31)	-0.08(-0.31,0.00)	0.84(0.73,0.96)
cg18511007	ADE	AEfit	-0.11(-0.18,-0.05)	-0.26(-0.41,-0.11)	0.00(0.00,0.00)	0.00(-0.08,0.00)	7.52(6.14,9.09)	-0.42(-0.68,-0.17)	0.35(0.25,0.46)	0.00(0.00,0.00)	0.00(0.00,0.00)	0.00(0.00,0.00)	6.34(5.52,7.31)	0.00(-0.17,0.00)	0.70(0.61,0.80)
cg26942275	ADE	AEfit	-0.11(-0.18,-0.05)	-0.23(-0.36,-0.09)	0.00(0.00,0.00)	0.00(-0.09,0.00)	7.52(6.13,9.08)	-0.43(-0.69,-0.16)	0.45(0.35,0.56)	0.00(0.00,0.00)	0.00(0.00,0.00)	0.00(0.00,0.00)	6.34(5.52,7.31)	0.00(-0.18,0.00)	0.56(0.49,0.65)
cg10636020	ADE	AEfit	0.12(0.05,0.19)	0.15(0.03,0.27)	0.00(0.00,0.00)	0.07(0.00,0.17)	7.54(6.15,9.11)	0.34(0.06,0.63)	0.68(0.58,0.80)	0.00(0.00,0.00)	0.00(0.00,0.00)	0.00(0.00,0.00)	6.33(5.52,7.30)	0.10(0.00,0.25)	0.33(0.29,0.38)
cg13601595	ADE	AEfit	0.12(0.05,0.18)	0.12(0.00,0.26)	0.00(0.00,0.00)	0.11(0.02,0.21)	7.55(6.16,9.12)	0.23(0.00,0.51)	0.49(0.40,0.60)	0.00(0.00,0.00)	0.00(0.00,0.00)	0.00(0.00,0.00)	6.32(5.51,7.30)	0.20(0.03,0.39)	0.51(0.45,0.59)
cg04565464	ADE	AEfit	0.14(0.07,0.21)	0.23(0.11,0.34)	0.00(0.00,0.00)	0.00(0.00,0.03)	7.52(6.14,9.08)	0.52(0.26,0.80)	0.70(0.60,0.81)	0.00(0.00,0.00)	0.00(0.00,0.00)	0.00(0.00,0.00)	6.34(5.52,7.31)	0.00(0.00,0.05)	0.30(0.26,0.35)
cg00049440	ACE	AEfit	-0.11(-0.18,-0.04)	-0.56(-1.00,-0.09)	0.00(0.00,0.00)	-0.02(-0.10,0.00)	7.59(6.20,9.16)	-0.36(-0.65,-0.08)	0.06(0.00,0.47)	0.00(0.00,0.00)	0.00(0.00,0.00)	0.41(0.02,0.55)	6.30(5.49,7.27)	-0.05(-0.24,0.00)	0.57(0.49,0.65)
cg19219423	ACE	AEfit	0.12(0.05,0.18)	0.57(0.15,1.00)	0.00(0.00,0.00)	0.00(0.00,0.07)	7.52(6.13,9.08)	0.43(0.16,0.69)	0.07(0.00,0.42)	0.00(0.00,0.00)	0.00(0.00,0.00)	0.43(0.10,0.58)	6.34(5.52,7.31)	0.00(0.00,0.17)	0.49(0.42,0.56)
cg03201337	ADE	AEfit	-0.11(-0.18,-0.04)	-0.21(-0.33,-0.08)	0.00(0.00,0.00)	0.00(-0.07,0.00)	7.54(6.16,9.11)	-0.42(-0.69,-0.16)	0.53(0.43,0.65)	0.00(0.00,0.00)	0.00(0.00,0.00)	0.00(0.00,0.00)	6.32(5.51,7.30)	0.00(-0.11,0.00)	0.48(0.42,0.55)
cg07787771	ADE	AEfit	0.11(0.05,0.18)	0.43(0.09,1.00)	0.00(0.00,0.00)	0.04(0.00,0.13)	7.54(6.16,9.11)	0.32(0.06,0.58)	0.08(0.00,0.17)	0.00(0.00,0.00)	0.00(0.00,0.00)	0.00(0.00,0.00)	6.32(5.51,7.30)	0.10(0.00,0.33)	0.94(0.82,1.07)
cg27305772	ADE	AEfit	0.12(0.04,0.19)	0.18(0.05,0.31)	0.00(0.00,0.00)	0.03(0.00,0.12)	7.57(6.19,9.15)	0.40(0.11,0.69)	0.63(0.53,0.75)	0.00(0.00,0.00)	0.00(0.00,0.00)	0.00(0.00,0.00)	6.31(5.50,7.28)	0.04(0.00,0.20)	0.39(0.34,0.45)
cg11862081	ADE	AEfit	0.15(0.08,0.22)	0.15(0.03,0.26)	0.00(0.00,0.00)	0.16(0.06,0.26)	7.54(6.16,9.11)	0.34(0.06,0.63)	0.70(0.60,0.81)	0.00(0.00,0.00)	0.00(0.00,0.00)	0.00(0.00,0.00)	6.32(5.51,7.30)	0.22(0.09,0.36)	0.30(0.26,0.34)
cg15320059	ADE	AEfit	0.14(0.07,0.20)	0.25(0.11,0.38)	0.00(0.00,0.00)	0.01(0.00,0.11)	7.51(6.13,9.08)	0.48(0.21,0.76)	0.50(0.41,0.61)	0.00(0.00,0.00)	0.00(0.00,0.00)	0.00(0.00,0.00)	6.34(5.53,7.32)	0.02(0.00,0.19)	0.48(0.42,0.55)
cg08706575	ADE	AEfit	0.12(0.07,0.19)	0.03(0.00,0.17)	0.00(0.00,0.00)	0.23(0.13,0.32)	7.57(6.19,9.15)	0.06(0.00,0.35)	0.53(0.43,0.65)	0.00(0.00,0.00)	0.00(0.00,0.00)	0.00(0.00,0.00)	6.31(5.50,7.28)	0.40(0.23,0.58)	0.49(0.42,0.56)
cg14808040	ADE	AEfit	0.11(0.04,0.18)	0.16(0.00,0.34)	0.00(0.00,0.00)	0.09(0.00,0.18)	7.55(6.16,9.12)	0.22(0.00,0.50)	0.26(0.17,0.37)	0.00(0.00,0.00)	0.00(0.00,0.00)	0.00(0.00,0.00)	6.32(5.51,7.30)	0.20(0.00,0.41)	0.76(0.66,0.87)
cg19512961	ADE	AEfit	0.11(0.04,0.18)	0.18(0.05,0.30)	0.00(0.00,0.00)	0.02(0.00,0.12)	7.53(6.15,9.10)	0.39(0.11,0.67)	0.62(0.52,0.73)	0.00(0.00,0.00)	0.00(0.00,0.00)	0.00(0.00,0.00)	6.33(5.52,7.30)	0.03(0.00,0.19)	0.38(0.33,0.43)
cg07514618	ADE	AEfit	0.11(0.04,0.18)	0.00(0.00,1.00)	0.00(0.00,0.00)	0.08(0.00,0.18)	7.55(6.16,9.12)	0.27(0.00,0.56)	0.01(0.00,0.44)	0.00(0.00,0.00)	0.00(0.00,0.00)	0.38(0.00,0.50)	6.32(5.51,7.30)	0.16(0.00,0.37)	0.64(0.56,0.75)
cg01181105	ADE	AEfit	0.11(0.05,0.18)	0.27(0.12,0.42)	0.00(0.00,0.00)	0.00(0.00,0.05)	7.53(6.14,9.10)	0.43(0.19,0.69)	0.34(0.23,0.45)	0.00(0.00,0.00)	0.00(0.00,0.00)	0.00(0.00,0.00)	6.33(5.52,7.31)	0.00(0.00,0.11)	0.69(0.60,0.79)
cg17973661	ADE	AEfit	0.13(0.06,0.19)	0.17(0.02,0.32)	0.00(0.00,0.00)	0.08(0.00,0.18)	7.54(6.16,9.11)	0.31(0.04,0.60)	0.45(0.35,0.56)	0.00(0.00,0.00)	0.00(0.00,0.00)	0.00(0.00,0.00)	6.32(5.51,7.30)	0.16(0.00,0.35)	0.58(0.51,0.67)
cg05196969	ADE	AEfit	-0.11(-0.18,-0.04)	-0.23(-0.36,-0.09)	0.00(0.00,0.00)	0.00(-0.04,0.00)	7.53(6.15,9.10)	-0.41(-0.67,-0.16)	0.44(0.34,0.55)	0.00(0.00,0.00)	0.00(0.00,0.00)	0.00(0.00,0.00)	6.33(5.52,7.30)	0.00(-0.07,0.00)	0.58(0.50,0.66)
cg00973118	ADE	AEfit	0.11(0.06,0.18)	0.01(0.00,0.15)	0.00(0.00,0.00)	0.23(0.13,0.32)	7.55(6.17,9.12)	0.03(0.00,0.32)	0.59(0.49,0.71)	0.00(0.00,0.00)	0.00(0.00,0.00)	0.00(0.00,0.00)	6.32(5.51,7.29)	0.38(0.21,0.54)	0.42(0.37,0.49)
cg03070236	ACE	AEfit	0.11(0.05,0.18)	0.00(0.00,1.00)	0.00(0.00,0.00)	0.12(0.04,0.20)	7.57(6.18,9.14)	0.10(0.00,0.37)	0.00(0.00,0.27)	0.00(0.00,0.00)	0.00(0.00,0.00)	0.28(0.06,0.37)	6.31(5.50,7.28)	0.31(0.11,0.53)	0.72(0.64,0.82)
cg06028605	ADE	AEfit	0.11(0.04,0.18)	0.28(0.08,1.00)	0.00(0.00,0.00)	0.00(0.00,0.09)	7.55(6.17,9.12)	0.41(0.15,0.69)	0.28(0.00,0.88)	0.00(0.00,0.00)	0.00(0.00,0.00)	0.52(0.00,0.89)	6.32(5.51,7.29)	0.00(0.00,0.10)	0.22(0.19,0.26)
cg06726893	ADE	AEfit	0.11(0.04,0.17)	0.20(0.03,0.37)	0.00(0.00,0.00)	0.04(0.00,0.14)	7.55(6.16,9.12)	0.31(0.05,0.59)	0.32(0.23,0.43)	0.00(0.00,0.00)	0.00(0.00,0.00)	0.00(0.00,0.00)	6.32(5.51,7.29)	0.08(0.00,0.29)	0.69(0.60,0.79)
cg09245872	ADE	AEfit	0.12(0.06,0.19)	0.25(0.12,0.39)	0.00(0.00,0.00)	0.00(0.00,0.06)	7.54(6.16,9.11)	0.46(0.21,0.72)	0.43(0.33,0.54)	0.00(0.00,0.00)	0.00(0.00,0.00)	0.00(0.00,0.00)	6.33(5.51,7.30)	0.00(0.00,0.13)	0.59(0.52,0.68)
cg06015834	ADE	AEfit	-0.12(-0.19,-0.05)	-0.20(-0.32,-0.08)	0.00(0.00,0.00)	0.00(-0.06,0.00)	7.52(6.13,9.08)	-0.44(-0.71,-0.18)	0.63(0.53,0.74)	0.00(0.00,0.00)	0.00(0.00,0.00)	0.00(0.00,0.00)	6.34(5.52,7.32)	0.00(-0.09,0.00)	0.35(0.31,0.41)
cg27151362	ACE	AEfit	-0.14(-0.21,-0.07)	-0.35(-0.85,-0.15)	0.00(0.00,0.00)	-0.02(-0.09,0.00)	7.49(6.11,9.05)	-0.50(-0.79,-0.22)	0.27(0.05,0.56)	0.00(0.00,0.00)	0.00(0.00,0.00)	0.40(0.13,0.63)	6.35(5.54,7.33)	-0.04(-0.18,0.00)	0.32(0.28,0.37)
cg03890691	ACE	AEfit	-0.12(-0.19,-0.04)	-0.15(-0.32,0.00)	0.00(0.00,0.00)	-0.08(-0.17,-0.01)	7.52(6.14,9.09)	-0.29(-0.57,0.00)	0.46(0.23,0.78)	0.00(0.00,0.00)	0.00(0.00,0.00)	0.28(0.00,0.53)	6.34(5.52,7.31)	-0.15(-0.28,-0.02)	0.25(0.22,0.29)
cg03134962	ADE	AEfit	0.11(0.04,0.17)	0.22(0.08,0.36)	0.00(0.00,0.00)	0.00(0.00,0.08)	7.48(6.10,9.04)	0.39(0.13,0.65)	0.41(0.31,0.52)	0.00(0.00,0.00)	0.00(0.00,0.00)	0.00(0.00,0.00)	6.36(5.54,7.34)	0.00(0.00,0.17)	0.60(0.52,0.69)
cg16713168	ADE	AEfit	0.12(0.05,0.19)	0.13(0.00,0.28)	0.00(0.00,0.00)	0.10(0.01,0.20)	7.55(6.16,9.12)	0.24(0.00,0.53)	0.45(0.35,0.56)	0.00(0.00,0.00)	0.00(0.00,0.00)	0.00(0.00,0.00)	6.32(5.51,7.30)	0.20(0.01,0.39)	0.57(0.50,0.65)
cg15524101	ADE	AEfit	0.12(0.05,0.18)	0.26(0.11,0.39)	0.00(0.00,0.00)	0.00(0.00,0.05)	7.55(6.16,9.12)	0.44(0.19,0.69)	0.39(0.29,0.49)	0.00(0.00,0.00)	0.00(0.00,0.00)	0.00(0.00,0.00)	6.32(5.51,7.29)	0.00(0.00,0.10)	0.60(0.53,0.69)
cg12789448	ADE	AEfit	0.12(0.05,0.19)	0.15(0.01,0.28)	0.00(0.00,0.00)	0.09(0.00,0.18)	7.54(6.16,9.11)	0.31(0.03,0.60)	0.55(0.45,0.66)	0.00(0.00,0.00)	0.00(0.00,0.00)	0.00(0.00,0.00)	6.33(5.51,7.30)	0.15(0.00,0.32)	0.47(0.41,0.54)
cg20934520	ADE	AEfit	-0.12(-0.20,-0.05)	-0.18(-0.29,-0.07)	0.00(0.00,0.00)	0.00(-0.08,0.00)	7.56(6.17,9.13)	-0.47(-0.75,-0.19)	0.86(0.75,0.98)	0.00(0.00,0.00)	0.00(0.00,0.00)	0.00(0.00,0.00)	6.32(5.51,7.29)	0.00(-0.08,0.00)	0.16(0.14,0.19)
cg05553348	ADE	AEfit	-0.13(-0.20,-0.06)	-0.18(-0.29,-0.07)	0.00(0.00,0.00)	-0.03(-0.13,0.00)	7.55(6.16,9.12)	-0.45(-0.74,-0.17)	0.81(0.70,0.93)	0.00(0.00,0.00)	0.00(0.00,0.00)	0.00(0.00,0.00)	6.32(5.51,7.30)	-0.03(-0.15,0.00)	0.20(0.18,0.24)
cg04006303	ADE	AEfit	0.11(0.04,0.17)	0.21(0.08,0.34)	0.00(0.00,0.00)	0.00(0.00,0.05)	7.56(6.18,9.14)	0.41(0.15,0.68)	0.49(0.39,0.61)	0.00(0.00,0.00)	0.00(0.00,0.00)	0.00(0.00,0.00)	6.31(5.51,7.28)	0.00(0.00,0.09)	0.55(0.48,0.63)
cg01777586	ADE	AEfit	0.16(0.10,0.23)	0.29(0.17,0.40)	0.00(0.00,0.00)	0.00(0.00,0.07)	7.56(6.18,9.13)	0.61(0.35,0.89)	0.61(0.51,0.73)	0.00(0.00,0.00)	0.00(0.00,0.00)	0.00(0.00,0.00)	6.32(5.51,7.28)	0.00(0.00,0.12)	0.40(0.35,0.46)
cg10853231	ADE	AEfit	0.11(0.04,0.17)	0.23(0.09,0.37)	0.00(0.00,0.00)	0.00(0.00,0.06)	7.56(6.18,9.13)	0.40(0.15,0.65)	0.39(0.29,0.49)	0.00(0.00,0.00)	0.00(0.00,0.00)	0.00(0.00,0.00)	6.31(5.50,7.28)	0.00(0.00,0.13)	0.62(0.55,0.72)
cg09311683	ADE	AEfit	-0.12(-0.19,-0.05)	-0.20(-0.35,-0.05)	0.00(0.00,0.00)	-0.04(-0.14,0.00)	7.52(6.13,9.09)	-0.37(-0.66,-0.10)	0.46(0.36,0.57)	0.00(0.00,0.00)	0.00(0.00,0.00)	0.00(0.00,0.00)	6.34(5.52,7.31)	-0.07(-0.26,0.00)	0.55(0.48,0.64)
cg07549715	ADE	AEfit	-0.11(-0.18,-0.05)	-0.13(-1.00,0.00)	0.00(0.00,0.00)	0.00(-0.10,0.00)	7.57(6.18,9.14)	-0.43(-0.70,-0.15)	0.02(0.00,0.57)	0.00(0.00,0.00)	0.00(0.00,0.00)	0.50(0.00,0.62)	6.31(5.50,7.28)	0.00(-0.17,0.00)	0.50(0.43,0.57)
cg26060255	ADE	AEfit	-0.11(-0.18,-0.04)	-0.20(-0.31,-0.07)	0.00(0.00,0.00)	0.00(-0.06,0.00)	7.52(6.14,9.09)	-0.41(-0.67,-0.15)	0.58(0.48,0.69)	0.00(0.00,0.00)	0.00(0.00,0.00)	0.00(0.00,0.00)	6.34(5.52,7.31)	0.00(-0.10,0.00)	0.41(0.36,0.47)
cg15815827	ACE	AEfit	-0.14(-0.21,-0.07)	-0.13(-1.00,0.00)	0.00(0.00,0.00)	-0.06(-0.13,0.00)	7.56(6.17,9.13)	-0.37(-0.65,-0.09)	0.02(0.00,0.30)	0.00(0.00,0.00)	0.00(0.00,0.00)	0.50(0.23,0.61)	6.32(5.51,7.29)	-0.15(-0.33,0.00)	0.50(0.44,0.56)
cg21221377	ADE	AEfit	0.11(0.04,0.18)	0.15(0.02,0.27)	0.00(0.00,0.00)	0.06(0.00,0.16)	7.55(6.17,9.13)	0.33(0.05,0.62)	0.65(0.54,0.76)	0.00(0.00,0.00)	0.00(0.00,0.00)	0.00(0.00,0.00)	6.32(5.51,7.29)	0.09(0.00,0.25)	0.38(0.33,0.44)
cg07507493	ADE	ADEfit	0.13(0.05,0.20)	0.00(0.00,1.00)	0.25(0.08,1.00)	0.01(0.00,0.11)	0.00(0.00,7.99)	0.00(0.00,0.65)	0.35(0.00,0.89)	7.62(0.05,9.16)	0.47(0.00,0.76)	0.47(0.01,0.93)	6.18(5.39,7.13)	0.01(0.00,0.13)	0.22(0.19,0.25)
cg20252837	ADE	AEfit	0.14(0.07,0.22)	0.19(0.08,0.30)	0.00(0.00,0.00)	0.05(0.00,0.15)	7.53(6.15,9.10)	0.49(0.20,0.79)	0.85(0.74,0.98)	0.00(0.00,0.00)	0.00(0.00,0.00)	0.00(0.00,0.00)	6.33(5.52,7.31)	0.06(0.00,0.17)	0.19(0.16,0.21)
cg16072664	ADE	AEfit	0.14(0.07,0.21)	0.26(0.11,0.39)	0.00(0.00,0.00)	0.01(0.00,0.11)	7.55(6.16,9.12)	0.49(0.22,0.77)	0.49(0.39,0.60)	0.00(0.00,0.00)	0.00(0.00,0.00)	0.00(0.00,0.00)	6.32(5.51,7.29)	0.02(0.00,0.20)	0.52(0.46,0.60)
WC
cg14515364	ADE	AEfit	-0.12(-0.19,-0.04)	-0.18(-0.29,-0.07)	0.00(0.00,0.00)	0.00(-0.05,0.00)	75.12(62.66,89.38)	-1.29(-2.14,-0.48)	0.70(0.59,0.82)	0.00(0.00,0.00)	0.00(0.00,0.00)	0.00(0.00,0.00)	41.36(35.78,48.13)	0.00(-0.20,0.00)	0.33(0.29,0.38)
cg10526841	ADE	AEfit	-0.13(-0.21,-0.06)	-0.21(-0.32,-0.09)	0.00(0.00,0.00)	0.00(-0.09,0.00)	74.91(62.48,89.13)	-1.43(-2.26,-0.61)	0.62(0.52,0.74)	0.00(0.00,0.00)	0.00(0.00,0.00)	0.00(0.00,0.00)	41.47(35.87,48.26)	0.00(-0.36,0.00)	0.36(0.31,0.42)
cg27151362	ACE	AEfit	-0.12(-0.20,-0.05)	-0.28(-0.67,-0.09)	0.00(0.00,0.00)	-0.01(-0.08,0.00)	74.83(62.39,89.06)	-1.29(-2.16,-0.44)	0.28(0.05,0.58)	0.00(0.00,0.00)	0.00(0.00,0.00)	0.40(0.13,0.64)	41.49(35.88,48.29)	-0.04(-0.42,0.00)	0.31(0.27,0.36)
cg03890691	ACE	ACEfit	-0.13(-0.21,-0.06)	0.00(-0.37,0.00)	-1.00(-1.00,-0.34)	-0.28(-0.41,-0.08)	70.28(52.74,84.85)	0.00(-0.99,0.00)	0.42(0.20,0.67)	4.76(0.19,19.53)	-1.28(-2.13,-0.23)	0.34(0.10,0.58)	41.50(35.89,48.31)	-0.16(-0.49,0.00)	0.25(0.21,0.28)
WHR
cg17326555	ACE	AEfit	0.12(0.05,0.18)	0.22(0.06,0.38)	0.00(0.00,0.00)	0.03(0.00,0.13)	0.00(0.00,0.00)	0.01(0.00,0.01)	0.43(0.33,0.54)	0.00(0.00,0.00)	0.00(0.00,0.00)	0.00(0.00,0.00)	0.00(0.00,0.00)	0.00(0.00,0.01)	0.58(0.51,0.67)
cg22871653	ADE	AEfit	0.11(0.05,0.17)	0.35(0.15,0.56)	0.00(0.00,0.00)	0.00(0.00,0.04)	0.00(0.00,0.00)	0.01(0.00,0.01)	0.22(0.12,0.32)	0.00(0.00,0.00)	0.00(0.00,0.00)	0.00(0.00,0.00)	0.00(0.00,0.00)	0.00(0.00,0.00)	0.82(0.72,0.94)
cg08472142	ACE	ACEfit	-0.12(-0.19,-0.06)	0.00(-1.00,0.00)	-1.00(-1.00,-0.67)	-0.20(-0.30,-0.06)	0.00(0.00,0.00)	0.00(-0.01,0.00)	0.39(0.16,0.62)	0.00(0.00,0.00)	-0.01(-0.01,0.00)	0.23(0.04,0.48)	0.00(0.00,0.00)	0.00(0.00,0.00)	0.41(0.36,0.48)
cg11140044	ADE	AEfit	0.11(0.04,0.17)	0.28(0.11,0.45)	0.00(0.00,0.00)	0.00(0.00,0.07)	0.00(0.00,0.00)	0.01(0.00,0.01)	0.31(0.22,0.42)	0.00(0.00,0.00)	0.00(0.00,0.00)	0.00(0.00,0.00)	0.00(0.00,0.00)	0.00(0.00,0.00)	0.68(0.59,0.78)
cg14515364	ADE	AEfit	-0.11(-0.18,-0.04)	-0.19(-0.32,-0.07)	0.00(0.00,0.00)	0.00(-0.05,0.00)	0.00(0.00,0.00)	-0.01(-0.01,0.00)	0.70(0.59,0.82)	0.00(0.00,0.00)	0.00(0.00,0.00)	0.00(0.00,0.00)	0.00(0.00,0.00)	0.00(0.00,0.00)	0.33(0.29,0.38)
cg17360854	ACE	AEfit	0.11(0.04,0.18)	0.30(0.11,1.00)	0.00(0.00,0.00)	0.00(0.00,0.05)	0.00(0.00,0.00)	0.01(0.00,0.01)	0.29(0.01,0.62)	0.00(0.00,0.00)	0.00(0.00,0.00)	0.25(0.00,0.54)	0.00(0.00,0.00)	0.00(0.00,0.00)	0.47(0.41,0.55)
cg04512966	ACE	AEfit	0.12(0.05,0.18)	0.20(0.00,1.00)	0.00(0.00,0.00)	0.00(0.00,0.06)	0.00(0.00,0.00)	0.01(0.00,0.01)	0.03(0.01,0.41)	0.00(0.00,0.00)	0.00(0.00,0.00)	0.30(0.00,0.41)	0.00(0.00,0.00)	0.00(0.00,0.00)	0.66(0.58,0.76)
cg24768649	ACE	AEfit	0.11(0.05,0.18)	0.25(0.08,0.40)	0.00(0.00,0.00)	0.00(0.00,0.10)	0.00(0.00,0.00)	0.01(0.00,0.01)	0.43(0.32,0.54)	0.00(0.00,0.00)	0.00(0.00,0.00)	0.00(0.00,0.00)	0.00(0.00,0.00)	0.00(0.00,0.00)	0.61(0.54,0.71)
cg08438690	ADE	AEfit	-0.14(-0.21,-0.07)	-0.32(-0.46,-0.17)	0.00(0.00,0.00)	0.00(-0.06,0.00)	0.00(0.00,0.00)	-0.01(-0.02,-0.01)	0.42(0.32,0.53)	0.00(0.00,0.00)	0.00(0.00,0.00)	0.00(0.00,0.00)	0.00(0.00,0.00)	0.00(0.00,0.00)	0.60(0.53,0.70)
cg11159295	ACE	AEfit	-0.13(-0.20,-0.06)	-0.20(-0.34,-0.07)	0.00(0.00,0.00)	-0.04(-0.14,0.00)	0.00(0.00,0.00)	-0.01(-0.01,0.00)	0.64(0.54,0.76)	0.00(0.00,0.00)	0.00(0.00,0.00)	0.00(0.00,0.00)	0.00(0.00,0.00)	0.00(0.00,0.00)	0.36(0.32,0.42)
cg13016775	ACE	AEfit	-0.11(-0.18,-0.04)	-0.15(-0.29,-0.01)	0.00(0.00,0.00)	-0.06(-0.16,0.00)	0.00(0.00,0.00)	-0.01(-0.01,0.00)	0.58(0.48,0.69)	0.00(0.00,0.00)	0.00(0.00,0.00)	0.00(0.00,0.00)	0.00(0.00,0.00)	0.00(-0.01,0.00)	0.41(0.36,0.48)
cg12415479	ADE	AEfit	0.11(0.04,0.17)	0.20(0.07,0.33)	0.00(0.00,0.00)	0.00(0.00,0.07)	0.00(0.00,0.00)	0.01(0.00,0.01)	0.59(0.48,0.70)	0.00(0.00,0.00)	0.00(0.00,0.00)	0.00(0.00,0.00)	0.00(0.00,0.00)	0.00(0.00,0.00)	0.43(0.37,0.49)
cg26549084	ACE	AEfit	0.11(0.04,0.17)	0.21(0.00,0.24)	0.00(0.00,0.00)	0.08(0.00,0.18)	0.00(0.00,0.00)	0.00(0.00,0.01)	0.16(0.06,0.27)	0.00(0.00,0.00)	0.00(0.00,0.00)	0.00(0.00,0.00)	0.00(0.00,0.00)	0.00(0.00,0.01)	0.86(0.75,0.99)
cg11017086	ADE	AEfit	-0.11(-0.18,-0.04)	-0.22(-0.36,-0.08)	0.00(0.00,0.00)	0.00(-0.07,0.00)	0.00(0.00,0.00)	-0.01(-0.01,0.00)	0.49(0.39,0.60)	0.00(0.00,0.00)	0.00(0.00,0.00)	0.00(0.00,0.00)	0.00(0.00,0.00)	0.00(0.00,0.00)	0.51(0.44,0.59)
cg09359391	ADE	AEfit	-0.11(-0.18,-0.04)	-0.22(-0.36,-0.08)	0.00(0.00,0.00)	0.00(-0.07,0.00)	0.00(0.00,0.00)	-0.01(-0.01,0.00)	0.48(0.38,0.59)	0.00(0.00,0.00)	0.00(0.00,0.00)	0.00(0.00,0.00)	0.00(0.00,0.00)	0.00(0.00,0.00)	0.50(0.43,0.58)
cg01919885	ACE	AEfit	0.13(0.06,0.20)	0.19(0.05,0.32)	0.00(0.00,0.00)	0.06(0.00,0.16)	0.00(0.00,0.00)	0.01(0.00,0.01)	0.62(0.52,0.74)	0.00(0.00,0.00)	0.00(0.00,0.00)	0.00(0.00,0.00)	0.00(0.00,0.00)	0.00(0.00,0.01)	0.41(0.35,0.47)
cg20495365	ADE	AEfit	-0.11(-0.17,-0.04)	-0.17(-1.00,0.00)	0.00(0.00,0.00)	0.00(-0.04,0.00)	0.00(0.00,0.00)	-0.01(-0.01,0.00)	0.02(0.00,0.39)	0.00(0.00,0.00)	0.00(0.00,0.00)	0.64(0.28,0.77)	0.00(0.00,0.00)	0.00(0.00,0.00)	0.38(0.33,0.44)
cg15436123	ACE	ACEfit	-0.15(-0.21,-0.09)	0.00(-1.00,0.00)	-1.00(-1.00,-0.40)	-0.20(-0.27,-0.05)	0.00(0.00,0.00)	0.00(-0.01,0.00)	0.03(0.00,0.30)	0.00(0.00,0.00)	-0.01(-0.02,0.00)	0.29(0.05,0.42)	0.00(0.00,0.00)	0.00(0.00,0.00)	0.71(0.62,0.82)
cg06710259	ADE	AEfit	-0.14(-0.22,-0.07)	-0.46(-1.00,-0.11)	0.00(0.00,0.00)	-0.06(-0.17,0.00)	0.00(0.00,0.00)	-0.01(-0.01,0.00)	0.15(0.01,0.81)	0.00(0.00,0.00)	0.00(0.00,0.00)	0.66(0.02,0.90)	0.00(0.00,0.00)	0.00(0.00,0.00)	0.21(0.18,0.25)
cg09130091	ADE	AEfit	-0.14(-0.20,-0.07)	-0.88(-1.00,-0.18)	0.00(0.00,0.00)	0.00(-0.09,0.00)	0.00(0.00,0.00)	-0.01(-0.02,0.00)	0.06(0.01,0.60)	0.00(0.00,0.00)	0.00(0.00,0.00)	0.49(0.00,0.63)	0.00(0.00,0.00)	0.00(0.00,0.00)	0.52(0.45,0.60)
cg25317746	ADE	AEfit	-0.13(-0.20,-0.06)	-0.67(-1.00,-0.15)	0.00(0.00,0.00)	0.00(-0.09,0.00)	0.00(0.00,0.00)	-0.01(-0.01,0.00)	0.09(0.01,0.73)	0.00(0.00,0.00)	0.00(0.00,0.00)	0.63(0.00,0.79)	0.00(0.00,0.00)	0.00(0.00,0.00)	0.29(0.25,0.34)
cg25771013	ACE	AEfit	0.11(0.04,0.17)	0.24(0.09,0.38)	0.00(0.00,0.00)	0.00(0.00,0.05)	0.00(0.00,0.00)	0.01(0.00,0.01)	0.42(0.32,0.53)	0.00(0.00,0.00)	0.00(0.00,0.00)	0.00(0.00,0.00)	0.00(0.00,0.00)	0.00(0.00,0.00)	0.59(0.51,0.68)
cg17204129	ACE	AEfit	0.13(0.07,0.19)	0.41(0.21,0.63)	0.00(0.00,0.00)	0.00(0.00,0.03)	0.00(0.00,0.00)	0.01(0.00,0.01)	0.22(0.12,0.33)	0.00(0.00,0.00)	0.00(0.00,0.00)	0.00(0.00,0.00)	0.00(0.00,0.00)	0.00(0.00,0.00)	0.82(0.72,0.95)
cg15320998	ACE	AEfit	-0.12(-0.19,-0.05)	-0.20(-0.35,-0.05)	0.00(0.00,0.00)	-0.04(-0.14,0.00)	0.00(0.00,0.00)	-0.01(-0.01,0.00)	0.50(0.40,0.62)	0.00(0.00,0.00)	0.00(0.00,0.00)	0.00(0.00,0.00)	0.00(0.00,0.00)	0.00(-0.01,0.00)	0.51(0.44,0.59)
cg21900799	ACE	AEfit	0.11(0.04,0.18)	0.19(0.06,0.19)	0.00(0.00,0.00)	0.00(0.00,0.09)	0.00(0.00,0.00)	0.01(0.00,0.01)	0.60(0.51,0.71)	0.00(0.00,0.00)	0.00(0.00,0.00)	0.00(0.00,0.00)	0.00(0.00,0.00)	0.00(0.00,0.00)	0.33(0.29,0.38)
cg00533891	ACE	ACEfit	-0.14(-0.20,-0.07)	0.00(-0.89,0.00)	-1.00(-1.00,-0.38)	-0.22(-0.33,-0.09)	0.00(0.00,0.00)	0.00(-0.01,0.00)	0.38(0.13,0.63)	0.00(0.00,0.00)	-0.01(-0.02,0.00)	0.33(0.10,0.58)	0.00(0.00,0.00)	0.00(0.00,0.00)	0.32(0.28,0.37)
cg14894216	ADE	AEfit	-0.12(-0.19,-0.04)	-0.21(-0.33,-0.08)	0.00(0.00,0.00)	0.00(-0.07,0.00)	0.00(0.00,0.00)	-0.01(-0.01,0.00)	0.68(0.58,0.80)	0.00(0.00,0.00)	0.00(0.00,0.00)	0.00(0.00,0.00)	0.00(0.00,0.00)	0.00(0.00,0.00)	0.35(0.30,0.40)
cg27464065	ADE	AEfit	-0.12(-0.19,-0.05)	-0.15(-0.30,-0.01)	0.00(0.00,0.00)	-0.09(-0.19,0.00)	0.00(0.00,0.00)	-0.01(-0.01,0.00)	0.57(0.46,0.68)	0.00(0.00,0.00)	0.00(0.00,0.00)	0.00(0.00,0.00)	0.00(0.00,0.00)	0.00(-0.01,0.00)	0.45(0.39,0.52)
cg23091167	ACE	AEfit	-0.11(-0.18,-0.04)	-0.19(-0.31,-0.06)	0.00(0.00,0.00)	0.00(-0.04,0.00)	0.00(0.00,0.00)	-0.01(-0.01,0.00)	0.64(0.54,0.76)	0.00(0.00,0.00)	0.00(0.00,0.00)	0.00(0.00,0.00)	0.00(0.00,0.00)	0.00(0.00,0.00)	0.35(0.30,0.40)
cg11964308	ACE	AEfit	-0.14(-0.21,-0.06)	-0.21(-0.33,-0.08)	0.00(0.00,0.00)	-0.03(-0.13,0.00)	0.00(0.00,0.00)	-0.01(-0.01,0.00)	0.80(0.69,0.92)	0.00(0.00,0.00)	0.00(0.00,0.00)	0.00(0.00,0.00)	0.00(0.00,0.00)	0.00(0.00,0.00)	0.21(0.19,0.25)
cg16606638	ACE	AEfit	0.11(0.04,0.18)	0.17(0.01,0.32)	0.00(0.00,0.00)	0.05(0.00,0.15)	0.00(0.00,0.00)	0.01(0.00,0.01)	0.52(0.42,0.64)	0.00(0.00,0.00)	0.00(0.00,0.00)	0.00(0.00,0.00)	0.00(0.00,0.00)	0.00(0.00,0.01)	0.52(0.45,0.60)
cg11366363	ACE	AEfit	-0.12(-0.19,-0.05)	-0.22(-0.34,-0.09)	0.00(0.00,0.00)	0.00(-0.08,0.00)	0.00(0.00,0.00)	-0.01(-0.01,0.00)	0.66(0.55,0.78)	0.00(0.00,0.00)	0.00(0.00,0.00)	0.00(0.00,0.00)	0.00(0.00,0.00)	0.00(0.00,0.00)	0.34(0.30,0.40)
cg17907520	ACE	ACEfit	-0.11(-0.17,-0.05)	0.00(-1.00,0.00)	-1.00(-1.00,-0.20)	-0.16(-0.24,-0.02)	0.00(0.00,0.00)	0.00(-0.01,0.00)	0.15(0.00,0.43)	0.00(0.00,0.00)	-0.01(-0.01,0.00)	0.27(0.04,0.50)	0.00(0.00,0.00)	0.00(0.00,0.00)	0.60(0.52,0.70)
cg22549041	ACE	AEfit	-0.12(-0.19,-0.05)	-0.29(-0.57,-0.12)	0.00(0.00,0.00)	0.00(-0.04,0.00)	0.00(0.00,0.00)	-0.01(-0.01,0.00)	0.35(0.11,0.68)	0.00(0.00,0.00)	0.00(0.00,0.00)	0.36(0.05,0.62)	0.00(0.00,0.00)	0.00(0.00,0.00)	0.29(0.25,0.33)
cg05676562	ACE	ACEfit	-0.15(-0.21,-0.09)	0.00(-1.00,0.00)	-1.00(-1.00,-0.44)	-0.20(-0.27,-0.07)	0.00(0.00,0.00)	0.00(-0.01,0.00)	0.14(0.00,0.37)	0.00(0.00,0.00)	-0.01(-0.02,0.00)	0.24(0.04,0.45)	0.00(0.00,0.00)	0.00(0.00,0.00)	0.61(0.53,0.71)
cg12789448	ADE	AEfit	0.13(0.06,0.20)	0.23(0.08,0.37)	0.00(0.00,0.00)	0.03(0.00,0.13)	0.00(0.00,0.00)	0.01(0.00,0.01)	0.56(0.46,0.68)	0.00(0.00,0.00)	0.00(0.00,0.00)	0.00(0.00,0.00)	0.00(0.00,0.00)	0.00(0.00,0.00)	0.47(0.41,0.54)
cg05553348	ADE	AEfit	-0.12(-0.19,-0.04)	-0.16(-0.28,-0.04)	0.00(0.00,0.00)	-0.05(-0.16,0.00)	0.00(0.00,0.00)	-0.01(-0.01,0.00)	0.81(0.71,0.94)	0.00(0.00,0.00)	0.00(0.00,0.00)	0.00(0.00,0.00)	0.00(0.00,0.00)	0.00(0.00,0.00)	0.21(0.18,0.24)
cg26301489	ADE	AEfit	-0.17(-0.23,-0.10)	-0.18(-1.00,0.00)	0.00(0.00,0.00)	-0.07(-0.17,0.00)	0.00(0.00,0.00)	-0.01(-0.01,0.00)	0.03(0.01,0.49)	0.00(0.00,0.00)	0.00(0.00,0.00)	0.41(0.00,0.52)	0.00(0.00,0.00)	0.00(-0.01,0.00)	0.56(0.48,0.65)
cg03496533	ACE	AEfit	-0.13(-0.19,-0.06)	-0.29(-0.44,-0.14)	0.00(0.00,0.00)	0.00(-0.05,0.00)	0.00(0.00,0.00)	-0.01(-0.01,0.00)	0.40(0.30,0.51)	0.00(0.00,0.00)	0.00(0.00,0.00)	0.00(0.00,0.00)	0.00(0.00,0.00)	0.00(0.00,0.00)	0.63(0.55,0.72)
cg03272408	ADE	AEfit	-0.14(-0.20,-0.07)	-0.32(-0.47,-0.16)	0.00(0.00,0.00)	0.00(-0.08,0.00)	0.00(0.00,0.00)	-0.01(-0.01,0.00)	0.38(0.28,0.49)	0.00(0.00,0.00)	0.00(0.00,0.00)	0.00(0.00,0.00)	0.00(0.00,0.00)	0.00(0.00,0.00)	0.59(0.52,0.69)
cg19720302	ADE	AEfit	-0.12(-0.19,-0.05)	-0.07(-1.00,0.00)	0.00(0.00,0.00)	-0.06(-0.16,0.00)	0.00(0.00,0.00)	-0.01(-0.01,0.00)	0.02(0.00,0.56)	0.00(0.00,0.00)	0.00(0.00,0.00)	0.49(0.00,0.60)	0.00(0.00,0.00)	0.00(-0.01,0.00)	0.50(0.44,0.58)
cg02943074	ADE	AEfit	-0.11(-0.18,-0.04)	-0.18(-0.32,0.00)	0.00(0.00,0.00)	-0.07(-0.17,0.00)	0.00(0.00,0.00)	0.00(-0.01,0.00)	0.25(0.15,0.36)	0.00(0.00,0.00)	0.00(0.00,0.00)	0.00(0.00,0.00)	0.00(0.00,0.00)	0.00(-0.01,0.00)	0.77(0.67,0.88)
cg27475126	ACE	AEfit	-0.14(-0.21,-0.07)	-0.31(-0.74,-0.12)	0.00(0.00,0.00)	-0.02(-0.10,0.00)	0.00(0.00,0.00)	-0.01(-0.02,0.00)	0.36(0.07,0.71)	0.00(0.00,0.00)	0.00(0.00,0.00)	0.28(0.00,0.56)	0.00(0.00,0.00)	0.00(0.00,0.00)	0.39(0.34,0.45)
cg16836589	ACE	AEfit	-0.14(-0.21,-0.07)	-0.23(-0.35,-0.11)	0.00(0.00,0.00)	0.00(-0.08,0.00)	0.00(0.00,0.00)	-0.01(-0.02,0.00)	0.75(0.65,0.87)	0.00(0.00,0.00)	0.00(0.00,0.00)	0.00(0.00,0.00)	0.00(0.00,0.00)	0.00(0.00,0.00)	0.26(0.22,0.30)
*model1, best-fitting saturated ACE or ADE models; model2, submodels; Rph, phenotypic correlations; Ra, genetic correlations on additive genetic variance; Rc, environmental correlations on common environmental variance; Rd, genetic correlations on nonadditive genetic variance; Re, environmental correlations on unique environmental variance; A11, the variance component of the additive genetic fact…

## Sheet: Supplementary Table 7
Supplementary Table 7 Associations Between BMI and CpGs That of Phenotypic Correlations Exceeding 0.1 and Genetic Correlations Exceeding 0.5 (CpG Group ②)
CPG	CHR	MAPINFO	UCSC_RefGene_Name	UCSC_RefGene_Group	Enhancer	dir	Value	p.value	p.adjust
Full population analysis
cg00049440	9	73026643	KLF9	Body	NA	-	-0.000382542	0.0188925492664764	0.030118556801629
cg00597087	19	3557418	C19orf28;C19orf28;C19orf28;C19orf28;C19orf28;C19orf28	1stExon;1stExon;5'UTR;5'UTR;1stExon;5'UTR	NA	+	0.0011802073845168	0.000145625831627151	0.0010291070100498
cg00655706	9	138852191	UBAC1	Body	NA	+	0.000811508707157519	0.000462271378395952	0.00175344315943292
cg00765721	2	159314180	CCDC148;CCDC148;PKP4;PKP4	TSS1500;TSS1500;5'UTR;5'UTR	NA	+	0.000368427675481767	0.0262210498705646	0.0389772362940824
cg00887547	12	118811020	TAOK3	TSS1500	NA	+	0.000564853622791744	9.02777860952029e-05	0.000860476464854754
cg00953201	13	30156486	SLC7A1	5'UTR	TRUE	+	0.000467464702781501	0.00636570427067209	0.013337666090932
cg00974835	14	74960278	NPC2;ISCA2	TSS200;TSS200	NA	+	0.00121803782371441	0.00102351431320837	0.00317145280149071
cg01280128	11	66034963	KLC2;RAB1B;KLC2;KLC2;KLC2	3'UTR;TSS1500;3'UTR;3'UTR;3'UTR	NA	-	-0.00107727	0.00112881802415107	0.00344916618490605
cg01282921	10	79635975	DLG5	Body	TRUE	+	0.000890670122329627	0.0010075574577127	0.00316660915281136
cg01329153	1	8417399	RERE;RERE;RERE	Body;Body;Body	NA	+	0.000360558234596523	0.0179622319765638	0.0291527849845099
cg01412524	1	46860243	FAAH	Body	NA	-	-0.00081962	0.03151414957405	0.0453144634398105
cg01991514	14	102391727	PPP2R5C;PPP2R5C;PPP2R5C;PPP2R5C	3'UTR;3'UTR;3'UTR;3'UTR	NA	+	0.000779108142704207	2.84919615456533e-05	0.000391764471252733
cg02176069	11	64527298	PYGM;PYGM	1stExon;1stExon	TRUE	+	0.000681139661671033	0.00765124564850038	0.0148962304661069
cg02553537	5	140682911	SLC25A2	1stExon	NA	-	-0.00366432	1.40335684055249e-05	0.00021861437741981
cg03022368	16	83986702	OSGIN1;OSGIN1;OSGIN1	TSS200;5'UTR;Body	NA	-	-0.000158907	0.00687435594133675	0.0138248881181751
cg03064145	12	132314751	MMP17	Body	NA	-	-0.000258096	0.0023055854078389	0.0059512321280204
cg03084158	7	2859672	GNA12	Body	TRUE	+	0.000411755255662577	0.0112873711483165	0.0200259810695937
cg03157698	10	113943648	GPAM	TSS200	NA	+	0.000950884456933275	0.0402634321317243	0.0560630067656921
cg03554221	8	142450231	FLJ43860	Body	NA	+	0.000668595140959174	0.010225611636103	0.0189044921003585
cg03792768	3	197281934	BDH1;BDH1;BDH1	5'UTR;5'UTR;5'UTR	NA	+	0.000164617977801361	0.0036970060885971	0.00856148778411961
cg04103918	17	4726687	PLD2	3'UTR	NA	+	0.00102917785949625	3.78912937355872e-05	0.000463115812323844
cg04128367	4	165952731	TRIM60	TSS1500	NA	-	-0.00132108	1.09482137827208e-05	0.000200717252683215
cg04186169	6	139695202	CITED2;CITED2;CITED2	5'UTR;5'UTR;5'UTR	NA	-	-0.000302355	9.77814164607674e-05	0.000860476464854754
cg04424379	16	70323463	AARS	TSS200	NA	-	-0.000167464	0.0180217216267879	0.0291527849845099
cg04467278	15	40226257	EIF2AK4	TSS200	NA	-	-0.000285782	0.0190515208597269	0.0301534862528052
cg04568797	10	43724742	RASGEF1A	5'UTR	TRUE	-	-0.000294607	0.000765320013005131	0.00247603533619307
cg04568842	12	6875453	PTMS	TSS200	NA	+	0.000885783551994103	0.000176570187491699	0.00110952082803404
cg04606669	3	52318566	unannotated	unannotated	NA	+	0.000937205533628398	0.00476502450377314	0.0103792612953474
cg04819167	7	37532191	unannotated	unannotated	NA	-	-0.00153343	4.59761261722772e-05	0.000505737387895049
cg05123755	7	2758116	unannotated	unannotated	NA	+	0.000549881868194945	0.015738009468583	0.026032797617205
cg05412136	9	36191352	CLTA;CLTA;CLTA	Body;Body;Body	NA	-	-0.000203884	0.00836306319376626	0.0158609819192119
cg05591235	1	6405672	ACOT7;ACOT7;ACOT7;ACOT7	Body;Body;Body;Body	NA	+	0.000359518312134832	0.0413709644584259	0.0568850761303356
cg05704832	1	226308547	unannotated	unannotated	NA	+	0.000436904086916438	0.024727970496328	0.0370078470013072
cg05970777	16	34490033	unannotated	unannotated	NA	-	-0.000731754	0.0483259849001028	0.0652252556933903
cg06118578	18	67872897	RTTN;RTTN	1stExon;5'UTR	NA	-	-0.000204667	0.0116554711063058	0.0205136291470982
cg06310285	3	53796066	CACNA1D;CACNA1D;CACNA1D	Body;Body;Body	NA	+	0.000442331939985144	0.0107296894342644	0.0193486202912965
cg06917548	19	16643283	CHERP	Body	NA	+	0.000330284634192263	0.000245665609159106	0.00128681985750008
cg06935184	3	113775436	QTRTD1;KIAA1407;KIAA1407	TSS200;5'UTR;1stExon	NA	+	0.000496705974972234	0.000105694954609929	0.000861742649460314
cg06956652	1	28285152	XKR8;SMPDL3B	TSS1500;Body	NA	+	0.00047067363958567	0.000442596768254774	0.00170826822835176
cg07155303	22	17489367	GAB4	TSS1500	NA	+	0.00116813756295735	0.000870852643380672	0.00277663161657605
cg07207682	16	14014103	ERCC4	1stExon	NA	+	0.00138454589635331	0.00048898752500747	0.00182334331358717
cg07295003	8	136625473	KHDRBS3	Body	TRUE	+	0.000547342290383461	0.000681111111059559	0.00230095229164643
cg07478918	11	31817824	PAX6;PAX6;PAX6	Body;Body;Body	NA	-	-0.000524176	0.0241703218943035	0.0364210329914162
cg07695566	17	61525112	CYB561	TSS1500	TRUE	+	0.00136243652825107	0.000275147390008096	0.00134516501781736
cg07758428	11	68193549	LRP5	Body	NA	+	0.000486584938004592	0.00034756937092133	0.00156051554291209
cg07876823	6	164392555	unannotated	unannotated	NA	+	0.000628282910446026	0.00194256119182496	0.00521174953904257
cg07882831	17	72209802	MGC16275;TTYH2	TSS1500;1stExon	NA	+	0.000302641279174699	0.00449359310904537	0.0101264770589695
cg08154698	19	8274065	LASS4	TSS200	NA	+	0.000522501281905229	0.00747881763875219	0.0146905346475489
cg08191993	11	611942	PHRF1	3'UTR	NA	+	0.000402823242613658	0.013631780759023	0.0232479981936827
cg08250055	6	32052736	TNXB	Body	NA	-	-0.00136748	0.000115021959066623	0.000872580379126108
cg08288107	12	66362223	unannotated	unannotated	TRUE	+	0.000346172365291446	0.0106553116859084	0.0193486202912965
cg08294017	2	220432822	OBSL1	Body	NA	+	0.000542890506212183	0.00137066567508782	0.0039677164278858
cg08435945	2	169324661	LASS6	Body	TRUE	-	-0.00205408	7.06173935524078e-06	0.000155358265815297
cg08696931	12	123754071	CDK2AP1	Body	TRUE	+	0.00108120444761611	0.000227622707484494	0.00122139013772167
cg09729563	16	3156652	unannotated	unannotated	NA	+	0.00152238024611931	0.000258176563729079	0.0012908828186454
cg09814127	14	103593235	TNFAIP2	Body	NA	+	0.00143764049924294	0.00133686222333817	0.00392146252179197
cg09949789	4	6990245	TBC1D14;TBC1D14;TBC1D14	Body;Body;Body	TRUE	+	0.000566819127394845	0.000535602484868264	0.0019638757778503
cg09965085	16	85519176	unannotated	unannotated	NA	+	0.00079933820599407	0.0228646090368191	0.0346911309524153
cg10010533	11	82445170	FAM181B	TSS1500	NA	-	-0.000534333	0.00431261815241009	0.0098830832659398
cg10132348	4	6784379	KIAA0232;KIAA0232	TSS200;TSS200	NA	+	0.00124665192432361	0.00473490629712676	0.0103792612953474
cg10234723	10	29827537	SVIL;SVIL	Body;Body	NA	+	0.000410436393855567	0.0188405550609545	0.030118556801629
cg10500733	11	1326704	TOLLIP	Body	NA	+	0.000846650576748452	9.5462016336848e-05	0.000860476464854754
cg10505785	20	23028890	THBD	1stExon	NA	-	-0.000617442	0.0430908554855029	0.0585251436423263
cg10510478	3	137728810	CLDN18;CLDN18	TSS200;Body	NA	-	-0.00120974	1.7596029017305e-06	6.95521061959582e-05
cg10567637	17	48609923	EPN3	TSS200	TRUE	-	-0.000256713	0.0343240727022484	0.0490343895746406
cg10600701	3	169381939	MECOM	TSS1500	NA	+	0.00055015125209917	0.000105882521700875	0.000861742649460314
cg10607485	10	88705136	MMRN2	Body	TRUE	+	0.00044069609164879	0.000626842750614513	0.0021889746846856
cg10688514	10	48354852	ZNF488	TSS1500	NA	+	0.000984239986103732	0.00253816609308997	0.00627411843235723
cg10769615	2	239990350	HDAC4	Body	NA	+	0.000676854097279726	0.0120911828202854	0.0211115890512919
cg10776862	19	50313003	FUZ	Body	NA	-	-0.000485396	0.0220693850135182	0.0337942604782851
cg10853830	11	67266176	PITPNM1;PITPNM1	Body;Body	NA	-	-0.000941582	1.17677490277232e-07	2.5889047860991e-05
cg11044099	8	102092965	unannotated	unannotated	TRUE	-	-0.000423511	0.00147303005889502	0.00410210902477095
cg11409060	12	14518540	ATF7IP	TSS200	NA	-	-0.000283962	0.0382410632005984	0.0539297045136644
cg11450001	12	10365596	GABARAPL1;GABARAPL1	1stExon;5'UTR	NA	+	0.00123540252557646	4.12440796940042e-05	0.000477563028035838
cg11494616	2	98561179	TMEM131	Body	TRUE	+	0.00112655857660976	1.51777958793568e-06	6.95521061959582e-05
cg11715725	1	154974757	ZBTB7B	TSS1500	NA	+	0.000694876700108044	0.00329559634023834	0.00779603435325198
cg11769850	8	914386	unannotated	unannotated	NA	+	0.000423254262509863	0.0129496227721391	0.0224324174005559
cg11810498	9	130477698	PTRH1;TTC16	Body;TSS1500	NA	-	-0.000290636	0.000374294363181501	0.00158355307499866
cg11967563	10	3186147	PITRM1	Body	NA	+	0.000434061691103844	0.00701213411994478	0.0138979234809716
cg12052203	11	66115045	B3GNT1;B3GNT1	1stExon;5'UTR	NA	+	0.00156215600417793	0.000154366051507469	0.0010291070100498
cg12320621	10	126257033	LHPP;LHPP	Body;Body	NA	+	0.000877597301250068	0.00833798601273638	0.0158609819192119
cg12344046	22	30819716	SEC14L2	3'UTR	NA	+	0.00105252798124803	0.00128986517860492	0.00386999911149147
cg12504415	17	74722752	JMJD6;C17orf95;JMJD6;JMJD6;JMJD6	1stExon;TSS200;5'UTR;5'UTR;1stExon	NA	+	0.00230155543371187	0.000306821242172413	0.00146740594082458
cg12510502	11	2942176	SLC22A18;SLC22A18	Body;Body	NA	+	0.000660010542763867	0.00010967633720404	0.000861742649460314
cg12567282	8	124413003	unannotated	unannotated	NA	-	-0.000927517	0.00251755696403845	0.00627411843235723
cg12721600	1	35327788	unannotated	unannotated	NA	+	0.000750084666091962	0.000367512632851774	0.00158355307499866
cg12722998	13	113862943	CUL4A;PCID2;PCID2;CUL4A;PCID2	TSS1500;1stExon;1stExon;TSS200;1stExon	NA	-	-0.000348947	4.83757581069646e-05	0.000506793656358677
cg12965799	14	24911994	SDR39U1;SDR39U1	5'UTR;1stExon	NA	-	-0.000451633	0.0221198795857866	0.0337942604782851
cg12966283	20	18269151	ZNF133;ZNF133;ZNF133;ZNF133	1stExon;5'UTR;5'UTR;1stExon	NA	-	-0.000309022	0.00186789327434923	0.00507329037477569
cg13295193	6	33281449	TAPBP;TAPBP;TAPBP	Body;Body;Body	NA	-	-0.000240184	0.00677330420663744	0.0138248881181751
cg13671590	9	125056607	MRRF;MRRF	Body;Body	TRUE	-	-0.00106763	0.000196908938040481	0.00117080990186232
cg14304264	15	94897976	MCTP2;MCTP2;MCTP2	Body;Body;TSS1500	NA	+	0.00114615618226047	1.98728906413103e-06	6.95521061959582e-05
cg14406005	8	67589135	C8orf44	5'UTR	NA	+	0.000665119143527201	0.000575877804857723	0.00207693634538851
cg14631218	9	139114561	QSOX2	Body	NA	+	0.000925145151294357	0.0022787528899726	0.0059512321280204
cg14791747	16	20752902	THUMPD1	1stExon	NA	+	0.000843105581607773	0.00196944840682643	0.00522022469279295
cg15269385	4	1632273	unannotated	unannotated	NA	+	0.000429401589708607	0.0309585588690632	0.0448084404683809
cg16115841	2	107502023	ST6GAL2;ST6GAL2;ST6GAL2	5'UTR;5'UTR;5'UTR	NA	-	-0.000335141	0.0292228193346332	0.0431477869370423
cg16339155	10	92622005	unannotated	unannotated	NA	+	0.000652149555772062	0.000403455942511411	0.00161382377004564
cg16484842	20	57556086	TH1L	TSS1500	NA	-	-0.000201137	0.000256311227546665	0.0012908828186454
cg16650026	1	1969334	unannotated	unannotated	NA	+	0.000397651603064777	0.0200001674916236	0.0311032614435725
cg16750845	14	50319120	SDCCAG1	Body	NA	-	-0.000186239	0.0138901177315306	0.0235063530841287
cg17095936	1	168250628	TBX19	Body	NA	+	0.000398990280932015	0.020075741477215	0.0311032614435725
cg17237086	22	40814966	MKL1	Body	NA	+	0.000966793573176451	0.00039333714514314	0.00160689837625537
cg17345261	22	39857219	MGAT3	5'UTR	NA	+	0.00054731595383268	0.00366844054633533	0.00856148778411961
cg17451688	1	234293071	SLC35F3	Body	NA	+	0.000440815127089907	0.00451088523535913	0.0101264770589695
cg17533455	5	130599827	CDC42SE2;CDC42SE2;CDC42SE2;CDC42SE2	1stExon;1stExon;5'UTR;5'UTR	NA	+	0.0009400443171478	0.00487499193677244	0.0105146884910778
cg17585279	16	30538052	ZNF768	TSS200	NA	+	0.000613532946750097	0.000341897266108156	0.00156051554291209
cg17802552	7	138481308	TMEM213;ATP6V0A4;ATP6V0A4	TSS1500;5'UTR;5'UTR	NA	+	0.000605160053634424	0.00297203520705419	0.00718514006101012
cg17881910	17	43515229	PLEKHM1;PLEKHM1;PLEKHM1	Body;Body;Body	NA	+	0.000377612827705588	0.00324322128482007	0.00775552915935234
cg17944161	19	15311990	NOTCH3	TSS200	NA	-	-0.000996397	0.0078696826427564	0.0151871068544422
cg18002896	8	144465845	RHPN1	3'UTR	TRUE	+	0.00144808268092557	1.49055257331689e-05	0.00021861437741981
cg18107623	7	151481206	PRKAG2;PRKAG2	Body;Body	NA	+	0.000469077494892822	0.011109674594784	0.0198709626898575
cg18123399	5	87565030	TMEM161B	TSS1500	NA	-	-0.000141251	0.0389158083002006	0.0545317058983703
cg18262051	7	100026182	MEPCE;ZCWPW1	TSS1500;5'UTR	NA	+	0.000247296774549275	0.00691244405908753	0.0138248881181751
cg18424115	14	24768909	DHRS1;DHRS1;C14orf21;DHRS1	5'UTR;1stExon;TSS200;TSS1500	NA	+	0.00156534277560267	0.000226638048215022	0.00122139013772167
cg18605729	10	81742245	unannotated	unannotated	NA	+	0.000917427638535513	5.9656352298563e-05	0.00059656352298563
cg19385725	18	21166173	NPC1	Body	NA	+	0.00245124297589553	0.000339792401836394	0.00156051554291209
cg19465002	3	159733028	unannotated	unannotated	NA	-	-0.00114874	0.000394420510535409	0.00160689837625537
cg19590934	7	6208213	CYTH3	Body	NA	+	0.000760794437028165	0.000372853697991211	0.00158355307499866
cg19646139	1	2029012	PRKCZ;PRKCZ	Body;5'UTR	NA	+	0.000622074142478653	0.000213295072026705	0.00120320297040705
cg19966063	15	62990138	TLN2	Body	NA	+	0.000398833586071067	0.000690285687493929	0.00230095229164643
cg20012885	18	12377404	AFG3L2	TSS1500	NA	+	0.00193844740177855	3.48370236206037e-06	9.58018149566601e-05
cg20815084	6	31633626	BAT4;CSNK2B	TSS1500;TSS200	NA	+	0.000342216849732026	0.00184642987713268	0.00507329037477569
cg20984085	19	56905032	ZNF582	TSS200	NA	-	-0.000121166	0.0303570526009611	0.0444108431080646
cg21028608	2	32464513	NLRC4	Body	NA	+	0.00051089494836327	0.000705354008276272	0.00231608778836985
cg21249729	9	138392748	C9orf116;MRPS2;C9orf116	TSS1500;Body;TSS1500	NA	+	0.0012102533942304	2.21302156078049e-06	6.95521061959582e-05
cg21448741	8	58168803	unannotated	unannotated	NA	-	-0.00124638	0.000586654253729711	0.0020816763842022
cg21797131	22	19970601	ARVCF	Body	NA	+	0.00100456864409682	0.0178386348351169	0.0291527849845099
cg21829265	6	56911139	KIAA1586	TSS1500	NA	-	-0.000252548	0.0304819877696262	0.0444108431080646
cg21867850	15	41806526	LTK;LTK;LTK	TSS1500;TSS1500;TSS1500	NA	+	0.000534631991452352	0.00281238147899998	0.00687471028199995
cg22653976	11	17741070	MYOD1	TSS200	NA	-	-0.00105998	0.0024682884474425	0.00624164894755576
cg22726026	1	120324270	unannotated	unannotated	TRUE	+	0.000415339636596701	0.00661008530631641	0.0137190449753737
cg22761607	19	4494084	HDGF2;HDGF2	Body;Body	NA	+	0.000510839819367394	0.0014332647035286	0.00409504201008173
cg22834126	5	107008019	EFNA5	TSS1500	NA	+	0.000479630076547828	0.000211092627190231	0.00120320297040705
cg22873167	4	1019143	FGFRL1;FGFRL1;FGFRL1	3'UTR;3'UTR;3'UTR	NA	+	0.000588068505344134	0.0150231615052762	0.0252297368790899
cg23069167	3	61550379	PTPRG	Body	NA	-	-0.00029593	0.0197501093510266	0.0310358861230418
cg23679085	3	183892773	AP2M1;AP2M1	5'UTR;5'UTR	NA	-	-0.000137781	0.0151756262432466	0.0252927104054109
cg23719713	6	10586167	GCNT2;GCNT2;GCNT2;GCNT2	Body;Body;1stExon;5'UTR	TRUE	+	0.000849381249681525	0.000126938804728824	0.000930884568011374
cg23771088	12	121975533	KDM2B;KDM2B	Body;Body	NA	+	0.000388402214517594	7.26704054037751e-07	6.95521061959582e-05
cg23866381	4	38132555	TBC1D1	Body	TRUE	-	-0.00130016	1.64746495894748e-06	6.95521061959582e-05
cg23899285	17	4699393	PSMB6	TSS200	NA	+	0.000493539839245135	0.00545918766826881	0.011660400844846
cg24089887	13	74899532	unannotated	unannotated	TRUE	-	-0.00131835	9.06771947978735e-06	0.000181354389595747
cg24142735	11	33276523	unannotated	unannotated	NA	+	0.000307922125629714	0.0350216398810501	0.0497081340247162
cg24200445	15	77924697	LINGO1;LINGO1	1stExon;5'UTR	NA	-	-0.000620249	0.000689685259899603	0.00230095229164643
cg24207108	7	98600653	TRRAP	Body	NA	+	0.000497939896135777	0.00232639074095343	0.0059512321280204
cg24375409	1	38200920	EPHA10	Body	NA	-	-0.00131778	0.00015311926756056	0.0010291070100498
cg24663090	5	53182145	ARL15	3'UTR	NA	+	0.000393452063263181	0.010659064964501	0.0193486202912965
cg25106172	11	67144949	LOC100130987	Body	TRUE	+	0.00049893910168498	0.00472177248194275	0.0103792612953474
cg25114752	15	25315383	SNORD116-8	TSS200	NA	+	0.00122005441842864	3.64056474199609e-05	0.000463115812323844
cg25117523	17	76719640	CYTH1;CYTH1	Body;Body	TRUE	+	0.000474339607819732	0.00041836922276701	0.00164359337515611
cg25155068	1	12587709	unannotated	unannotated	NA	+	0.000658437062862629	0.00850219077851362	0.0159870253954957
cg25595449	12	74431418	unannotated	unannotated	NA	-	-0.00228717	4.10826506071945e-06	0.000100424257039809
cg25750714	10	131631686	unannotated	unannotated	NA	+	0.000639530082216615	0.00874619880937465	0.0163064723564612
cg25847024	1	111991376	WDR77;ATP5F1	Body;TSS1500	NA	+	0.00165779473613598	0.000160037031564088	0.00103553373364998
cg25932761	12	111760976	CUX2	Body	NA	+	0.000477767205558878	0.0409983830802746	0.0567273225010089
cg25949502	12	31879426	AMN1;AMN1	Body;Body	NA	+	0.000531886889485949	0.00147166136948225	0.00410210902477095
cg25976451	19	3979988	EEF2	Body	NA	+	0.000755420186590501	1.20460703312025e-05	0.000203856574835735
cg26292521	10	8095831	FLJ45983;GATA3;GATA3;FLJ45983	TSS1500;TSS1500;TSS1500;TSS1500	TRUE	-	-0.000341346	0.0430957875911676	0.0585251436423263
cg26510945	19	39305100	LGALS4	TSS1500	NA	+	0.000534935828611799	0.00691013084552854	0.0138248881181751
cg26533023	16	89422171	ANKRD11	5'UTR	NA	+	0.000488772502775327	0.00130172697386531	0.00386999911149147
cg26638570	17	79409020	BAHCC1	Body	NA	+	0.00118182328727357	0.0497359458599193	0.0667189517633064
cg26821960	11	74809555	unannotated	unannotated	NA	-	-0.000550117	0.0132144445408692	0.0227123265546189
cg27019245	6	31465716	MICB	TSS200	NA	-	-0.000413792	0.00612350337429455	0.0129535648302385
cg27211935	15	75499862	C15orf39	Body	NA	+	0.000640522873082807	0.000181557953678298	0.00110952082803404
MZ-paired analysis
cg01636300	16	2215828	TRAF7	Body	NA	+	0.000972286425394221	0.014923864336546	0.465956208729937
cg01691710	8	49292285	unannotated	unannotated	NA	+	0.000606224945618843	0.0462380776853605	0.564908688242882
cg01812045	2	220283739	DES	1stExon	NA	-	-0.000772519	0.0220822525641855	0.509818787252791
cg04157072	17	40610765	ATP6V0A1;ATP6V0A1;ATP6V0A1	TSS200;TSS200;TSS200	NA	+	0.000217769587626414	0.0101064144933475	0.354987809078831
cg04568797	10	43724742	RASGEF1A	5'UTR	TRUE	-	-0.000287013	0.03908927735507	0.564908688242882
cg06917548	19	16643283	CHERP	Body	NA	+	0.000364926200008174	0.0234818652701417	0.509818787252791
cg07695566	17	61525112	CYB561	TSS1500	TRUE	+	0.000789246075147899	0.0457719609834843	0.564908688242882
cg07876823	6	164392555	unannotated	unannotated	NA	+	0.000647078377334427	0.0414168392875027	0.564908688242882
cg09371693	12	57855541	GLI1;GLI1;GLI1	5'UTR;5'UTR;5'UTR	TRUE	+	0.00103996005291607	0.0254506175980406	0.510830253217815
cg09729563	16	3156652	unannotated	unannotated	NA	+	0.00136514255408064	0.00685219118848426	0.35132041209339
cg09773150	17	3796596	CAMKK1;CAMKK1	TSS1500;TSS1500	NA	-	-0.00115749	0.0439447100292624	0.564908688242882
cg10500733	11	1326704	TOLLIP	Body	NA	+	0.000951221822336457	0.00469959118246268	0.330146280568003
cg10853830	11	67266176	PITPNM1;PITPNM1	Body;Body	NA	-	-0.00105874	0.00408268678274152	0.330146280568003
cg11484553	6	139095001	CCDC28A	1stExon	NA	+	0.00112960427293572	0.0200373749836876	0.509818787252791
cg11969191	17	79679066	SLC25A10	TSS1500	NA	+	0.000550595902155631	0.000751731155051578	0.200701833225471
cg12052203	11	66115045	B3GNT1;B3GNT1	1stExon;5'UTR	NA	+	0.00102934769668107	0.0449997215819509	0.564908688242882
cg13720316	11	69455111	CCND1	TSS1500	NA	-	-0.000697124	0.0382682118630214	0.564908688242882
cg14787093	11	46387834	DGKZ;DGKZ;DGKZ;DGKZ	Body;Body;Body;Body	NA	-	-0.000855927	0.0426240115906892	0.564908688242882
cg14791747	16	20752902	THUMPD1	1stExon	NA	-	-0.00131483	0.0014284827987578	0.200701833225471
cg17451688	1	234293071	SLC35F3	Body	NA	+	0.000837028248974778	0.00875175403791363	0.35132041209339
cg20535715	11	34127020	NAT10;NAT10	TSS200;TSS200	NA	+	0.000466341139229278	0.023585922541944	0.509818787252791
cg24089887	13	74899532	unannotated	unannotated	TRUE	-	-0.00157011	0.00835405401274444	0.35132041209339
cg26767081	3	194293260	unannotated	unannotated	TRUE	+	0.00142151198546554	0.0358812401654896	0.564908688242882
*Unannotated denotes that the CpG site lacks an associated UCSC reference gene within the Illumina annotation file; + indicates a positive correlation; − indicates a negative correlation. P and FDR denote the P-values and P-values adjusted for the false discovery rate (FDR)

## Sheet: Supplementary Table 8
Supplementary Table 8 Associations Between WC and CpGs That of Phenotypic Correlations Exceeding 0.1 and Genetic Correlations Exceeding 0.5 (CpG Group ②)
CPG	CHR	MAPINFO	UCSC_RefGene_Name	UCSC_RefGene_Group	Enhancer	dir	Value	p.value	p.adjust
Full population analysis
cg00094817	10	35464482	CREM;CREM;CREM;CREM;CREM;CREM;CREM;CREM;CREM;CREM;CREM;CREM	5'UTR;Body;Body;Body;Body;Body;5'UTR;TSS200;Body;Body;Body;TSS200	NA	+	0.000170637644600695	0.00540563765565439	0.012453494345938
cg00291981	3	49591748	BSN	TSS200	NA	+	0.000151911152539926	0.00868009261178569	0.0166292300562631
cg00438616	15	76304843	NRG4	TSS200	NA	+	0.000161427344441027	7.16183814771198e-06	0.00024126486262229
cg00886780	6	35149727	unannotated	unannotated	NA	-	-0.000330322	2.05596034418852e-05	0.000434439892904938
cg00911794	17	1962132	HIC1;HIC1	3'UTR;3'UTR	NA	+	0.000492016148842492	0.00426917434567265	0.0106436949440058
cg01281649	15	62724794	unannotated	unannotated	TRUE	+	0.000172664973669421	0.00172358109012996	0.00630930985971038
cg01291474	15	65393339	LOC390595	Body	NA	+	0.000182074898933925	0.00155089095389245	0.00601077921942237
cg01578875	4	146804010	ZNF827	Body	TRUE	+	0.000284385074703552	0.00747056577918389	0.0149411315583678
cg01595204	19	1642837	TCF3;TCF3	Body;Body	NA	+	0.000207371814521047	9.37270898047294e-05	0.00131217925726621
cg01823079	12	131273348	unannotated	unannotated	NA	-	-0.000482026	0.00661636945728457	0.0138411407037447
cg01868559	12	16034962	STRAP	TSS1500	NA	-	-5.43e-05	0.00373414337420622	0.0102636056951207
cg02011409	3	14697078	C3orf19	Body	NA	+	0.000149764642815139	0.0167069405505354	0.0237391834534474
cg02389942	5	41869679	OXCT1	Body	NA	-	-0.00035154	0.0330188435965546	0.0406042536119793
cg02766680	3	37458845	C3orf35;C3orf35	Body;Body	NA	+	0.000229015606078328	0.00180172030765015	0.00630930985971038
cg02925601	6	27648605	unannotated	unannotated	NA	+	0.000278263960220975	0.0263613279450008	0.0347663890289141
cg02955361	1	32479956	KHDRBS1	1stExon	NA	-	-7.76e-05	0.000147003220451166	0.00178363907480748
cg02959866	2	26364971	unannotated	unannotated	NA	-	-0.000738447	0.000142045866371365	0.00178363907480748
cg02993943	7	39605861	C7orf36	TSS200	NA	+	0.000112513586836024	0.0280975326624307	0.0357604961158209
cg03114595	19	42584412	ZNF574	Body	NA	+	0.0001546500107654	0.00331488261613315	0.00942669743962865
cg03114804	12	57599358	LRP1	Body	NA	+	0.000176753859709074	0.0090756323819541	0.017028506118718
cg03199192	15	34491893	C15orf29	5'UTR	NA	-	-0.000368509	0.0170712981286067	0.0238998173800494
cg03220751	12	109490328	USP30	TSS200	NA	-	-0.00012032	0.00148209359679474	0.00601077921942237
cg03388085	1	154245414	HAX1;HAX1	Body;Body	NA	-	-0.000117271	0.0010255397211793	0.00525723995484211
cg03393444	11	47293049	MADD;MADD;MADD;MADD;MADD;MADD;MADD;MADD;MADD;MADD	5'UTR;5'UTR;5'UTR;5'UTR;5'UTR;5'UTR;5'UTR;5'UTR;5'UTR;5'UTR	NA	-	-0.000113924	0.0112280090620316	0.01937937900931
cg03711840	3	126737358	PLXNA1	Body	NA	+	0.00021314212547721	0.0272476167956945	0.0351706826724567
cg04002957	11	890206	CHID1;CHID1;CHID1;CHID1;CHID1	Body;Body;Body;Body;Body	NA	+	0.00013829297772426	0.0304205613686135	0.0376635521706643
cg04166070	14	96858364	AK7	TSS200	NA	-	-8.5e-05	0.0396406344503849	0.0468480225322731
cg04270033	22	31364304	TUG1;MORC2	TSS1500;TSS200	NA	+	0.000261831598777455	0.000673791556210776	0.00422862287001246
cg04458139	8	92082487	OTUD6B;OTUD6B	5'UTR;1stExon	NA	-	-7.36e-05	0.0144497261615949	0.0219154180117523
cg04467278	15	40226257	EIF2AK4	TSS200	NA	-	-0.000112396	0.0126149435697297	0.0204992833008108
cg04878826	1	117398001	unannotated	unannotated	TRUE	-	-0.000231681	0.000350270682659519	0.00318746321220162
cg04893409	11	31527637	IMMP1L	5'UTR	NA	+	0.000179605722714049	0.00155223419402666	0.00601077921942237
cg04930733	17	79253479	SLC38A10;SLC38A10	Body;Body	NA	+	0.000151473865059643	0.00731093972754836	0.0147843447823756
cg05131266	14	91591888	C14orf159;C14orf159;C14orf159;SNORA11B;C14orf159;C14orf159	5'UTR;5'UTR;5'UTR;TSS1500;5'UTR;5'UTR	NA	+	0.000382487393128807	8.59091372356834e-05	0.00130295524807453
cg05170445	12	1641924	unannotated	unannotated	NA	-	-0.000519522	0.00325011786910719	0.009389229399643
cg05181941	12	131171031	unannotated	unannotated	NA	+	0.000340414705628276	0.0336393219621166	0.0410896415913102
cg05214546	12	15941507	EPS8	5'UTR	NA	+	8.07060860205253e-05	0.0189367888215622	0.0259135004926641
cg05330360	17	38023993	ZPBP2;ZPBP2	TSS1500;TSS1500	NA	-	-0.000318983	0.00761715358786162	0.0150687168803349
cg05469118	11	122215103	unannotated	unannotated	NA	-	-0.000416104	0.000559621243444572	0.00391734870411201
cg05540133	16	88984237	CBFA2T3;CBFA2T3	5'UTR;Body	NA	-	-0.000796459	9.92413263849997e-16	1.80619214020699e-13
cg05618456	7	45953122	IGFBP3;IGFBP3	3'UTR;3'UTR	NA	+	0.000139662041595885	0.00960897377872563	0.0178452370176333
cg06061049	2	17934875	GEN1;SMC6;SMC6;GEN1	TSS1500;5'UTR;5'UTR;TSS1500	NA	-	-6.64e-05	0.00377836033831368	0.0102636056951207
cg06296597	10	858900	LARP4B	Body	NA	+	0.000183297974943147	0.00606235453709781	0.0136215867376766
cg06430309	7	2397685	EIF3B;EIF3B	Body;Body	NA	+	0.000537038586916181	2.21635302865773e-08	2.01688125607853e-06
cg06522456	19	45311781	BCAM;BCAM	TSS1500;TSS1500	TRUE	-	-0.000134674	0.0156234204137882	0.0227855648176822
cg06803995	22	40815101	MKL1	Body	NA	+	0.000200094725717442	0.00206253670204683	0.00697422773797613
cg06871213	16	10971250	CIITA	Body	TRUE	-	-0.000123619	0.000819751401789078	0.00461837138176588
cg06917548	19	16643283	CHERP	Body	NA	+	0.000108886841609983	0.0010398936174413	0.00525723995484211
cg06927813	10	29839837	SVIL;SVIL	Body;Body	NA	+	0.000189815306921043	0.00028761195662365	0.00275501979502654
cg07130392	16	89588927	SPG7;SPG7	Body;Body	NA	+	0.000141795756305532	0.0467663828805234	0.0545607800272773
cg07393546	16	33570021	unannotated	unannotated	NA	-	-0.000301371	0.00316501594999967	0.00929085327257968
cg07472704	13	113763758	F7;F7	Body;Body	NA	-	-0.000309103	0.0265942483168006	0.0348212459975375
cg07835232	7	140302680	DENND2A	TSS1500	NA	-	-0.000818515	0.00223651220718119	0.00724071460653599
cg07884735	4	76911155	SDAD1	Body	NA	-	-8.46e-05	0.0277930238808292	0.0356220446923303
cg07919197	1	32646027	TXLNA	Body	NA	+	0.000218025771835509	0.000862772675714505	0.00461837138176588
cg08023458	14	101438461	SNORD114-14;SNORD114-15;SNORD114-16	Body;TSS1500;TSS1500	NA	+	0.000144620147678568	0.0141493641735661	0.0218235955897376
cg08314240	17	28852915	GOSR1;GOSR1;GOSR1	3'UTR;3'UTR;3'UTR	NA	+	0.000230868395756817	0.000197604123972851	0.00211552650370934
cg08358813	11	119599620	PVRL1;PVRL1;PVRL1	TSS200;TSS200;TSS200	NA	+	0.000230548316314036	0.0114252590733764	0.0193804130693931
cg08361356	10	33842206	unannotated	unannotated	TRUE	-	-0.00065036	1.29841678137372e-05	0.000337588363157166
cg09538603	16	11219986	CLEC16A	Body	NA	+	0.000186574326598092	0.0222049848467283	0.0299327214404407
cg09554983	10	112679006	NCRNA00081;NCRNA00081;NCRNA00081;SHOC2;NCRNA00081;NCRNA00081	Body;Body;Body;TSS1500;TSS1500;Body	NA	-	-9.24e-05	0.0121284804894109	0.020067122264298
cg09824627	17	58224340	unannotated	unannotated	NA	+	0.00026578735324314	0.00180265995991725	0.00630930985971038
cg09975683	16	87784170	KLHDC4	Body	NA	+	0.0002445442834782	0.000410730269302179	0.00339785950059076
cg10182355	2	101768491	TBC1D8	TSS1500	NA	+	0.000108274761269329	0.00114711328014949	0.0053817451045374
cg10234723	10	29827537	SVIL;SVIL	Body;Body	NA	+	0.000185950569519415	0.00395269477522165	0.0102770064155763
cg10318313	11	3014937	NAP1L4	TSS1500	NA	-	-0.00111465	0.00392986455582368	0.0102770064155763
cg10370961	12	48723875	H1FNT;H1FNT	1stExon;3'UTR	NA	+	0.000153835220742165	0.00883539156203047	0.0167504298363494
cg10434344	17	600550	VPS53;VPS53	Body;Body	NA	+	0.000221374422141257	0.00226769633281622	0.00724071460653599
cg10801634	14	23398676	PRMT5;PRMT5	TSS200;TSS200	NA	-	-8.06e-05	0.0356599349901423	0.0426980800539862
cg10908953	11	121322456	SORL1	TSS1500	NA	-	-0.000133455	0.0188453430154043	0.0259135004926641
cg11028409	10	104192462	CUEDC2	TSS200	NA	-	-5.97e-05	0.0110257772943368	0.0192951102650894
cg11044099	8	102092965	unannotated	unannotated	TRUE	-	-0.000164245	0.000839191817613532	0.00461837138176588
cg11134246	1	44458001	CCDC24	Body	NA	+	0.000258789622160245	0.000732628035797528	0.00444461008383834
cg11287987	17	41837048	SOST	TSS1500	TRUE	-	-0.000319034	5.05348583991264e-07	3.065781409547e-05
cg11288092	9	115142249	HSDL2	TSS200	NA	+	9.81061436709663e-05	0.0223673083291205	0.0299327214404407
cg11422846	6	144125360	PHACTR2;PHACTR2;PHACTR2;PHACTR2	Body;Body;Body;Body	TRUE	+	0.000201872798128385	0.00118185977516188	0.0053817451045374
cg12006399	15	84954185	unannotated	unannotated	NA	-	-0.00041973	0.0399759778539225	0.0469395352865413
cg12019520	4	8012176	ABLIM2;ABLIM2;ABLIM2;ABLIM2;ABLIM2;ABLIM2;ABLIM2	Body;Body;Body;Body;Body;Body;Body	TRUE	-	-0.000414631	0.00599762150992499	0.0136215867376766
cg12028455	17	78789078	RPTOR;RPTOR	Body;Body	NA	+	0.00019739360399757	0.00661620728109705	0.0138411407037447
cg12061118	15	75656960	MAN2C1	Body	NA	+	0.00013740543480714	0.0103235644799965	0.0189786740945391
cg12320621	10	126257033	LHPP;LHPP	Body;Body	NA	+	0.000254590792302902	0.0380671852461122	0.0452825340836105
cg12437254	11	14546129	PSMA1	Body	NA	-	-0.000233646	0.00394908310598656	0.0102770064155763
cg12504415	17	74722752	JMJD6;C17orf95;JMJD6;JMJD6;JMJD6	1stExon;TSS200;5'UTR;5'UTR;1stExon	NA	+	0.000536085734976933	0.022658362915824	0.0301008908808757
cg12510502	11	2942176	SLC22A18;SLC22A18	Body;Body	NA	+	0.000203544129479693	0.00115068005128214	0.0053817451045374
cg12748948	1	22106295	USP48;USP48	Body;Body	NA	-	-0.000478201	0.00532483562245369	0.0124246164523919
cg12955084	19	41886265	TMEM91;TMEM91;TMEM91;TMEM91;TMEM91;TMEM91	Body;Body;Body;Body;Body;Body	NA	+	0.000325695718457079	2.38703237859856e-05	0.000434439892904938
cg13095372	2	46925129	SOCS5;SOCS5	TSS1500;TSS1500	NA	+	0.000140063858796309	0.0193700068862153	0.0263085168156059
cg13220917	2	242480249	unannotated	unannotated	NA	-	-0.000246667	0.029291766033191	0.0367662166761431
cg13423666	13	113706102	MCF2L;MCF2L	Body;Body	NA	+	0.000172146884719793	0.00688730544824751	0.0142441999043301
cg13513232	9	84435798	unannotated	unannotated	TRUE	-	-0.000196484	0.0151556726742781	0.0226092821862182
cg13986498	13	24917418	unannotated	unannotated	NA	-	-0.000822075	0.00221545997492056	0.00724071460653599
cg14255076	9	134719684	unannotated	unannotated	NA	+	0.000196809526100553	0.00440919020867999	0.010844224567294
cg14364984	14	53310508	unannotated	unannotated	TRUE	+	0.000179701669627932	0.000536233942629551	0.00391734870411201
cg14424836	9	131515105	ZER1	Body	NA	+	0.000150727536147349	0.00506933633028961	0.0119820676897754
cg14480315	17	8090466	unannotated	unannotated	NA	+	5.40537009911407e-05	0.0352415465148349	0.0426980800539862
cg14548380	2	56346418	unannotated	unannotated	TRUE	+	0.000254298547747208	0.000654191031595115	0.00422862287001246
cg14555697	15	48006948	unannotated	unannotated	NA	+	0.000176794785473215	0.0064441977601151	0.0137981646157759
cg14817143	8	63998778	TTPA	TSS200	NA	+	6.81248276817533e-05	0.00273805194662281	0.00830542423808919
cg14923398	2	28567787	unannotated	unannotated	NA	+	0.000190467756464093	0.0109058609034367	0.019270550334228
cg15116481	19	51330265	KLK15;KLK15;KLK15	Body;Body;Body	NA	-	-0.000740856	0.0136979007807704	0.0215529514282355
cg15127867	2	128457218	SFT2D3	TSS1500	NA	+	0.00023883470276233	0.00141908015463729	0.00601077921942237
cg15178578	7	151126457	unannotated	unannotated	TRUE	+	0.000181841544583378	0.00249481154930078	0.00780737083050142
cg16015295	17	78793479	RPTOR;RPTOR	Body;Body	TRUE	+	0.000228924193065356	0.0150798044798457	0.0226092821862182
cg16148410	15	31611603	unannotated	unannotated	TRUE	+	0.000162619202845115	0.00175800176290695	0.00630930985971038
cg16414659	3	145736001	unannotated	unannotated	NA	-	-0.00023952	0.0295149001744786	0.0367925467928432
cg16815625	8	141229477	TRAPPC9;TRAPPC9	Body;Body	NA	+	0.000339849916194175	0.010676656348136	0.0191085358855974
cg16861968	7	1792778	unannotated	unannotated	NA	+	0.000472665249544513	0.00483703784781954	0.0117378785107087
cg16883263	1	168756086	MGC4473	TSS200	NA	+	0.000222022657980272	0.00421119206100806	0.0106436949440058
cg17025892	7	95749573	SLC25A13;SLC25A13;SLC25A13	3'UTR;3'UTR;Body	NA	+	0.000211869761402419	0.00414194752544103	0.0106173866145108
cg17237086	22	40814966	MKL1	Body	NA	+	0.000221104551718419	0.0271762457963026	0.0351706826724567
cg18431557	6	33131021	COL11A2;COL11A2;COL11A2	3'UTR;3'UTR;3'UTR	NA	-	-0.000233601	0.000195597826011173	0.00211552650370934
cg18452449	3	52260671	TLR9	TSS1500	NA	-	-0.000259161	0.0143030008109574	0.021875177710876
cg18486850	18	77171444	NFATC1;NFATC1;NFATC1;NFATC1;NFATC1	Body;5'UTR;Body;Body;Body	NA	+	0.00015758139295248	0.0014320717758446	0.00601077921942237
cg18549547	19	49054908	SULT2B1	TSS1500	NA	-	-0.0004695	0.00172471561328773	0.00630930985971038
cg18809973	17	75767604	unannotated	unannotated	TRUE	+	0.00021554361837479	0.013737045965249	0.0215529514282355
cg19017803	5	158893488	LOC285627	TSS1500	NA	+	0.000234244223177039	0.000795327114497852	0.00461837138176588
cg19525780	14	105964243	C14orf80;C14orf80;C14orf80	Body;Body;Body	NA	+	0.000213979398292846	0.000372895799503809	0.00323176359569968
cg19585100	14	73703023	PAPLN	TSS1500	NA	-	-0.000265976	0.0168261245356852	0.0237391834534474
cg19639533	8	144870260	unannotated	unannotated	NA	+	0.000196855605735422	0.0158339105719092	0.0227901226029172
cg19747142	8	67028255	unannotated	unannotated	NA	+	0.000167885962634207	0.00622730741905381	0.0137590904662993
cg19777710	1	113464716	AFARP1;SLC16A1;SLC16A1	TSS1500;Body;Body	NA	-	-0.000223457	0.00828928737272189	0.0162220462562945
cg19844232	8	131075016	ASAP1	Body	TRUE	+	0.00025389344814241	0.0107091794523678	0.0191085358855974
cg20068400	11	28778264	unannotated	unannotated	TRUE	-	-0.000359372	0.00627475004781783	0.0137590904662993
cg20091405	11	124370625	unannotated	unannotated	TRUE	-	-0.000433043	2.34320696190444e-05	0.000434439892904938
cg20617917	17	7287100	TNK1	Body	TRUE	-	-0.000191733	0.00699762972094956	0.0143097596540766
cg21028608	2	32464513	NLRC4	Body	NA	+	0.000227514606477158	4.2722466833361e-05	0.000706862633061063
cg21119032	2	211341315	LANCL1;LANCL1;CPS1;LANCL1	5'UTR;5'UTR;TSS1500;5'UTR	NA	-	-6.44e-05	0.00148839762445235	0.00601077921942237
cg21942532	13	111462688	unannotated	unannotated	TRUE	-	-0.000250305	0.00855120157841758	0.0165565817794894
cg22179082	13	27334259	GPR12	5'UTR	NA	+	0.000133643356529592	0.0159029976404972	0.0227901226029172
cg22761607	19	4494084	HDGF2;HDGF2	Body;Body	NA	+	0.00018066828028101	0.00206927636181709	0.00697422773797613
cg22974452	2	36825379	FEZ2;FEZ2	TSS200;TSS200	NA	+	7.40510399642171e-05	0.000542403088027098	0.00391734870411201
cg23032184	2	121523682	unannotated	unannotated	TRUE	-	-0.000688336	7.95378667985573e-06	0.00024126486262229
cg23104930	12	133125882	FBRSL1	Body	NA	+	0.000135481875410938	0.000623087321187566	0.00420007009096804
cg23163754	17	8395775	MYH10	Body	NA	+	0.000109469304777534	0.010571809381835	0.0191085358855974
cg23188331	19	8661264	ADAMTS10	Body	NA	+	0.000211827974748422	0.0287110326589084	0.0362875551661203
cg23262325	1	15386798	KIAA1026;KIAA1026;KIAA1026;KIAA1026;KIAA1026	Body;Body;Body;Body;Body	NA	+	0.000220808494241466	0.0140405333883523	0.0218235955897376
cg23510089	4	73531188	unannotated	unannotated	TRUE	+	0.000690987914877377	0.000213104468752422	0.00215472296183005
cg23545258	14	50394636	unannotated	unannotated	TRUE	+	0.00019002098832376	0.00123945588008299	0.00550197488231963
cg23809813	10	90217672	RNLS;RNLS	Body;Body	TRUE	+	0.000271750316948396	0.012996115869731	0.0209317972415136
cg23878205	12	122658722	LRRC43;IL31;IL31	5'UTR;5'UTR;1stExon	NA	+	0.000209010410607963	0.00635596909903153	0.013771266381235
cg24207108	7	98600653	TRRAP	Body	NA	+	0.000175543641796913	0.00369931774284774	0.0102636056951207
cg24411488	10	1167737	WDR37	Body	NA	+	0.000167452219608232	0.00291509109278461	0.00869748489978358
cg24630593	17	77082929	ENGASE	3'UTR	NA	+	0.000151870563549701	0.0117992764075898	0.0197015440934067
cg24688309	20	60456498	CDH4	Body	NA	+	0.000161849511707131	0.0125166872589904	0.0204992833008108
cg25105522	17	43355089	MAP3K14	Body	TRUE	-	-0.00067152	2.87493815809829e-06	0.000130809686193472
cg25114752	15	25315383	SNORD116-8	TSS200	NA	+	0.000264750002964056	0.0152819643343237	0.0226123374703001
cg25155068	1	12587709	unannotated	unannotated	NA	+	0.000217944352424942	0.0182042497440532	0.0252914004077686
cg25340906	8	600940	unannotated	unannotated	NA	+	0.000174100200542993	0.0115004648983212	0.0193804130693931
cg25595449	12	74431418	unannotated	unannotated	NA	-	-0.000463645	0.0112868910713563	0.01937937900931
cg25702790	7	79765394	GNAI1	Body	NA	+	0.000196014358933718	0.000488997833185443	0.00386946111477176
cg26073542	11	3174128	OSBPL5;OSBPL5;OSBPL5	5'UTR;5'UTR;5'UTR	NA	+	0.000297123816113978	0.00499275618639637	0.0119563371832124
cg26295618	1	180080477	CEP350	3'UTR	TRUE	+	0.00017240246417161	0.00253096087362409	0.00780737083050142
cg26345037	22	26908614	TFIP11;TFIP11	TSS200;TSS200	NA	+	8.34971823199901e-05	0.013223223764883	0.0211107607474448
cg26360953	1	6784749	unannotated	unannotated	TRUE	+	0.000156536766300099	0.0156494263857707	0.0227855648176822
cg26591066	17	3922863	ZZEF1	Body	NA	+	0.000106926230993807	0.035504843214507	0.0426980800539862
cg27275023	3	107676222	unannotated	unannotated	TRUE	+	0.000275732963630187	0.00118280112187635	0.0053817451045374
MZ-paired analysis
cg00460689	12	111021191	PPTC7	TSS200	NA	-	-8.724e-05	0.043655643481711	0.847275534522007
cg03114595	19	42584412	ZNF574	Body	NA	-	-0.000231145	0.0257253091446897	0.847275534522007
cg03220447	11	19745293	NAV2;NAV2;NAV2	Body;Body;Body	NA	+	0.000271198287630908	0.0379919630268749	0.847275534522007
cg07136108	11	61545187	C11orf9;C11orf9	Body;Body	TRUE	+	0.000623043122445995	4.41476454786156e-05	0.0106395825603464
cg07472704	13	113763758	F7;F7	Body;Body	NA	-	-0.000480181	0.0118906637573337	0.716412491379358
cg08358813	11	119599620	PVRL1;PVRL1;PVRL1	TSS200;TSS200;TSS200	NA	+	0.000292276234380524	0.0417154764942863	0.847275534522007
cg08510930	17	74035616	SRP68	3'UTR	NA	-	-0.000500485	0.0331350734059819	0.847275534522007
cg13095372	2	46925129	SOCS5;SOCS5	TSS1500;TSS1500	NA	-	-0.000271525	0.0237637028680194	0.847275534522007
cg15116481	19	51330265	KLK15;KLK15;KLK15	Body;Body;Body	NA	+	0.00124482431024051	0.00468050726048558	0.376000749925675
cg20439252	11	111957023	TIMM8B;SDHD;TIMM8B	Body;TSS1500;Body	NA	-	-0.000199657	0.00110210600932047	0.132803774123117
cg20928770	11	126055124	unannotated	unannotated	NA	+	0.000270914352656149	0.0420424457712793	0.847275534522007
cg26360953	1	6784749	unannotated	unannotated	TRUE	-	-0.000251898	0.0444926168995052	0.847275534522007
*Unannotated denotes that the CpG site lacks an associated UCSC reference gene within the Illumina annotation file; + indicates a positive correlation; − indicates a negative correlation. P and FDR denote the P-values and P-values adjusted for the false discovery rate (FDR)

## Sheet: Supplementary Table 9
Supplementary Table9 Associations Between WHR and CpGs That of Phenotypic Correlations Exceeding 0.1 and Genetic Correlations Exceeding 0.5 (CpG Group ②)
CPG	CHR	MAPINFO	UCSC_RefGene_Name	UCSC_RefGene_Group	Enhancer	dir	Value	p.value	p.adjust
Full population analysis
cg00063346	1	228489289	OBSCN;OBSCN	Body;Body	NA	-	-0.0537968	0.00117888542015146	0.00532340447537144
cg00068408	5	24644878	CDH10;CDH10	1stExon;5'UTR	TRUE	+	0.0231364692140957	0.00226279816479623	0.00734773786096752
cg00185566	1	14925856	KIAA1026;KIAA1026	Body;Body	NA	+	0.0112552434650772	0.0246564910997125	0.0393686515349001
cg00313872	3	36987493	TRANK1	TSS1500	NA	+	0.0389159457717084	5.04543053225272e-05	0.00095108021488655
cg00472528	12	124801636	unannotated	unannotated	TRUE	-	-0.0785691	0.000493175860669181	0.00316728497185318
cg00486708	10	44145111	ZNF32;ZNF32	TSS1500;TSS1500	NA	+	0.0300716539659009	0.0110647418149213	0.0220531750656017
cg00653650	10	102245802	unannotated	unannotated	TRUE	+	0.0338531365218055	0.00115238050820559	0.00528631693446692
cg00911794	17	1962132	HIC1;HIC1	3'UTR;3'UTR	NA	+	0.0534306556996494	0.0410563814099406	0.061161310450891
cg01252023	11	67207574	CORO1B;CORO1B	Body;Body	NA	-	-0.053326	0.000376545850907917	0.0027205437728097
cg01307130	10	71329040	unannotated	unannotated	TRUE	+	0.0415123299783069	0.0276157004629657	0.0433746599662886
cg01311805	11	35971736	LDLRAD3	Body	TRUE	-	-0.0450394	0.00182000109291744	0.00660061413357614
cg01667634	6	31860439	EHMT2;EHMT2	Body;Body	NA	+	0.0358709285769635	0.0140500528305461	0.0257813231068929
cg01868559	12	16034962	STRAP	TSS1500	NA	-	-0.0109807	0.000136883990349714	0.00158509322736718
cg01871427	12	90341955	unannotated	unannotated	TRUE	-	-0.056337	0.00422589412831752	0.0112044348906767
cg02088996	7	41817771	LOC285954	Body	TRUE	-	-0.0585438	0.000261363121298518	0.00217990729750654
cg02304370	11	587926	PHRF1	Body	TRUE	+	0.0720644737261323	1.02224967819805e-05	0.000369287696249045
cg02821342	7	130793551	MKLN1;FLJ43663	TSS1500;Body	NA	-	-0.0129714	0.00694732070480422	0.0155641525867319
cg02851203	1	54808689	SSBP3;SSBP3;SSBP3	Body;Body;Body	TRUE	+	0.02935672195247	0.00124056054460869	0.00543215147563501
cg02893779	14	99876534	SETD3;SETD3	Body;Body	NA	+	0.0232963747697632	0.00184999911702307	0.00660061413357614
cg02955361	1	32479956	KHDRBS1	1stExon	NA	-	-0.0113504	0.000312338480730912	0.00242996406591442
cg03172657	16	89163625	ACSF3;ACSF3;ACSF3	Body;5'UTR;5'UTR	NA	+	0.0415369881234449	0.0161644700280877	0.0283123141704082
cg03189871	19	6713292	C3	Body	NA	+	0.0333650372810969	0.000837438110998464	0.00440035661961011
cg03199192	15	34491893	C15orf29	5'UTR	NA	-	-0.0486194	0.0419275226824427	0.0621387387447484
cg03393444	11	47293049	MADD;MADD;MADD;MADD;MADD;MADD;MADD;MADD;MADD;MADD	5'UTR;5'UTR;5'UTR;5'UTR;5'UTR;5'UTR;5'UTR;5'UTR;5'UTR;5'UTR	NA	-	-0.0198533	0.00416845281169125	0.0112044348906767
cg03434029	1	45274048	TCTEX1D4;BTBD19	TSS1500;TSS200	TRUE	-	-0.0256523	0.00392239433621781	0.0106940751242165
cg03738025	6	105388694	unannotated	unannotated	NA	+	0.0227808381375817	0.0123112275506785	0.0236366652188396
cg03759001	10	71400034	unannotated	unannotated	TRUE	-	-0.0776241	0.00093855648460876	0.00467660041468847
cg03793625	2	171669862	unannotated	unannotated	NA	+	0.0126359069614908	0.0200736924708309	0.0337284716515705
cg03870816	4	27058359	unannotated	unannotated	NA	-	-0.0710181	0.000773433064837525	0.00429969400020213
cg04166042	1	50896246	unannotated	unannotated	TRUE	+	0.045826947224027	0.00616158995479358	0.0146661659230495
cg04216117	11	737965	unannotated	unannotated	NA	+	0.0278465300014285	0.00450190708805806	0.0116165281111498
cg04441847	2	38976288	SFRS7	Body	NA	-	-0.0658861	0.000198187518214002	0.00188741265101122
cg04731926	19	35758185	LSR;LSR;LSR	Body;Body;Body	NA	-	-0.056003	0.00624200141361621	0.0146661659230495
cg04736140	1	168105317	GPR161	5'UTR	NA	-	-0.00939896	0.00820806024704346	0.0177024582939967
cg04777024	3	37036726	MLH1;MLH1;MLH1;MLH1	5'UTR;Body;5'UTR;5'UTR	NA	+	0.0402800512986165	0.00120260644974255	0.00534697329193228
cg04789403	15	80271218	unannotated	unannotated	TRUE	-	-0.0290562	0.00182341923477902	0.00660061413357614
cg04827593	10	31416769	unannotated	unannotated	TRUE	+	0.0336713676520845	0.000309295019548738	0.00242996406591442
cg04864453	17	4418908	SPNS2	Body	TRUE	-	-0.0340941	0.00571197132647772	0.013871930364303
cg04878826	1	117398001	unannotated	unannotated	TRUE	-	-0.0403261	5.59458949933264e-05	0.00095108021488655
cg04893409	11	31527637	IMMP1L	5'UTR	NA	+	0.0303112563555059	0.000552888498170969	0.003473582086335
cg05131266	14	91591888	C14orf159;C14orf159;C14orf159;SNORA11B;C14orf159;C14orf159	5'UTR;5'UTR;5'UTR;TSS1500;5'UTR;5'UTR	NA	+	0.0562645686495815	0.000184284357397423	0.00183648894096052
cg05198969	5	142066128	FGF1;FGF1;FGF1;FGF1;FGF1;FGF1	5'UTR;5'UTR;TSS1500;Body;Body;TSS200	NA	-	-0.0331084	0.0181672451849997	0.0312519872527674
cg05330360	17	38023993	ZPBP2;ZPBP2	TSS1500;TSS1500	NA	-	-0.0445136	0.0159224267737516	0.0280584227903305
cg05469118	11	122215103	unannotated	unannotated	NA	-	-0.0837155	6.53808442874535e-06	0.000314917733317901
cg05540133	16	88984237	CBFA2T3;CBFA2T3	5'UTR;Body	NA	-	-0.112106	3.2282149055921e-13	9.32954107716116e-11
cg05596552	11	64826323	NAALADL1	TSS1500	NA	-	-0.0336031	0.0426283065821438	0.0628550030726508
cg05762694	10	103990984	PITX3	Body	NA	+	0.00991263611886043	0.0468829513945948	0.0680862962464216
cg05778820	1	27471782	SLC9A1	Body	TRUE	+	0.0338329121655358	0.000135563687848386	0.00158509322736718
cg05959392	10	104613928	C10orf32;C10orf32	TSS200;TSS200	NA	-	-0.0231688	0.0144245628875305	0.026054366715602
cg06006907	2	127734952	unannotated	unannotated	NA	-	-0.0332557	0.0116328963351131	0.0228184598069248
cg06061049	2	17934875	GEN1;SMC6;SMC6;GEN1	TSS1500;5'UTR;5'UTR;TSS1500	NA	-	-0.0073078	0.0384147857730029	0.0578222556687387
cg06296597	10	858900	LARP4B	Body	NA	+	0.031202971636944	0.00247239892587324	0.00767250716208261
cg06430309	7	2397685	EIF3B;EIF3B	Body;Body	NA	+	0.0728663213517459	9.46172936644037e-07	5.46887957380253e-05
cg06498267	5	45695922	HCN1	1stExon	NA	+	0.0247385940976624	0.0255843207240674	0.0406256521387664
cg06506470	7	4030653	SDK1	Body	NA	-	-0.040837	0.000730063044746635	0.00421976439863555
cg06522456	19	45311781	BCAM;BCAM	TSS1500;TSS1500	TRUE	-	-0.0223085	0.00945412294538652	0.0196564138936453
cg06693983	19	55889216	TMEM190	Body	TRUE	-	-0.0455229	0.0111670739278214	0.0221046874324684
cg06803995	22	40815101	MKL1	Body	NA	+	0.0394378102549453	8.29651479715713e-05	0.00119884638818921
cg06817368	5	112315632	DCP2	Body	NA	+	0.0257360851380302	0.0241305062518048	0.0391781814987168
cg06817737	12	966396	WNK1	Body	TRUE	+	0.0471252731942065	0.000773647363358169	0.00429969400020213
cg06964475	5	51688	unannotated	unannotated	NA	+	0.0943005416252858	0.00420715729304217	0.0112044348906767
cg07058086	8	29120186	KIF13B	Body	NA	+	0.0745976709534597	0.046121384645946	0.0673185866801939
cg07130392	16	89588927	SPG7;SPG7	Body;Body	NA	+	0.0234289704276439	0.033134460110537	0.05039925774708
cg07152755	2	105474472	unannotated	unannotated	NA	+	0.0204178477769765	0.0139806731503935	0.0257813231068929
cg07185068	3	53801915	CACNA1D;CACNA1D;CACNA1D	Body;Body;Body	TRUE	+	0.030195578211317	0.00726132989796544	0.0160299247500421
cg07313626	1	247681931	unannotated	unannotated	NA	-	-0.0563373	0.00878942800285113	0.0186775345060586
cg07315736	5	176930471	DOK3;DOK3	Body;Body	NA	-	-0.0379998	0.00336374645270134	0.0094694595951801
cg07337602	3	186714361	ST6GAL1;ST6GAL1	5'UTR;5'UTR	NA	+	0.0429923226705964	0.00580021896736673	0.0139688606797415
cg07340020	15	51633381	GLDN	TSS1500	NA	+	0.0349790294423572	0.00343404768372321	0.0094863721753025
cg07464125	10	78943634	KCNMA1;KCNMA1;KCNMA1;KCNMA1	Body;Body;Body;Body	NA	-	-0.0468791	0.00279943027573983	0.00825546275192664
cg07472704	13	113763758	F7;F7	Body;Body	NA	-	-0.0703017	0.000997517668114525	0.00482164414051423
cg07563050	6	169830652	unannotated	unannotated	NA	-	-0.0305776	0.00939774718608077	0.0196564138936453
cg07668671	12	113305756	RPH3A;RPH3A	Body;Body	NA	-	-0.0247054	0.0166827818871899	0.0290441202734812
cg07716089	17	17480461	PEMT;PEMT;PEMT	5'UTR;5'UTR;Body	NA	+	0.0445290547126135	0.00031951084603719	0.00242996406591442
cg07884735	4	76911155	SDAD1	Body	NA	-	-0.0135924	0.0224254829764852	0.0374622230069608
cg08034855	15	43784253	TP53BP1;TP53BP1;TP53BP1	Body;Body;Body	TRUE	+	0.0248455861440876	0.00686991469652153	0.01551097927574
cg08255481	16	88103035	BANP;BANP	Body;Body	NA	+	0.0472045236731916	0.00199752850262236	0.00679159690891601
cg08263708	6	85476373	unannotated	unannotated	NA	+	0.0190548331836958	0.0124632692440833	0.0236966106022374
cg08305652	11	111469057	unannotated	unannotated	NA	-	-0.0465574	0.00134632750461788	0.00563896592513866
cg08314240	17	28852915	GOSR1;GOSR1;GOSR1	3'UTR;3'UTR;3'UTR	NA	+	0.0373775702712864	9.565039044437e-05	0.00131633156373443
cg08324636	16	67595869	CTCF	TSS1500	NA	-	-0.00996424	0.00337492850624066	0.0094694595951801
cg08356214	19	7460327	ARHGEF18	5'UTR	NA	-	-0.0139522	0.00242143223338498	0.00767250716208261
cg08456993	12	52239006	unannotated	unannotated	NA	-	-0.0558986	0.00100103338557389	0.00482164414051423
cg08537300	5	179058959	unannotated	unannotated	NA	+	0.0274810781700279	0.00156652593169749	0.00623054277262063
cg08726999	12	121441714	C12orf43	3'UTR	NA	+	0.036830162908942	0.00181644239525718	0.00660061413357614
cg08903069	2	85500887	TCF7L1	Body	TRUE	-	-0.0242351	0.0325165153070114	0.0497210207604565
cg08954353	8	22925656	TNFRSF10B;TNFRSF10B;TNFRSF10B	Body;Body;Body	NA	-	-0.026533	0.00245265334845047	0.00767250716208261
cg09341448	19	49164383	SEC1	Body	NA	-	-0.0147144	0.00132735847349832	0.00563896592513866
cg09591830	2	74975236	unannotated	unannotated	TRUE	-	-0.0651265	1.00226964169698e-05	0.000369287696249045
cg09975620	13	28498384	PDX1	Body	NA	+	0.0179231142196117	0.0484175325923559	0.0696152583044321
cg10130718	1	53925368	DMRTB1	1stExon	NA	-	-0.0605345	0.00195390220577075	0.00679159690891601
cg10179004	3	48601902	COL7A1;UCN2	Body;TSS1500	NA	+	0.0395139205353069	0.00800199381026096	0.0173877910613941
cg10182355	2	101768491	TBC1D8	TSS1500	NA	+	0.01898158902874	0.000223583761024622	0.00201924084175361
cg10328290	7	99757800	GAL3ST4;C7orf43	Body;TSS1500	NA	+	0.0321690154350034	0.0102005120284034	0.020762207971691
cg10375710	17	76449477	DNAH17	Body	NA	-	-0.0390304	0.00183797147889212	0.00660061413357614
cg10659886	19	58629719	ZSCAN18;ZSCAN18	Body;1stExon	NA	+	0.0434186674116209	0.0187229305176074	0.0318289818799326
cg10794086	6	30455964	HLA-E	TSS1500	NA	+	0.0363420895737074	0.00478159851359657	0.012229043986101
cg10802700	17	80790467	TBCD;ZNF750	Body;5'UTR	NA	+	0.0170899187372023	0.0228201776494438	0.0379024789694784
cg11072627	1	8731495	RERE;RERE	5'UTR;5'UTR	TRUE	+	0.0388161352892661	0.00442013570990494	0.0115211092467384
cg11158729	2	97427027	CNNM4	1stExon	NA	-	-0.0180878	0.000652379425420579	0.00395173695927319
cg11287987	17	41837048	SOST	TSS1500	TRUE	-	-0.0499777	3.18685364440456e-07	2.30250175808229e-05
cg11364273	11	63768032	MACROD1	Body	NA	-	-0.0254665	0.0131444774998398	0.0248284574996974
cg11422846	6	144125360	PHACTR2;PHACTR2;PHACTR2;PHACTR2	Body;Body;Body;Body	TRUE	+	0.0313109317736085	0.00114302802079287	0.00528631693446692
cg11485012	3	52909345	TMEM110	Body	TRUE	+	0.0450130207980352	0.001643675299277	0.00633362881988071
cg11522612	6	31687637	LY6G6C	Body	NA	-	-0.035319	0.00762053424415449	0.0166843514890958
cg11690666	17	80415469	NARF;NARF;NARF;NARF	TSS1500;TSS1500;TSS1500;TSS1500	NA	+	0.0446458895007205	0.000856156548508354	0.0044183793306949
cg11852218	2	105859083	GPR45	1stExon	NA	-	-0.028447	0.00547593408267887	0.0134113978804593
cg11855741	5	168692189	SLIT3;MIR585	Body;TSS1500	TRUE	-	-0.0550978	0.00254714526890282	0.00767250716208261
cg11900210	18	34915648	BRUNOL4;BRUNOL4;BRUNOL4;BRUNOL4	Body;Body;Body;Body	TRUE	-	-0.0355997	0.00482552577863544	0.0122331311405758
cg11915309	10	50123344	LRRC18;WDFY4	TSS1500;Body	NA	-	-0.0336426	0.0106542440310735	0.0213824758679182
cg11987986	7	89874480	C7orf63;C7orf63	TSS200;TSS200	NA	-	-0.0118766	0.0123499531074214	0.0236366652188396
cg12006399	15	84954185	unannotated	unannotated	NA	-	-0.0697677	0.0268767390181858	0.0424446862090475
cg12027254	17	76055290	TNRC6C;TNRC6C	Body;Body	TRUE	+	0.057707767654466	0.00131639739361761	0.00563896592513866
cg12061118	15	75656960	MAN2C1	Body	NA	+	0.0257368877920506	0.00183749881814638	0.00660061413357614
cg12097550	12	54068942	ATP5G2;ATP5G2	Body;Body	NA	-	-0.0460527	0.00254183562887465	0.00767250716208261
cg12306086	4	106117747	TET2;TET2	5'UTR;5'UTR	TRUE	+	0.0363828780334067	0.0245967092276141	0.0393686515349001
cg12320621	10	126257033	LHPP;LHPP	Body;Body	NA	+	0.0485312968569415	0.010230249110301	0.020762207971691
cg12890388	20	10412709	MKKS;MKKS	5'UTR;TSS200	NA	+	0.0432585554116688	0.000111034699541193	0.00145859218942748
cg13134763	2	983306	SNTG2	Body	NA	-	-0.0375319	0.000401924941761427	0.00276562638497744
cg13137458	11	77160347	PAK1;PAK1	5'UTR;5'UTR	TRUE	+	0.0134513697381895	0.0386196334019884	0.0578293992392469
cg13361023	15	26105176	ATP10A	Body	NA	+	0.029056272741398	0.00198445676976914	0.00679159690891601
cg13580286	8	22925391	TNFRSF10B;TNFRSF10B;TNFRSF10B	Body;Body;Body	NA	-	-0.0215879	0.00681362200980052	0.0155050138648217
cg13668646	6	46849146	GPR116;GPR116	Body;Body	NA	+	0.0457402207452335	0.000264002613884875	0.00217990729750654
cg13781853	17	6616867	SLC13A5;SLC13A5	TSS200;TSS200	TRUE	+	0.0120971756602643	0.0237490864265261	0.0390158466059808
cg14065590	5	140579303	PCDHB11	TSS200	NA	+	0.0593366546910005	0.0430085994283172	0.063093833679105
cg14114133	6	10839408	unannotated	unannotated	NA	-	-0.0354304	0.00323081525386812	0.00933705608367886
cg14183865	4	781229	CPLX1	Body	NA	-	-0.0576146	0.0151023867513961	0.0269332277734196
cg14353208	7	155573845	RBM33	3'UTR	NA	+	0.0331486630381585	0.0143919342574594	0.026054366715602
cg14386126	12	132848554	GALNT9	Body	NA	-	-0.0317943	0.018916566491874	0.0319701036032256
cg14410016	2	176986659	HOXD9	TSS1500	TRUE	+	0.0264015131972974	0.000894838353930232	0.00453698744361118
cg14646983	9	34602974	unannotated	unannotated	TRUE	-	-0.0346974	4.30539945265121e-05	0.000888757458440143
cg14914552	8	97340188	PTDSS1	Body	TRUE	+	0.0491546644644816	0.00211575337862298	0.00702819225772462
cg15009294	1	214813712	CENPF	Body	TRUE	+	0.0439208659700019	0.00312261852812064	0.00911552277400873
cg15835747	8	143523387	unannotated	unannotated	NA	-	-0.030297	0.00442506272106562	0.0115211092467384
cg16268315	8	103491087	unannotated	unannotated	TRUE	+	0.045665520741457	0.0140949794148411	0.0257813231068929
cg16391646	7	98519363	TRRAP	Body	NA	+	0.0246245116535256	0.00726615966178381	0.0160299247500421
cg16519923	16	30485810	ITGAL;ITGAL	Body;Body	NA	-	-0.0364285	0.00665919266614877	0.0152738625437857
cg16717122	15	51973920	SCG3;SCG3;SCG3;SCG3	5'UTR;1stExon;5'UTR;1stExon	NA	+	0.0227595648353379	0.0168655444572793	0.0291864811266691
cg16755833	17	80866063	TBCD	Body	NA	+	0.0258667662394876	0.0321084113869632	0.0493581430363423
cg16915863	12	54523294	LOC400043	Body	NA	-	-0.0954083	0.0150310438589684	0.0269332277734196
cg17025892	7	95749573	SLC25A13;SLC25A13;SLC25A13	3'UTR;3'UTR;Body	NA	+	0.0293454044385146	0.0100200470245916	0.0206842399293356
cg17574785	13	20933879	unannotated	unannotated	TRUE	-	-0.0899116	2.16313928129829e-07	2.08382417431735e-05
cg17583946	2	63275034	LOC100132215	TSS200	NA	+	0.0136883213631137	0.023983774151408	0.0391599476257453
cg17642041	3	45928007	CCR9;CCR9	TSS200;TSS200	NA	+	0.0447298922828691	0.00065634385482738	0.00395173695927319
cg18147215	2	172951553	DLX1;DLX1	Body;Body	TRUE	+	0.0148088145460212	0.00935328656278878	0.0196564138936453
cg18185987	14	88477518	GPR65	Body	TRUE	+	0.0483766134786628	0.00070113498217048	0.00413526550708712
cg18198143	6	33094306	HLA-DPB2	Body	NA	+	0.0240613863934778	0.0151907132424477	0.0269332277734196
cg18431557	6	33131021	COL11A2;COL11A2;COL11A2	3'UTR;3'UTR;3'UTR	NA	-	-0.0305713	0.00157380492180383	0.00623054277262063
cg18560571	14	91758902	CCDC88C	Body	NA	+	0.0668013349061239	5.96670268991132e-05	0.00095798726521354
cg18569734	6	108496460	NR2E1	Body	TRUE	+	0.028471703336774	0.00330935519963719	0.00946934309599155
cg18736105	6	164061538	unannotated	unannotated	NA	+	0.0232886668723242	0.0242866911407797	0.0392114734060633
cg18980469	10	46090716	MARCH8;MARCH8	TSS1500;TSS1500	NA	-	-0.0643533	0.00508525088629627	0.0126692888460312
cg19525780	14	105964243	C14orf80;C14orf80;C14orf80	Body;Body;Body	NA	+	0.0324711644087375	0.000459056574542765	0.00301516704642862
cg19590934	7	6208213	CYTH3	Body	NA	+	0.037457516597619	0.00205126106303775	0.00689319124671987
cg19670290	15	91477210	HDDC3;UNC45A;UNC45A	TSS1500;5'UTR;TSS1500	NA	-	-0.0387243	0.000412848766504673	0.0027747277562756
cg19747142	8	67028255	unannotated	unannotated	NA	+	0.0258911931841829	0.00621530083399682	0.0146661659230495
cg20056949	4	139609965	unannotated	unannotated	TRUE	-	-0.0804902	0.000370324031640401	0.0027205437728097
cg20627971	11	33759503	CD59;CD59;CD59;CD59	TSS1500;TSS1500;TSS1500;TSS1500	NA	-	-0.0872118	8.36980564620688e-10	1.20943691587689e-07
cg21119032	2	211341315	LANCL1;LANCL1;CPS1;LANCL1	5'UTR;5'UTR;TSS1500;5'UTR	NA	-	-0.00986829	0.00163172986214939	0.00633362881988071
cg21150108	13	34750105	unannotated	unannotated	TRUE	-	-0.0279438	0.0117459034855178	0.0228184598069248
cg21387009	3	10280255	IRAK2	Body	NA	+	0.0461325167886983	0.0237605155801129	0.0390158466059808
cg21554616	14	55226755	SAMD4A;SAMD4A;SAMD4A	5'UTR;Body;Body	NA	-	-0.0472174	0.000391580235078772	0.0027601631204333
cg21977256	17	59477112	TBX2	TSS200	NA	+	0.00679887328313116	0.030739372879043	0.0480198852002347
cg22064942	4	110355472	SEC24B;SEC24B	Body;Body	NA	-	-0.0107326	0.00266944190452955	0.00795328567432
cg22068629	19	2446633	LMNB2	Body	NA	+	0.0409015030319701	0.00519846203495627	0.0128406455393364
cg22076495	5	32174716	GOLPH3	TSS1500	NA	-	-0.00801204	0.00636444308110031	0.0148332584712741
cg22179082	13	27334259	GPR12	5'UTR	NA	+	0.0201866380188303	0.0185347651453088	0.0316955451301434
cg22203776	3	147112316	ZIC4;ZIC4;ZIC4	Body;Body;Body	NA	+	0.0141791654485825	0.031324802613429	0.0484110585843903
cg22286936	6	50683593	TFAP2D	Body	NA	+	0.0438034273159955	0.0138154078617603	0.0257590507874111
cg22347642	8	41382951	unannotated	unannotated	NA	+	0.0323384654268161	0.000202456028309162	0.00188741265101122
cg22593395	3	21038502	unannotated	unannotated	TRUE	-	-0.0652601	2.03452110002094e-05	0.000553369444845258
cg22635096	21	46550644	ADARB1;ADARB1;ADARB1;ADARB1;ADARB1;ADARB1;ADARB1	5'UTR;5'UTR;5'UTR;Body;Body;5'UTR;Body	NA	+	0.0458299766844127	0.000164351683653513	0.00181887814094657
cg22693055	6	107897986	SOBP	Body	TRUE	-	-0.0528301	3.30997883153589e-05	0.000735833755626055
cg22727581	8	24812784	NEFL	Body	NA	+	0.0135070318582646	0.0133802217713978	0.0251096369606102
cg22945556	19	49106883	FAM83E	Body	NA	-	-0.0463439	0.000137118791294739	0.00158509322736718
cg22954978	6	151228677	MTHFD1L	Body	TRUE	+	0.034475606072904	0.00254865289813125	0.00767250716208261
cg23032184	2	121523682	unannotated	unannotated	TRUE	-	-0.101898	1.96284222384636e-05	0.000553369444845258
cg23076987	2	239990233	HDAC4	Body	NA	+	0.0250103461370872	0.031306537580472	0.0484110585843903
cg23088184	19	41115578	LTBP4;LTBP4;LTBP4	Body;Body;Body	NA	-	-0.0453044	0.00154224380023994	0.00623054277262063
cg23163754	17	8395775	MYH10	Body	NA	+	0.0130863298088558	0.0473427589045041	0.0684102866170084
cg23219046	1	54142810	GLIS1	5'UTR	NA	+	0.0294002566437924	0.00149233865060357	0.00616122671463472
cg23545258	14	50394636	unannotated	unannotated	TRUE	+	0.0332669127991194	0.000245022161485946	0.00214580014149813
cg23667749	1	110631389	unannotated	unannotated	TRUE	-	-0.0388262	7.07102753843565e-05	0.00107554050453048
cg23809813	10	90217672	RNLS;RNLS	Body;Body	TRUE	+	0.0516986787616559	0.00222439685580393	0.00730512149235609
cg24263283	15	59587546	MYO1E	Body	TRUE	-	-0.0630227	0.0117645346409405	0.0228184598069248
cg24402372	12	52997366	unannotated	unannotated	NA	+	0.0336468793549018	0.00234671765420053	0.00753557113404393
cg24411488	10	1167737	WDR37	Body	NA	+	0.0289507491073366	0.000836615771791003	0.00440035661961011
cg24587297	2	151534222	unannotated	unannotated	TRUE	-	-0.0605264	5.43525703352998e-05	0.00095108021488655
cg24630593	17	77082929	ENGASE	3'UTR	NA	+	0.0261801761433129	0.00488093822081376	0.0122660099636102
cg25023275	18	35146450	BRUNOL4;BRUNOL4;BRUNOL4;BRUNOL4	TSS1500;TSS1500;TSS1500;TSS1500	NA	+	0.0315119836701796	0.000169929791714731	0.00181887814094657
cg25105522	17	43355089	MAP3K14	Body	TRUE	-	-0.0650392	0.00344660580763586	0.0094863721753025
cg25114752	15	25315383	SNORD116-8	TSS200	NA	+	0.0431837285888646	0.0102733416607329	0.020762207971691
cg25345659	1	7409003	CAMTA1	Body	NA	-	-0.0570642	0.00111236212890094	0.00527004352872739
cg25702790	7	79765394	GNAI1	Body	NA	+	0.0236032876849147	0.00658342178423966	0.0152208711651621
cg26312888	14	101875604	unannotated	unannotated	NA	-	-0.0393019	0.000176855905565204	0.00182540559672657
cg26391891	12	6439097	TNFRSF1A	Body	NA	+	0.0494023100717835	2.68016507557334e-05	0.000645473089033913
cg26501369	6	133561814	EYA4;EYA4;EYA4	TSS1500;TSS1500;TSS1500	NA	+	0.0247649079173249	2.10625048210998e-05	0.000553369444845258
cg26591066	17	3922863	ZZEF1	Body	NA	+	0.0165417689001398	0.0350510340583031	0.053035334255757
cg26667857	1	168106687	GPR161	TSS1500	NA	+	0.0632890667781859	0.000830681515979044	0.00440035661961011
cg27274718	3	15772890	ANKRD28	Body	NA	+	0.0448653075388801	0.00193016844528386	0.00679159690891601
cg27275023	3	107676222	unannotated	unannotated	TRUE	+	0.0345755211312611	0.00859239338166564	0.0183940865726027
MZ-paired analysis
cg01307130	10	71329040	unannotated	unannotated	TRUE	-	-0.0796453	0.0161350056412552	0.381054837278224
cg01707885	14	107224549	unannotated	unannotated	NA	+	0.0575450844980024	0.0216972971511511	0.427460374122093
cg01871427	12	90341955	unannotated	unannotated	TRUE	+	0.0516511721153089	0.0252092063951923	0.427460374122093
cg01978236	6	32191479	NOTCH4	Body	TRUE	+	0.0770604615328771	0.000993085057177878	0.133073397661836
cg02758247	18	59222050	CDH20	3'UTR	NA	+	0.072384317862073	0.0337976364891989	0.485237495309213
cg05469118	11	122215103	unannotated	unannotated	NA	-	-0.0571319	0.00934506798246961	0.381054837278224
cg06693983	19	55889216	TMEM190	Body	TRUE	+	0.0493015512975548	0.00893628472678418	0.381054837278224
cg06914048	18	20839953	CABLES1;CABLES1;CABLES1	3'UTR;Body;3'UTR	TRUE	-	-0.0302762	0.0140000452838779	0.381054837278224
cg07136108	11	61545187	C11orf9;C11orf9	Body;Body	TRUE	+	0.0849149277952947	7.37723851402936e-06	0.0029656498826398
cg07472704	13	113763758	F7;F7	Body;Body	NA	-	-0.0621682	0.00897851810117322	0.381054837278224
cg08063724	1	40367097	MYCL1;MYCL1;MYCL1	1stExon;Body;Body	NA	-	-0.0265697	0.0247000499413263	0.427460374122093
cg08456993	12	52239006	unannotated	unannotated	NA	+	0.0601718702702631	0.0423043714233851	0.537786341449598
cg10130718	1	53925368	DMRTB1	1stExon	NA	-	-0.0588515	0.0127977791706995	0.381054837278224
cg10179004	3	48601902	COL7A1;UCN2	Body;TSS1500	NA	+	0.0484322603430898	0.0147903373324012	0.381054837278224
cg10319709	1	45155097	C1orf228	5'UTR	TRUE	+	0.0424493060159369	0.0478044249778532	0.560890221997119
cg11522612	6	31687637	LY6G6C	Body	NA	+	0.0580101548451949	0.013968293613421	0.381054837278224
cg12592635	3	29322474	RBMS3;RBMS3;RBMS3	TSS1500;TSS1500;TSS1500	NA	-	-0.0262766	0.0122991869436502	0.381054837278224
cg13187764	6	28677521	unannotated	unannotated	NA	-	-0.0496061	0.0372863425329829	0.499636989941971
cg13560452	6	137813584	OLIG3;OLIG3	1stExon;3'UTR	NA	-	-0.0778018	0.0191928584215426	0.406080478182113
cg14065590	5	140579303	PCDHB11	TSS200	NA	-	-0.0838066	0.0170565562278732	0.381054837278224
cg14914552	8	97340188	PTDSS1	Body	TRUE	+	0.059837977531199	0.0170621568930548	0.381054837278224
cg16268315	8	103491087	unannotated	unannotated	TRUE	+	0.0638392252951748	0.0366825496140758	0.499636989941971
cg17797875	6	31621141	BAT3;BAT3;BAT3;BAT3	TSS1500;TSS1500;TSS1500;TSS1500	NA	+	0.0406905692776772	0.0325488514896661	0.485237495309213
cg20448717	6	7542126	DSP;DSP;DSP;DSP	1stExon;5'UTR;1stExon;5'UTR	NA	-	-0.065754	0.00978839357379654	0.381054837278224
cg20513548	7	112726541	GPR85;GPR85;GPR85;GPR85;GPR85	5'UTR;TSS200;1stExon;5'UTR;5'UTR	NA	-	-0.0237765	0.0499952289927339	0.560890221997119
cg20617917	17	7287100	TNK1	Body	TRUE	+	0.0308637887059811	0.042808863000963	0.537786341449598
cg21652958	6	169653961	THBS2	5'UTR	TRUE	-	-0.0740938	0.000438289873378314	0.0880962645490411
cg21703572	22	24951237	C22orf13;SNRPD3;C22orf13	1stExon;TSS1500;5'UTR	NA	+	0.01826100838129	0.0143924551211999	0.381054837278224
cg21790851	13	73634643	KLF5	Body	TRUE	-	-0.0384457	0.0292728745482081	0.470707822735186
cg22564583	22	37720976	unannotated	unannotated	TRUE	-	-0.028627	0.0232536493274777	0.427460374122093
cg23032184	2	121523682	unannotated	unannotated	TRUE	-	-0.0828757	0.0255200223356473	0.427460374122093
cg24263283	15	59587546	MYO1E	Body	TRUE	+	0.074845991349076	0.00887502609875876	0.381054837278224
cg26391891	12	6439097	TNFRSF1A	Body	NA	+	0.0466698800417887	0.00941984980521031	0.381054837278224
cg26501369	6	133561814	EYA4;EYA4;EYA4	TSS1500;TSS1500;TSS1500	NA	-	-0.0219257	0.0332056820171286	0.485237495309213
cg26516287	7	12629275	SCIN;SCIN	Body;5'UTR	NA	-	-0.0328921	0.0452661694936478	0.551424246558982
*Unannotated denotes that the CpG site lacks an associated UCSC reference gene within the Illumina annotation file; + indicates a positive correlation; − indicates a negative correlation. P and FDR denote the P-values and P-values adjusted for the false discovery rate (FDR)

## Sheet: Supplementary Table 10
Supplementary Table 10 Parameter Estimates in Best-Fitting Bivariate Models for BMI and CpGs with Phenotypic Correlations > 0.1 and Genetic Correlations < 0.1 (CpG Group ③)
CPG	model1	model2	Rph	Ra	Rc	Re	A11	A12	A22	C11	C12	C22	E11	E12	E22
cg08641866	ADE	AEfit	0.12(0.07,0.17)	0.00(0.00,0.92)	0.00(0.00,0.00)	0.20(0.11,0.28)	7.67(6.29,9.23)	0.00(0.00,0.16)	0.19(0.10,0.29)	0.00(0.00,0.00)	0.00(0.00,0.00)	0.00(0.00,0.00)	6.26(5.47,7.21)	0.42(0.24,0.61)	0.72(0.63,0.83)
cg20014591	ADE	AEfit	-0.11(-0.16,-0.06)	0.00(-0.13,0.00)	0.00(0.00,0.00)	-0.18(-0.27,-0.10)	7.63(6.25,9.20)	0.00(-0.20,0.00)	0.28(0.19,0.38)	0.00(0.00,0.00)	0.00(0.00,0.00)	0.00(0.00,0.00)	6.28(5.48,7.23)	-0.40(-0.59,-0.21)	0.74(0.65,0.85)
cg24576260	ADE	AEfit	0.11(0.07,0.16)	0.00(0.00,0.10)	0.00(0.00,0.00)	0.23(0.14,0.31)	7.69(6.30,9.26)	0.00(0.00,0.19)	0.50(0.40,0.61)	0.00(0.00,0.00)	0.00(0.00,0.00)	0.00(0.00,0.00)	6.25(5.46,7.20)	0.42(0.26,0.59)	0.53(0.46,0.61)
cg11414742	ADE	AEfit	0.11(0.06,0.16)	0.00(0.00,0.12)	0.00(0.00,0.00)	0.20(0.12,0.28)	7.67(6.29,9.24)	0.00(0.00,0.20)	0.36(0.27,0.46)	0.00(0.00,0.00)	0.00(0.00,0.00)	0.00(0.00,0.00)	6.26(5.46,7.21)	0.41(0.23,0.60)	0.66(0.58,0.76)
cg15604233	ADE	AEfit	0.12(0.05,0.19)	0.00(0.00,1.00)	0.00(0.00,0.00)	0.11(0.01,0.20)	7.55(6.17,9.13)	0.23(0.00,0.51)	0.01(0.00,0.39)	0.00(0.00,0.00)	0.00(0.00,0.00)	0.33(0.00,0.45)	6.32(5.51,7.29)	0.22(0.01,0.43)	0.68(0.59,0.78)
cg23678594	ADE	AEfit	0.11(0.05,0.16)	0.00(0.00,0.99)	0.00(0.00,0.00)	0.18(0.09,0.26)	7.70(6.31,9.28)	0.00(0.00,0.18)	0.20(0.11,0.31)	0.00(0.00,0.00)	0.00(0.00,0.00)	0.00(0.00,0.00)	6.25(5.45,7.20)	0.39(0.20,0.59)	0.80(0.70,0.92)
cg16296290	ADE	AEfit	0.11(0.05,0.16)	0.00(0.00,1.00)	0.00(0.00,0.00)	0.16(0.07,0.24)	7.60(6.23,9.16)	0.00(0.00,0.19)	0.00(0.00,0.10)	0.00(0.00,0.00)	0.00(0.00,0.00)	0.00(0.00,0.00)	6.29(5.49,7.25)	0.40(0.18,0.61)	1.01(0.89,1.11)
cg25390413	ADE	AEfit	0.13(0.06,0.20)	0.09(0.00,0.22)	0.00(0.00,0.00)	0.19(0.09,0.28)	7.55(6.17,9.12)	0.19(0.00,0.48)	0.56(0.46,0.67)	0.00(0.00,0.00)	0.00(0.00,0.00)	0.00(0.00,0.00)	6.32(5.51,7.29)	0.30(0.14,0.48)	0.42(0.37,0.49)
cg19317333	ACE	AEfit	0.13(0.06,0.19)	0.00(0.00,1.00)	0.00(0.00,0.00)	0.11(0.03,0.20)	7.55(6.17,9.12)	0.20(0.00,0.47)	0.01(0.00,0.28)	0.00(0.00,0.00)	0.00(0.00,0.00)	0.28(0.18,0.38)	6.32(5.51,7.29)	0.28(0.08,0.50)	0.72(0.63,0.82)
cg13242468	ADE	AEfit	-0.11(-0.18,-0.05)	-0.03(-0.12,0.00)	0.00(0.00,0.00)	-0.16(-0.25,-0.06)	7.57(6.19,9.15)	-0.03(-0.30,0.00)	0.12(0.00,0.22)	0.00(0.00,0.00)	0.00(0.00,0.00)	0.00(0.00,0.00)	6.31(5.50,7.28)	-0.38(-0.59,-0.15)	0.86(0.75,0.98)
cg09269935	ADE	AEfit	-0.12(-0.18,-0.06)	-0.04(-0.15,0.00)	0.00(0.00,0.00)	-0.17(-0.25,-0.07)	7.59(6.20,9.16)	-0.05(-0.31,0.00)	0.16(0.00,0.26)	0.00(0.00,0.00)	0.00(0.00,0.00)	0.00(0.00,0.00)	6.30(5.49,7.27)	-0.38(-0.60,-0.16)	0.83(0.73,0.95)
cg17153174	ADE	AEfit	-0.13(-0.18,-0.07)	0.00(-1.00,0.00)	0.00(0.00,0.00)	-0.19(-0.27,-0.11)	7.87(6.48,9.45)	0.00(-0.09,0.00)	0.00(0.00,0.07)	0.00(0.00,0.00)	0.00(0.00,0.00)	0.00(0.00,0.00)	6.16(5.39,7.08)	-0.48(-0.69,-0.28)	1.01(0.91,1.10)
cg04790574	ADE	AEfit	0.12(0.06,0.18)	0.06(0.00,0.23)	0.00(0.00,0.00)	0.16(0.07,0.26)	7.58(6.19,9.16)	0.09(0.00,0.36)	0.29(0.20,0.39)	0.00(0.00,0.00)	0.00(0.00,0.00)	0.00(0.00,0.00)	6.30(5.50,7.27)	0.34(0.14,0.55)	0.68(0.59,0.78)
cg11405531	ADE	AEfit	0.14(0.09,0.20)	0.00(0.00,1.00)	0.00(0.00,0.00)	0.22(0.14,0.29)	7.69(6.32,9.24)	0.00(0.00,0.16)	0.02(0.00,0.12)	0.00(0.00,0.00)	0.00(0.00,0.00)	0.00(0.00,0.00)	6.25(5.46,7.19)	0.54(0.33,0.75)	0.98(0.86,1.10)
cg14823007	ADE	AEfit	0.11(0.05,0.17)	0.03(0.00,1.00)	0.00(0.00,0.00)	0.16(0.06,0.24)	7.58(6.20,9.16)	0.02(0.00,0.29)	0.09(0.00,0.19)	0.00(0.00,0.00)	0.00(0.00,0.00)	0.00(0.00,0.00)	6.30(5.50,7.27)	0.38(0.15,0.60)	0.94(0.83,1.07)
cg03145274	ADE	AEfit	-0.11(-0.18,-0.06)	-0.04(-0.17,0.00)	0.00(0.00,0.00)	-0.20(-0.29,-0.11)	7.54(6.16,9.11)	-0.07(-0.36,0.00)	0.53(0.43,0.65)	0.00(0.00,0.00)	0.00(0.00,0.00)	0.00(0.00,0.00)	6.33(5.51,7.30)	-0.36(-0.55,-0.19)	0.52(0.45,0.60)
cg23209606	ADE	AEfit	0.12(0.06,0.18)	0.00(0.00,1.00)	0.00(0.00,0.00)	0.18(0.09,0.26)	7.62(6.25,9.19)	0.00(0.00,0.21)	0.08(0.00,0.17)	0.00(0.00,0.00)	0.00(0.00,0.00)	0.00(0.00,0.00)	6.28(5.48,7.24)	0.43(0.22,0.63)	0.87(0.77,1.00)
cg03442858	ADE	AEfit	0.11(0.06,0.16)	0.00(0.00,0.99)	0.00(0.00,0.00)	0.18(0.10,0.27)	7.80(6.40,9.38)	0.00(0.00,0.11)	0.25(0.15,0.36)	0.00(0.00,0.00)	0.00(0.00,0.00)	0.00(0.00,0.00)	6.20(5.41,7.13)	0.41(0.22,0.60)	0.80(0.70,0.91)
cg15700020	ACE	AEfit	0.12(0.06,0.19)	0.00(0.00,1.00)	0.00(0.00,0.00)	0.12(0.03,0.20)	7.56(6.17,9.13)	0.18(0.00,0.45)	0.00(0.00,0.19)	0.00(0.00,0.00)	0.00(0.00,0.00)	0.23(0.06,0.33)	6.32(5.51,7.29)	0.29(0.08,0.51)	0.78(0.69,0.89)
cg19270277	ADE	AEfit	0.11(0.05,0.18)	0.06(0.00,0.21)	0.00(0.00,0.00)	0.16(0.06,0.25)	7.56(6.17,9.13)	0.11(0.00,0.38)	0.40(0.30,0.51)	0.00(0.00,0.00)	0.00(0.00,0.00)	0.00(0.00,0.00)	6.32(5.51,7.29)	0.31(0.12,0.50)	0.59(0.51,0.67)
cg00855990	ADE	AEfit	-0.11(-0.16,-0.06)	0.00(-1.00,0.00)	0.00(0.00,0.00)	-0.18(-0.26,-0.09)	7.77(6.38,9.35)	0.00(-0.12,0.00)	0.15(0.05,0.26)	0.00(0.00,0.00)	0.00(0.00,0.00)	0.00(0.00,0.00)	6.21(5.42,7.15)	-0.42(-0.62,-0.22)	0.88(0.77,1.01)
cg17851730	ADE	AEfit	0.13(0.07,0.20)	0.00(0.00,1.00)	0.00(0.00,0.00)	0.11(0.02,0.21)	7.56(6.17,9.13)	0.22(0.00,0.48)	0.01(0.00,0.09)	0.00(0.00,0.00)	0.00(0.00,0.00)	0.00(0.00,0.00)	6.32(5.51,7.29)	0.28(0.04,0.53)	1.00(0.90,1.10)
cg01263850	ACE	AEfit	0.12(0.06,0.19)	0.00(0.00,1.00)	0.00(0.00,0.00)	0.13(0.05,0.20)	7.58(6.20,9.16)	0.15(0.00,0.43)	0.00(0.00,0.32)	0.00(0.00,0.00)	0.00(0.00,0.00)	0.38(0.08,0.49)	6.30(5.49,7.27)	0.32(0.13,0.52)	0.64(0.56,0.73)
cg03470939	ADE	AEfit	-0.12(-0.17,-0.07)	0.00(-1.00,0.00)	0.00(0.00,0.00)	-0.18(-0.26,-0.10)	7.69(6.32,9.25)	0.00(-0.13,0.00)	0.02(0.00,0.12)	0.00(0.00,0.00)	0.00(0.00,0.00)	0.00(0.00,0.00)	6.25(5.46,7.19)	-0.45(-0.66,-0.25)	1.01(0.88,1.12)
cg16730824	ADE	AEfit	0.13(0.08,0.18)	0.00(0.00,0.12)	0.00(0.00,0.00)	0.22(0.14,0.30)	7.69(6.31,9.25)	0.00(0.00,0.18)	0.27(0.18,0.37)	0.00(0.00,0.00)	0.00(0.00,0.00)	0.00(0.00,0.00)	6.25(5.46,7.19)	0.47(0.29,0.66)	0.72(0.63,0.82)
cg00577361	ADE	AEfit	0.12(0.06,0.19)	0.08(0.00,0.05)	0.00(0.00,0.00)	0.16(0.07,0.25)	7.58(6.19,9.15)	0.09(0.00,0.36)	0.19(0.10,0.29)	0.00(0.00,0.00)	0.00(0.00,0.00)	0.00(0.00,0.00)	6.31(5.50,7.27)	0.37(0.15,0.59)	0.83(0.73,0.95)
cg11157611	ADE	ADEfit	-0.11(-0.17,-0.06)	-0.08(-1.00,0.00)	0.00(-1.00,0.00)	-0.19(-0.27,-0.10)	0.00(0.00,0.68)	0.00(-0.18,0.00)	0.00(0.00,0.23)	7.72(0.79,9.24)	0.00(-0.19,0.00)	0.16(0.00,0.27)	6.14(5.36,7.07)	-0.43(-0.63,-0.23)	0.86(0.75,0.99)
cg22943875	ADE	AEfit	0.12(0.08,0.17)	0.00(0.00,1.00)	0.00(0.00,0.00)	0.23(0.14,0.31)	7.80(6.42,9.37)	0.00(0.00,0.10)	0.00(0.00,0.36)	0.00(0.00,0.00)	0.00(0.00,0.00)	0.33(0.00,0.43)	6.20(5.42,7.13)	0.45(0.28,0.64)	0.65(0.57,0.75)
cg24109161	ADE	AEfit	0.11(0.06,0.18)	0.01(0.00,1.00)	0.00(0.00,0.00)	0.18(0.08,0.26)	7.55(6.17,9.12)	0.01(0.00,0.28)	0.14(0.10,0.24)	0.00(0.00,0.00)	0.00(0.00,0.00)	0.00(0.00,0.00)	6.32(5.51,7.29)	0.41(0.19,0.62)	0.86(0.75,0.98)
cg12692722	ADE	AEfit	0.11(0.06,0.17)	0.00(0.00,1.00)	0.00(0.00,0.00)	0.16(0.07,0.24)	7.56(6.18,9.13)	0.02(0.00,0.26)	0.00(0.00,0.05)	0.00(0.00,0.00)	0.00(0.00,0.00)	0.00(0.00,0.00)	6.31(5.50,7.28)	0.40(0.17,0.61)	1.02(0.93,1.11)
cg00975854	ADE	AEfit	0.11(0.05,0.18)	0.04(0.00,0.00)	0.00(0.00,0.00)	0.16(0.06,0.25)	7.58(6.19,9.15)	0.05(0.00,0.33)	0.17(0.06,0.28)	0.00(0.00,0.00)	0.00(0.00,0.00)	0.00(0.00,0.00)	6.31(5.50,7.28)	0.38(0.15,0.60)	0.86(0.75,0.99)
cg19897979	ADE	AEfit	0.12(0.06,0.18)	0.08(0.00,1.00)	0.00(0.00,0.00)	0.15(0.06,0.24)	7.54(6.15,9.11)	0.06(0.00,0.32)	0.07(0.00,0.17)	0.00(0.00,0.00)	0.00(0.00,0.00)	0.00(0.00,0.00)	6.33(5.52,7.30)	0.37(0.14,0.61)	0.93(0.82,1.07)
cg20741185	ADE	AEfit	0.11(0.05,0.18)	0.09(0.00,0.25)	0.00(0.00,0.00)	0.14(0.04,0.23)	7.55(6.16,9.12)	0.15(0.00,0.43)	0.38(0.28,0.48)	0.00(0.00,0.00)	0.00(0.00,0.00)	0.00(0.00,0.00)	6.32(5.51,7.29)	0.28(0.08,0.48)	0.63(0.56,0.73)
cg08277003	ADE	AEfit	0.12(0.06,0.19)	0.05(0.00,0.22)	0.00(0.00,0.00)	0.18(0.08,0.27)	7.59(6.20,9.16)	0.08(0.00,0.35)	0.31(0.21,0.42)	0.00(0.00,0.00)	0.00(0.00,0.00)	0.00(0.00,0.00)	6.30(5.50,7.27)	0.37(0.16,0.58)	0.68(0.59,0.78)
cg02996314	ADE	AEfit	0.11(0.05,0.17)	0.07(0.00,0.25)	0.00(0.00,0.00)	0.14(0.04,0.24)	7.58(6.19,9.15)	0.10(0.00,0.38)	0.29(0.19,0.39)	0.00(0.00,0.00)	0.00(0.00,0.00)	0.00(0.00,0.00)	6.31(5.50,7.28)	0.30(0.10,0.52)	0.72(0.63,0.83)
cg00259249	ADE	AEfit	-0.11(-0.18,-0.05)	-0.05(-0.17,0.00)	0.00(0.00,0.00)	-0.20(-0.29,-0.10)	7.55(6.17,9.12)	-0.10(-0.39,0.00)	0.68(0.57,0.80)	0.00(0.00,0.00)	0.00(0.00,0.00)	0.00(0.00,0.00)	6.32(5.51,7.29)	-0.29(-0.45,-0.15)	0.34(0.30,0.40)
cg23532980	ADE	AEfit	0.11(0.06,0.18)	0.00(0.00,0.17)	0.00(0.00,0.00)	0.20(0.10,0.28)	7.56(6.19,9.13)	0.00(0.00,0.27)	0.31(0.22,0.42)	0.00(0.00,0.00)	0.00(0.00,0.00)	0.00(0.00,0.00)	6.31(5.51,7.28)	0.42(0.22,0.61)	0.70(0.62,0.81)
cg06046369	ADE	AEfit	0.15(0.10,0.20)	0.00(0.00,0.90)	0.00(0.00,0.00)	0.25(0.16,0.33)	7.97(6.57,9.56)	0.00(0.00,0.10)	0.19(0.10,0.30)	0.00(0.00,0.00)	0.00(0.00,0.00)	0.00(0.00,0.00)	6.11(5.35,7.02)	0.56(0.37,0.76)	0.84(0.74,0.96)
cg07248951	ADE	AEfit	0.14(0.08,0.19)	0.00(0.00,1.00)	0.00(0.00,0.00)	0.21(0.13,0.29)	7.65(6.28,9.21)	0.00(0.00,0.20)	0.07(0.00,0.17)	0.00(0.00,0.00)	0.00(0.00,0.00)	0.00(0.00,0.00)	6.27(5.48,7.22)	0.52(0.31,0.73)	0.96(0.84,1.10)
cg00025643	ADE	AEfit	0.12(0.05,0.18)	0.09(0.00,0.27)	0.00(0.00,0.00)	0.14(0.05,0.24)	7.57(6.18,9.14)	0.12(0.00,0.39)	0.26(0.17,0.37)	0.00(0.00,0.00)	0.00(0.00,0.00)	0.00(0.00,0.00)	6.31(5.50,7.28)	0.31(0.10,0.54)	0.75(0.66,0.87)
cg23995744	ADE	AEfit	0.11(0.05,0.18)	0.09(0.00,0.27)	0.00(0.00,0.00)	0.13(0.03,0.23)	7.56(6.17,9.13)	0.14(0.00,0.42)	0.29(0.19,0.40)	0.00(0.00,0.00)	0.00(0.00,0.00)	0.00(0.00,0.00)	6.32(5.51,7.29)	0.28(0.07,0.50)	0.72(0.63,0.83)
cg22617819	ADE	ADEfit	0.14(0.06,0.21)	0.00(0.00,1.00)	0.00(0.00,1.00)	0.14(0.04,0.23)	0.41(0.00,7.26)	0.38(0.00,0.67)	0.35(0.00,0.95)	7.21(0.39,9.00)	0.00(0.00,0.62)	0.52(0.00,0.96)	6.18(5.39,7.14)	0.14(0.04,0.24)	0.16(0.14,0.19)
cg11224575	ADE	AEfit	0.11(0.06,0.16)	0.00(0.00,1.00)	0.00(0.00,0.00)	0.19(0.10,0.27)	7.80(6.41,9.37)	0.00(0.00,0.10)	0.21(0.11,0.31)	0.00(0.00,0.00)	0.00(0.00,0.00)	0.00(0.00,0.00)	6.20(5.41,7.13)	0.42(0.23,0.61)	0.78(0.69,0.90)
cg07708653	ADE	AEfit	-0.11(-0.16,-0.06)	0.00(-1.00,0.00)	0.00(0.00,0.00)	-0.17(-0.25,-0.09)	7.66(6.28,9.23)	0.00(-0.18,0.00)	0.08(0.00,0.18)	0.00(0.00,0.00)	0.00(0.00,0.00)	0.00(0.00,0.00)	6.26(5.47,7.21)	-0.41(-0.62,-0.21)	0.94(0.83,1.07)
cg01417615	ADE	AEfit	0.11(0.05,0.16)	0.00(0.00,1.00)	0.00(0.00,0.00)	0.16(0.08,0.24)	7.67(6.29,9.24)	0.00(0.00,0.16)	0.05(0.00,0.15)	0.00(0.00,0.00)	0.00(0.00,0.00)	0.00(0.00,0.00)	6.26(5.46,7.21)	0.40(0.20,0.60)	0.95(0.83,1.08)
cg25851425	ADE	AEfit	0.13(0.08,0.18)	0.00(0.00,1.00)	0.00(0.00,0.00)	0.20(0.11,0.28)	7.74(6.35,9.32)	0.00(0.00,0.17)	0.07(0.00,0.17)	0.00(0.00,0.00)	0.00(0.00,0.00)	0.00(0.00,0.00)	6.23(5.44,7.17)	0.48(0.28,0.69)	0.93(0.82,1.07)
cg20460166	ADE	AEfit	0.11(0.05,0.17)	0.09(0.00,0.91)	0.00(0.00,0.00)	0.14(0.04,0.23)	7.57(6.18,9.14)	0.08(0.00,0.35)	0.10(0.00,0.20)	0.00(0.00,0.00)	0.00(0.00,0.00)	0.00(0.00,0.00)	6.31(5.50,7.28)	0.32(0.09,0.56)	0.90(0.78,1.03)
cg21877855	ADE	AEfit	0.11(0.06,0.17)	0.00(0.00,1.00)	0.00(0.00,0.00)	0.17(0.08,0.25)	7.56(6.19,9.11)	0.00(0.00,0.23)	0.06(0.00,0.16)	0.00(0.00,0.00)	0.00(0.00,0.00)	0.00(0.00,0.00)	6.32(5.52,7.28)	0.40(0.18,0.61)	0.93(0.82,1.07)
cg13549897	ADE	AEfit	0.14(0.09,0.20)	0.00(0.00,0.21)	0.00(0.00,0.00)	0.22(0.13,0.30)	7.63(6.26,9.19)	0.00(0.00,0.21)	0.12(0.02,0.22)	0.00(0.00,0.00)	0.00(0.00,0.00)	0.00(0.00,0.00)	6.28(5.49,7.23)	0.51(0.31,0.72)	0.87(0.76,1.00)
cg20785136	ADE	AEfit	0.12(0.07,0.18)	0.00(0.00,0.09)	0.00(0.00,0.00)	0.20(0.11,0.29)	7.63(6.25,9.20)	0.00(0.00,0.25)	0.27(0.17,0.37)	0.00(0.00,0.00)	0.00(0.00,0.00)	0.00(0.00,0.00)	6.28(5.48,7.24)	0.43(0.23,0.63)	0.72(0.63,0.83)
cg22600394	ADE	AEfit	0.12(0.07,0.18)	0.00(0.00,0.18)	0.00(0.00,0.00)	0.20(0.10,0.28)	7.56(6.19,9.12)	0.00(0.00,0.25)	0.25(0.15,0.35)	0.00(0.00,0.00)	0.00(0.00,0.00)	0.00(0.00,0.00)	6.32(5.51,7.28)	0.43(0.23,0.63)	0.76(0.66,0.87)
cg11687773	ADE	AEfit	-0.12(-0.18,-0.06)	-0.09(-1.00,0.00)	0.00(0.00,0.00)	-0.16(-0.25,-0.06)	7.55(6.17,9.12)	-0.07(-0.33,0.00)	0.07(0.00,0.17)	0.00(0.00,0.00)	0.00(0.00,0.00)	0.00(0.00,0.00)	6.32(5.51,7.29)	-0.39(-0.62,-0.15)	0.94(0.82,1.07)
cg11854944	ADE	AEfit	-0.11(-0.16,-0.05)	0.00(-1.00,0.00)	0.00(0.00,0.00)	-0.17(-0.25,-0.09)	7.59(6.21,9.14)	0.00(-0.21,0.00)	0.16(0.06,0.26)	0.00(0.00,0.00)	0.00(0.00,0.00)	0.00(0.00,0.00)	6.30(5.50,7.26)	-0.40(-0.60,-0.19)	0.84(0.74,0.97)
cg02658730	ADE	AEfit	-0.11(-0.17,-0.06)	0.00(-0.14,0.00)	0.00(0.00,0.00)	-0.20(-0.28,-0.11)	7.61(6.23,9.17)	0.00(-0.24,0.00)	0.35(0.25,0.46)	0.00(0.00,0.00)	0.00(0.00,0.00)	0.00(0.00,0.00)	6.29(5.49,7.25)	-0.41(-0.60,-0.22)	0.67(0.59,0.77)
cg10538719	ADE	ADEfit	-0.15(-0.22,-0.09)	0.00(-1.00,0.00)	-0.02(-0.97,0.00)	-0.22(-0.31,-0.12)	0.34(0.00,7.03)	-0.08(-0.38,0.00)	0.02(0.00,0.35)	7.32(0.00,9.19)	-0.03(-0.39,0.00)	0.27(0.00,0.40)	6.17(5.38,7.12)	-0.47(-0.69,-0.26)	0.73(0.64,0.85)
cg22164238	ADE	AEfit	0.13(0.08,0.18)	0.00(0.00,1.00)	0.00(0.00,0.00)	0.20(0.12,0.27)	7.73(6.35,9.30)	0.00(0.00,0.16)	0.02(0.00,0.12)	0.00(0.00,0.00)	0.00(0.00,0.00)	0.00(0.00,0.00)	6.23(5.44,7.17)	0.48(0.28,0.69)	0.98(0.86,1.09)
cg24016844	ACE	AEfit	0.15(0.08,0.21)	0.00(0.00,1.00)	0.00(0.00,0.00)	0.16(0.08,0.24)	7.59(6.20,9.16)	0.15(0.00,0.42)	0.00(0.00,0.25)	0.00(0.00,0.00)	0.00(0.00,0.00)	0.27(0.04,0.37)	6.30(5.49,7.27)	0.39(0.19,0.60)	0.70(0.61,0.79)
cg25149743	ADE	AEfit	0.13(0.07,0.18)	0.00(0.00,1.00)	0.00(0.00,0.00)	0.20(0.11,0.28)	7.66(6.28,9.23)	0.00(0.00,0.20)	0.13(0.03,0.23)	0.00(0.00,0.00)	0.00(0.00,0.00)	0.00(0.00,0.00)	6.26(5.47,7.21)	0.47(0.27,0.68)	0.90(0.79,1.03)
cg24403497	ADE	AEfit	0.12(0.07,0.18)	0.00(0.00,1.00)	0.00(0.00,0.00)	0.18(0.09,0.26)	7.60(6.23,9.17)	0.00(0.00,0.24)	0.03(0.00,0.12)	0.00(0.00,0.00)	0.00(0.00,0.00)	0.00(0.00,0.00)	6.29(5.49,7.25)	0.44(0.21,0.65)	0.95(0.83,1.07)
cg00778544	ADE	AEfit	0.11(0.06,0.17)	0.00(0.00,0.00)	0.00(0.00,0.00)	0.18(0.09,0.26)	7.62(6.24,9.19)	0.00(0.00,0.25)	0.22(0.12,0.34)	0.00(0.00,0.00)	0.00(0.00,0.00)	0.00(0.00,0.00)	6.29(5.49,7.25)	0.40(0.19,0.61)	0.81(0.70,0.93)
cg18813777	ADE	AEfit	0.11(0.05,0.17)	0.05(0.00,1.00)	0.00(0.00,0.00)	0.15(0.06,0.23)	7.54(6.16,9.11)	0.02(0.00,0.28)	0.03(0.00,0.12)	0.00(0.00,0.00)	0.00(0.00,0.00)	0.00(0.00,0.00)	6.33(5.51,7.30)	0.38(0.14,0.60)	0.99(0.87,1.11)
cg11084266	ADE	AEfit	0.11(0.06,0.17)	0.00(0.00,0.18)	0.00(0.00,0.00)	0.19(0.09,0.27)	7.57(6.19,9.14)	0.01(0.00,0.29)	0.31(0.21,0.42)	0.00(0.00,0.00)	0.00(0.00,0.00)	0.00(0.00,0.00)	6.31(5.50,7.28)	0.39(0.19,0.59)	0.71(0.62,0.82)
cg07980460	ADE	AEfit	0.11(0.05,0.17)	0.00(0.00,1.00)	0.00(0.00,0.00)	0.17(0.07,0.25)	7.61(6.23,9.18)	0.00(0.00,0.25)	0.11(0.01,0.21)	0.00(0.00,0.00)	0.00(0.00,0.00)	0.00(0.00,0.00)	6.29(5.49,7.25)	0.39(0.17,0.60)	0.89(0.78,1.02)
cg24598126	ADE	AEfit	0.13(0.08,0.19)	0.02(0.00,0.21)	0.00(0.00,0.00)	0.21(0.11,0.29)	7.61(6.22,9.19)	0.02(0.00,0.29)	0.23(0.15,0.34)	0.00(0.00,0.00)	0.00(0.00,0.00)	0.00(0.00,0.00)	6.29(5.48,7.25)	0.46(0.25,0.66)	0.77(0.67,0.88)
cg19355763	ADE	AEfit	-0.11(-0.17,-0.05)	0.00(-1.00,0.00)	0.00(0.00,0.00)	-0.13(-0.22,-0.04)	7.56(6.17,9.13)	-0.08(-0.33,0.00)	0.00(0.00,0.07)	0.00(0.00,0.00)	0.00(0.00,0.00)	0.00(0.00,0.00)	6.32(5.51,7.29)	-0.33(-0.56,-0.09)	0.99(0.91,1.09)
cg24659501	ADE	AEfit	-0.13(-0.19,-0.07)	0.00(-1.00,0.00)	0.00(0.00,0.00)	-0.15(-0.24,-0.05)	7.58(6.20,9.16)	-0.12(-0.37,0.00)	0.00(0.00,0.07)	0.00(0.00,0.00)	0.00(0.00,0.00)	0.00(0.00,0.00)	6.30(5.49,7.27)	-0.37(-0.60,-0.14)	0.99(0.90,1.08)
cg00058923	ADE	AEfit	-0.13(-0.19,-0.07)	-0.03(-0.21,0.00)	0.00(0.00,0.00)	-0.20(-0.29,-0.11)	7.57(6.19,9.14)	-0.04(-0.31,0.00)	0.28(0.26,0.39)	0.00(0.00,0.00)	0.00(0.00,0.00)	0.00(0.00,0.00)	6.31(5.50,7.28)	-0.42(-0.63,-0.22)	0.71(0.62,0.82)
cg09686639	ADE	AEfit	0.12(0.06,0.18)	0.06(0.00,1.00)	0.00(0.00,0.00)	0.16(0.05,0.25)	7.61(6.22,9.19)	0.05(0.00,0.35)	0.10(0.00,0.24)	0.00(0.00,0.00)	0.00(0.00,0.00)	0.00(0.00,0.00)	6.30(5.49,7.27)	0.39(0.12,0.64)	0.96(0.82,1.13)
cg12118011	ADE	AEfit	0.15(0.10,0.22)	0.01(0.00,1.00)	0.00(0.00,0.00)	0.23(0.14,0.31)	7.58(6.21,9.15)	0.01(0.00,0.28)	0.06(0.00,0.16)	0.00(0.00,0.00)	0.00(0.00,0.00)	0.00(0.00,0.00)	6.31(5.50,7.27)	0.57(0.33,0.79)	0.97(0.85,1.10)
cg13112404	ADE	AEfit	-0.12(-0.19,-0.05)	0.00(-1.00,0.00)	0.00(0.00,0.00)	-0.11(-0.21,-0.01)	7.55(6.16,9.12)	-0.28(-0.56,0.00)	0.01(0.00,0.59)	0.00(0.00,0.00)	0.00(0.00,0.00)	0.52(0.00,0.63)	6.32(5.51,7.29)	-0.19(-0.37,-0.02)	0.47(0.41,0.55)
cg23598089	ADE	AEfit	-0.12(-0.19,-0.05)	-0.07(-0.20,0.00)	0.00(0.00,0.00)	-0.18(-0.28,-0.09)	7.54(6.16,9.11)	-0.15(-0.43,0.00)	0.60(0.50,0.72)	0.00(0.00,0.00)	0.00(0.00,0.00)	0.00(0.00,0.00)	6.33(5.51,7.30)	-0.29(-0.46,-0.14)	0.40(0.35,0.46)
cg21785384	ADE	AEfit	0.11(0.06,0.16)	0.00(0.00,0.07)	0.00(0.00,0.00)	0.20(0.12,0.29)	7.82(6.42,9.40)	0.00(0.00,0.11)	0.35(0.25,0.45)	0.00(0.00,0.00)	0.00(0.00,0.00)	0.00(0.00,0.00)	6.19(5.40,7.12)	0.41(0.24,0.59)	0.65(0.57,0.75)
cg02954735	ADE	AEfit	0.11(0.05,0.17)	0.04(0.00,0.21)	0.00(0.00,0.00)	0.16(0.06,0.25)	7.60(6.21,9.18)	0.06(0.00,0.34)	0.31(0.22,0.42)	0.00(0.00,0.00)	0.00(0.00,0.00)	0.00(0.00,0.00)	6.30(5.49,7.26)	0.34(0.13,0.54)	0.69(0.60,0.79)
cg22511455	ADE	AEfit	0.11(0.07,0.16)	0.00(0.00,0.10)	0.00(0.00,0.00)	0.21(0.12,0.29)	7.70(6.32,9.27)	0.00(0.00,0.16)	0.34(0.25,0.44)	0.00(0.00,0.00)	0.00(0.00,0.00)	0.00(0.00,0.00)	6.24(5.45,7.18)	0.43(0.25,0.62)	0.69(0.61,0.79)
cg09940756	ADE	AEfit	0.16(0.10,0.22)	0.04(0.00,0.22)	0.00(0.00,0.00)	0.25(0.15,0.33)	7.58(6.19,9.15)	0.06(0.00,0.33)	0.26(0.21,0.36)	0.00(0.00,0.00)	0.00(0.00,0.00)	0.00(0.00,0.00)	6.31(5.50,7.28)	0.53(0.32,0.74)	0.72(0.63,0.83)
cg13400284	ADE	AEfit	-0.13(-0.19,-0.07)	-0.03(-0.22,0.00)	0.00(0.00,0.00)	-0.20(-0.29,-0.10)	7.63(6.24,9.21)	-0.05(-0.31,0.00)	0.24(0.00,0.34)	0.00(0.00,0.00)	0.00(0.00,0.00)	0.00(0.00,0.00)	6.28(5.47,7.24)	-0.43(-0.64,-0.22)	0.74(0.65,0.85)
cg26921638	ADE	AEfit	0.11(0.06,0.16)	0.00(0.00,0.99)	0.00(0.00,0.00)	0.18(0.10,0.26)	7.66(6.28,9.24)	0.00(0.00,0.19)	0.22(0.13,0.32)	0.00(0.00,0.00)	0.00(0.00,0.00)	0.00(0.00,0.00)	6.26(5.46,7.21)	0.40(0.21,0.59)	0.75(0.66,0.86)
cg02901884	ADE	AEfit	-0.11(-0.16,-0.06)	0.00(-1.00,0.00)	0.00(0.00,0.00)	-0.20(-0.28,-0.11)	7.89(6.49,9.47)	0.00(-0.08,0.00)	0.22(0.13,0.33)	0.00(0.00,0.00)	0.00(0.00,0.00)	0.00(0.00,0.00)	6.15(5.38,7.07)	-0.44(-0.63,-0.25)	0.81(0.71,0.93)
cg23677911	ADE	AEfit	-0.11(-0.17,-0.06)	0.00(-0.15,0.00)	0.00(0.00,0.00)	-0.19(-0.27,-0.10)	7.60(6.23,9.16)	0.00(-0.23,0.00)	0.29(0.20,0.38)	0.00(0.00,0.00)	0.00(0.00,0.00)	0.00(0.00,0.00)	6.29(5.49,7.25)	-0.40(-0.59,-0.21)	0.70(0.62,0.80)
cg02329140	ADE	AEfit	0.11(0.05,0.17)	0.04(0.00,1.00)	0.00(0.00,0.00)	0.16(0.06,0.24)	7.56(6.18,9.13)	0.04(0.00,0.30)	0.10(0.00,0.20)	0.00(0.00,0.00)	0.00(0.00,0.00)	0.00(0.00,0.00)	6.31(5.51,7.28)	0.38(0.15,0.61)	0.93(0.82,1.07)
cg16682257	ADE	AEfit	-0.11(-0.16,-0.06)	0.00(-0.90,0.00)	0.00(0.00,0.00)	-0.18(-0.26,-0.09)	7.59(6.22,9.15)	0.00(-0.21,0.00)	0.25(0.16,0.35)	0.00(0.00,0.00)	0.00(0.00,0.00)	0.00(0.00,0.00)	6.30(5.50,7.26)	-0.40(-0.59,-0.20)	0.76(0.66,0.87)
cg12607106	ADE	AEfit	-0.14(-0.20,-0.09)	0.00(-1.00,0.00)	0.00(0.00,0.00)	-0.22(-0.29,-0.12)	7.58(6.21,9.14)	0.00(-0.26,0.00)	0.05(0.00,0.15)	0.00(0.00,0.00)	0.00(0.00,0.00)	0.00(0.00,0.00)	6.31(5.50,7.26)	-0.53(-0.74,-0.30)	0.94(0.83,1.08)
cg08813888	ADE	AEfit	0.13(0.08,0.20)	0.02(0.00,0.17)	0.00(0.00,0.00)	0.25(0.15,0.33)	7.62(6.23,9.19)	0.05(0.00,0.33)	0.50(0.40,0.61)	0.00(0.00,0.00)	0.00(0.00,0.00)	0.00(0.00,0.00)	6.29(5.48,7.25)	0.44(0.27,0.63)	0.52(0.46,0.60)
cg03179450	ADE	AEfit	-0.13(-0.19,-0.08)	0.00(-1.00,0.00)	0.00(0.00,0.00)	-0.21(-0.29,-0.12)	7.61(6.23,9.18)	0.00(-0.27,0.00)	0.21(0.17,0.31)	0.00(0.00,0.00)	0.00(0.00,0.00)	0.00(0.00,0.00)	6.29(5.48,7.24)	-0.48(-0.68,-0.26)	0.84(0.74,0.96)
cg03998474	ADE	AEfit	0.13(0.08,0.18)	0.00(0.00,1.00)	0.00(0.00,0.00)	0.19(0.11,0.27)	7.63(6.26,9.18)	0.00(0.00,0.20)	0.00(0.00,0.07)	0.00(0.00,0.00)	0.00(0.00,0.00)	0.00(0.00,0.00)	6.28(5.48,7.23)	0.48(0.28,0.69)	1.00(0.90,1.09)
cg06551661	ADE	AEfit	-0.12(-0.17,-0.07)	0.00(-1.00,0.00)	0.00(0.00,0.00)	-0.20(-0.28,-0.11)	7.86(6.46,9.45)	0.00(-0.11,0.00)	0.12(0.02,0.22)	0.00(0.00,0.00)	0.00(0.00,0.00)	0.00(0.00,0.00)	6.16(5.39,7.09)	-0.46(-0.67,-0.27)	0.90(0.79,1.03)
cg26301562	ADE	AEfit	-0.11(-0.17,-0.05)	0.00(-1.00,0.00)	0.00(0.00,0.00)	-0.16(-0.24,-0.06)	7.52(6.16,9.09)	0.00(-0.27,0.00)	0.07(0.00,0.17)	0.00(0.00,0.00)	0.00(0.00,0.00)	0.00(0.00,0.00)	6.34(5.52,7.30)	-0.40(-0.61,-0.16)	0.96(0.84,1.10)
cg19839035	ADE	AEfit	0.12(0.06,0.17)	0.00(0.00,1.00)	0.00(0.00,0.00)	0.17(0.09,0.25)	7.63(6.25,9.19)	0.00(0.00,0.20)	0.01(0.00,0.10)	0.00(0.00,0.00)	0.00(0.00,0.00)	0.00(0.00,0.00)	6.28(5.48,7.23)	0.43(0.22,0.64)	0.99(0.87,1.10)
cg00521934	ADE	AEfit	0.11(0.05,0.16)	0.00(0.00,1.00)	0.00(0.00,0.00)	0.16(0.08,0.24)	7.65(6.26,9.22)	0.00(0.00,0.19)	0.04(0.00,0.13)	0.00(0.00,0.00)	0.00(0.00,0.00)	0.00(0.00,0.00)	6.27(5.47,7.23)	0.39(0.18,0.60)	0.95(0.84,1.07)
cg21312695	ADE	AEfit	-0.11(-0.17,-0.05)	0.00(-1.00,0.00)	0.00(0.00,0.00)	-0.15(-0.23,-0.05)	7.58(6.19,9.15)	-0.03(-0.29,0.00)	0.00(0.00,0.07)	0.00(0.00,0.00)	0.00(0.00,0.00)	0.00(0.00,0.00)	6.30(5.50,7.27)	-0.37(-0.60,-0.13)	1.04(0.95,1.13)
cg04132353	ADE	AEfit	-0.12(-0.18,-0.06)	-0.06(-0.33,0.00)	0.00(0.00,0.00)	-0.16(-0.25,-0.06)	7.53(6.15,9.10)	-0.06(-0.32,0.00)	0.13(0.03,0.22)	0.00(0.00,0.00)	0.00(0.00,0.00)	0.00(0.00,0.00)	6.33(5.52,7.30)	-0.37(-0.60,-0.15)	0.86(0.75,0.98)
cg01844352	ADE	AEfit	0.14(0.09,0.19)	0.00(0.00,1.00)	0.00(0.00,0.00)	0.21(0.13,0.29)	7.73(6.36,9.30)	0.00(0.00,0.15)	0.03(0.00,0.12)	0.00(0.00,0.00)	0.00(0.00,0.00)	0.00(0.00,0.00)	6.23(5.44,7.17)	0.52(0.32,0.72)	0.95(0.84,1.07)
cg26354721	ADE	AEfit	-0.11(-0.17,-0.05)	-0.06(-0.82,0.00)	0.00(0.00,0.00)	-0.15(-0.24,-0.05)	7.58(6.20,9.16)	-0.08(-0.35,0.00)	0.24(0.14,0.34)	0.00(0.00,0.00)	0.00(0.00,0.00)	0.00(0.00,0.00)	6.30(5.49,7.27)	-0.33(-0.55,-0.12)	0.79(0.69,0.90)
cg01129751	ACE	AEfit	0.12(0.06,0.19)	0.00(0.00,1.00)	0.00(0.00,0.00)	0.12(0.06,0.19)	7.60(6.21,9.17)	0.13(0.00,0.41)	0.00(0.00,0.13)	0.00(0.00,0.00)	0.00(0.00,0.00)	0.56(0.42,0.67)	6.30(5.49,7.26)	0.31(0.15,0.48)	0.46(0.41,0.53)
cg12428440	ADE	AEfit	-0.11(-0.17,-0.05)	-0.04(-1.00,0.00)	0.00(0.00,0.00)	-0.16(-0.24,-0.06)	7.55(6.16,9.12)	-0.04(-0.31,0.00)	0.12(0.03,0.23)	0.00(0.00,0.00)	0.00(0.00,0.00)	0.00(0.00,0.00)	6.32(5.51,7.30)	-0.37(-0.59,-0.14)	0.89(0.78,1.02)
cg18868922	ADE	AEfit	-0.11(-0.17,-0.05)	-0.08(-1.00,0.00)	0.00(0.00,0.00)	-0.15(-0.23,-0.05)	7.59(6.20,9.16)	-0.03(-0.28,0.00)	0.01(0.00,0.11)	0.00(0.00,0.00)	0.00(0.00,0.00)	0.00(0.00,0.00)	6.30(5.49,7.27)	-0.38(-0.60,-0.14)	1.00(0.88,1.11)
cg20812973	ADE	AEfit	-0.11(-0.17,-0.06)	0.00(-1.00,0.00)	0.00(0.00,0.00)	-0.17(-0.25,-0.09)	7.62(6.25,9.18)	0.00(-0.19,0.00)	0.06(0.00,0.16)	0.00(0.00,0.00)	0.00(0.00,0.00)	0.00(0.00,0.00)	6.28(5.49,7.24)	-0.42(-0.63,-0.21)	0.95(0.84,1.09)
cg11908659	ADE	AEfit	-0.14(-0.20,-0.08)	-0.02(-1.00,0.00)	0.00(0.00,0.00)	-0.20(-0.28,-0.11)	7.60(6.22,9.17)	-0.01(-0.27,0.00)	0.05(0.00,0.14)	0.00(0.00,0.00)	0.00(0.00,0.00)	0.00(0.00,0.00)	6.30(5.49,7.26)	-0.50(-0.71,-0.27)	0.95(0.83,1.08)
cg04276301	ADE	AEfit	-0.11(-0.18,-0.05)	-0.08(-0.22,0.00)	0.00(0.00,0.00)	-0.15(-0.24,-0.05)	7.55(6.16,9.12)	-0.15(-0.44,0.00)	0.48(0.37,0.59)	0.00(0.00,0.00)	0.00(0.00,0.00)	0.00(0.00,0.00)	6.32(5.51,7.30)	-0.28(-0.48,-0.10)	0.57(0.49,0.65)
cg02236134	ADE	AEfit	0.12(0.05,0.18)	0.09(0.00,0.74)	0.00(0.00,0.00)	0.15(0.05,0.24)	7.54(6.15,9.11)	0.08(0.00,0.35)	0.11(0.01,0.21)	0.00(0.00,0.00)	0.00(0.00,0.00)	0.00(0.00,0.00)	6.33(5.52,7.30)	0.36(0.13,0.60)	0.93(0.81,1.06)
cg22766014	ADE	AEfit	-0.12(-0.18,-0.06)	-0.05(-1.00,0.00)	0.00(0.00,0.00)	-0.17(-0.25,-0.07)	7.54(6.16,9.11)	-0.01(-0.30,0.00)	0.01(0.00,0.13)	0.00(0.00,0.00)	0.00(0.00,0.00)	0.00(0.00,0.00)	6.33(5.52,7.30)	-0.44(-0.67,-0.18)	1.06(0.91,1.16)
cg14265704	ADE	AEfit	-0.11(-0.16,-0.06)	0.00(-0.11,0.00)	0.00(0.00,0.00)	-0.20(-0.29,-0.12)	7.62(6.25,9.18)	0.00(-0.20,0.00)	0.38(0.29,0.49)	0.00(0.00,0.00)	0.00(0.00,0.00)	0.00(0.00,0.00)	6.28(5.48,7.24)	-0.41(-0.59,-0.23)	0.63(0.55,0.72)
cg08576304	ADE	ADEfit	0.11(0.06,0.17)	0.00(0.00,1.00)	0.00(0.00,1.00)	0.21(0.11,0.29)	0.00(0.00,6.37)	0.00(0.00,0.26)	0.00(0.00,0.47)	7.68(1.12,9.21)	0.00(0.00,0.24)	0.39(0.00,0.50)	6.15(5.37,7.09)	0.40(0.22,0.58)	0.60(0.53,0.69)
cg03813688	ADE	AEfit	0.11(0.06,0.15)	0.00(0.00,0.05)	0.00(0.00,0.00)	0.22(0.13,0.30)	7.79(6.41,9.37)	0.00(0.00,0.10)	0.46(0.36,0.57)	0.00(0.00,0.00)	0.00(0.00,0.00)	0.00(0.00,0.00)	6.20(5.42,7.13)	0.40(0.24,0.57)	0.56(0.49,0.64)
cg11412468	ADE	AEfit	0.11(0.07,0.18)	0.00(0.00,0.13)	0.00(0.00,0.00)	0.25(0.15,0.33)	7.65(6.26,9.23)	0.00(0.00,0.28)	0.58(0.48,0.70)	0.00(0.00,0.00)	0.00(0.00,0.00)	0.00(0.00,0.00)	6.27(5.47,7.23)	0.41(0.25,0.58)	0.44(0.38,0.51)
cg04483884	ADE	AEfit	0.11(0.06,0.17)	0.00(0.00,0.72)	0.00(0.00,0.00)	0.19(0.10,0.27)	7.61(6.23,9.18)	0.00(0.00,0.24)	0.21(0.12,0.31)	0.00(0.00,0.00)	0.00(0.00,0.00)	0.00(0.00,0.00)	6.29(5.49,7.25)	0.42(0.21,0.61)	0.78(0.69,0.90)
cg12043508	ADE	AEfit	0.11(0.06,0.18)	0.03(0.00,0.18)	0.00(0.00,0.00)	0.19(0.09,0.28)	7.54(6.16,9.11)	0.05(0.00,0.33)	0.41(0.32,0.52)	0.00(0.00,0.00)	0.00(0.00,0.00)	0.00(0.00,0.00)	6.33(5.52,7.30)	0.37(0.18,0.56)	0.59(0.52,0.68)
cg25034423	ADE	AEfit	-0.11(-0.17,-0.05)	-0.08(-0.95,0.00)	0.00(0.00,0.00)	-0.14(-0.23,-0.05)	7.57(6.19,9.15)	-0.08(-0.34,0.00)	0.14(0.04,0.23)	0.00(0.00,0.00)	0.00(0.00,0.00)	0.00(0.00,0.00)	6.31(5.50,7.28)	-0.33(-0.55,-0.11)	0.85(0.75,0.98)
cg02340018	ADE	AEfit	-0.11(-0.16,-0.06)	0.00(0.00,0.00)	0.00(0.00,0.00)	-0.19(-0.27,-0.10)	7.69(6.31,9.26)	0.00(-0.14,0.00)	0.27(0.17,0.38)	0.00(0.00,0.00)	0.00(0.00,0.00)	0.00(0.00,0.00)	6.25(5.46,7.20)	-0.40(-0.60,-0.21)	0.75(0.66,0.87)
cg10735632	ADE	AEfit	0.13(0.08,0.18)	0.00(0.00,0.00)	0.00(0.00,0.00)	0.21(0.13,0.29)	7.79(6.41,9.37)	0.00(0.00,0.13)	0.13(0.05,0.23)	0.00(0.00,0.00)	0.00(0.00,0.00)	0.00(0.00,0.00)	6.20(5.41,7.13)	0.48(0.29,0.68)	0.86(0.75,0.98)
cg00096307	ADE	AEfit	-0.13(-0.19,-0.06)	-0.07(-0.23,0.00)	0.00(0.00,0.00)	-0.18(-0.27,-0.08)	7.57(6.18,9.14)	-0.12(-0.39,0.00)	0.36(0.26,0.46)	0.00(0.00,0.00)	0.00(0.00,0.00)	0.00(0.00,0.00)	6.31(5.50,7.28)	-0.36(-0.56,-0.16)	0.65(0.57,0.75)
cg26009035	ADE	AEfit	0.11(0.07,0.15)	0.00(0.00,0.05)	0.00(0.00,0.00)	0.24(0.15,0.33)	7.77(6.39,9.35)	0.00(0.00,0.11)	0.56(0.46,0.67)	0.00(0.00,0.00)	0.00(0.00,0.00)	0.00(0.00,0.00)	6.21(5.42,7.14)	0.42(0.26,0.58)	0.48(0.42,0.55)
cg10895452	ADE	AEfit	-0.12(-0.17,-0.07)	0.00(-0.97,0.00)	0.00(0.00,0.00)	-0.19(-0.27,-0.11)	7.82(6.44,9.40)	0.00(-0.09,0.00)	0.14(0.05,0.23)	0.00(0.00,0.00)	0.00(0.00,0.00)	0.00(0.00,0.00)	6.18(5.40,7.11)	-0.44(-0.64,-0.25)	0.85(0.75,0.97)
cg01441308	ADE	AEfit	-0.11(-0.16,-0.05)	0.00(-1.00,0.00)	0.00(0.00,0.00)	-0.17(-0.25,-0.08)	7.59(6.22,9.15)	0.00(-0.22,0.00)	0.11(0.01,0.21)	0.00(0.00,0.00)	0.00(0.00,0.00)	0.00(0.00,0.00)	6.30(5.50,7.26)	-0.39(-0.60,-0.18)	0.89(0.78,1.03)
cg23761936	ADE	AEfit	-0.11(-0.16,-0.06)	0.00(-1.00,0.00)	0.00(0.00,0.00)	-0.17(-0.25,-0.09)	7.68(6.29,9.24)	0.00(-0.16,0.00)	0.12(0.02,0.22)	0.00(0.00,0.00)	0.00(0.00,0.00)	0.00(0.00,0.00)	6.26(5.46,7.21)	-0.41(-0.61,-0.21)	0.88(0.77,1.01)
cg10564464	ACE	AEfit	-0.14(-0.20,-0.07)	0.00(-1.00,0.00)	0.00(0.00,0.00)	-0.14(-0.22,-0.06)	7.60(6.21,9.18)	-0.15(-0.43,0.00)	0.00(0.00,0.32)	0.00(0.00,0.00)	0.00(0.00,0.00)	0.34(0.03,0.44)	6.30(5.49,7.26)	-0.36(-0.57,-0.16)	0.68(0.60,0.78)
cg03069665	ADE	AEfit	0.12(0.05,0.18)	0.09(0.00,0.23)	0.00(0.00,0.00)	0.15(0.05,0.24)	7.57(6.18,9.14)	0.17(0.00,0.45)	0.48(0.38,0.60)	0.00(0.00,0.00)	0.00(0.00,0.00)	0.00(0.00,0.00)	6.31(5.50,7.28)	0.27(0.09,0.46)	0.54(0.47,0.62)
cg08165340	ADE	AEfit	-0.12(-0.17,-0.06)	0.00(-1.00,0.00)	0.00(0.00,0.00)	-0.18(-0.26,-0.09)	7.75(6.36,9.33)	0.00(-0.13,0.00)	0.02(0.00,0.12)	0.00(0.00,0.00)	0.00(0.00,0.00)	0.00(0.00,0.00)	6.22(5.43,7.16)	-0.43(-0.64,-0.23)	0.97(0.85,1.08)
cg21431041	ADE	AEfit	-0.11(-0.18,-0.05)	-0.08(-0.24,0.00)	0.00(0.00,0.00)	-0.14(-0.24,-0.04)	7.56(6.17,9.13)	-0.14(-0.42,0.00)	0.37(0.27,0.48)	0.00(0.00,0.00)	0.00(0.00,0.00)	0.00(0.00,0.00)	6.32(5.51,7.29)	-0.29(-0.49,-0.09)	0.65(0.57,0.75)
cg09601770	ADE	AEfit	0.11(0.06,0.18)	0.01(0.00,0.15)	0.00(0.00,0.00)	0.22(0.13,0.31)	7.54(6.16,9.11)	0.02(0.00,0.32)	0.57(0.47,0.69)	0.00(0.00,0.00)	0.00(0.00,0.00)	0.00(0.00,0.00)	6.33(5.51,7.30)	0.37(0.21,0.54)	0.45(0.39,0.52)
cg10769618	ADE	AEfit	-0.11(-0.18,-0.05)	-0.09(-0.24,0.00)	0.00(0.00,0.00)	-0.14(-0.23,-0.04)	7.57(6.19,9.15)	-0.11(-0.38,0.00)	0.18(0.08,0.29)	0.00(0.00,0.00)	0.00(0.00,0.00)	0.00(0.00,0.00)	6.31(5.50,7.28)	-0.31(-0.54,-0.09)	0.83(0.73,0.95)
cg07986943	ADE	ADEfit	0.11(0.06,0.16)	0.00(0.00,1.00)	0.00(0.00,0.08)	0.22(0.13,0.31)	0.00(0.00,7.49)	0.00(0.00,0.15)	0.00(0.00,0.36)	7.73(6.20,9.26)	0.00(0.00,0.16)	0.47(0.10,0.58)	6.13(5.35,7.06)	0.40(0.24,0.58)	0.54(0.47,0.62)
cg17512364	ADE	AEfit	0.11(0.06,0.16)	0.00(0.00,0.00)	0.00(0.00,0.00)	0.18(0.09,0.26)	7.65(6.27,9.23)	0.00(0.00,0.20)	0.18(0.08,0.29)	0.00(0.00,0.00)	0.00(0.00,0.00)	0.00(0.00,0.00)	6.27(5.47,7.22)	0.40(0.20,0.61)	0.85(0.74,0.97)
cg23468897	ADE	AEfit	-0.11(-0.18,-0.05)	-0.08(-0.26,0.00)	0.00(0.00,0.00)	-0.14(-0.24,-0.04)	7.54(6.16,9.11)	-0.11(-0.40,0.00)	0.28(0.18,0.40)	0.00(0.00,0.00)	0.00(0.00,0.00)	0.00(0.00,0.00)	6.33(5.51,7.30)	-0.30(-0.53,-0.09)	0.75(0.65,0.86)
cg01470637	ADE	AEfit	0.12(0.06,0.18)	0.06(0.00,1.00)	0.00(0.00,0.00)	0.16(0.06,0.25)	7.58(6.20,9.16)	0.07(0.00,0.34)	0.19(0.09,0.29)	0.00(0.00,0.00)	0.00(0.00,0.00)	0.00(0.00,0.00)	6.30(5.50,7.27)	0.36(0.14,0.58)	0.82(0.72,0.94)
cg08475042	ADE	AEfit	-0.14(-0.19,-0.09)	0.00(-0.13,0.00)	0.00(0.00,0.00)	-0.24(-0.32,-0.16)	7.64(6.27,9.19)	0.00(-0.21,0.00)	0.30(0.21,0.41)	0.00(0.00,0.00)	0.00(0.00,0.00)	0.00(0.00,0.00)	6.28(5.48,7.22)	-0.52(-0.71,-0.33)	0.73(0.64,0.83)
cg15100426	ADE	AEfit	0.11(0.05,0.18)	0.08(0.00,0.24)	0.00(0.00,0.00)	0.14(0.05,0.24)	7.55(6.17,9.12)	0.14(0.00,0.41)	0.36(0.26,0.47)	0.00(0.00,0.00)	0.00(0.00,0.00)	0.00(0.00,0.00)	6.32(5.51,7.29)	0.29(0.10,0.50)	0.67(0.59,0.77)
cg06321424	ADE	AEfit	0.11(0.05,0.17)	0.00(0.00,1.00)	0.00(0.00,0.00)	0.14(0.04,0.22)	7.56(6.17,9.13)	0.07(0.00,0.31)	0.00(0.00,0.08)	0.00(0.00,0.00)	0.00(0.00,0.00)	0.00(0.00,0.00)	6.32(5.51,7.29)	0.33(0.10,0.56)	0.95(0.87,1.05)
cg21531689	ADE	AEfit	0.11(0.05,0.18)	0.04(0.00,0.20)	0.00(0.00,0.00)	0.17(0.07,0.26)	7.57(6.19,9.15)	0.07(0.00,0.35)	0.41(0.30,0.52)	0.00(0.00,0.00)	0.00(0.00,0.00)	0.00(0.00,0.00)	6.31(5.50,7.28)	0.35(0.15,0.55)	0.64(0.56,0.74)
cg19009372	ADE	AEfit	0.11(0.06,0.16)	0.00(0.00,1.00)	0.00(0.00,0.00)	0.17(0.08,0.24)	7.62(6.25,9.18)	0.00(0.00,0.18)	0.05(0.00,0.15)	0.00(0.00,0.00)	0.00(0.00,0.00)	0.00(0.00,0.00)	6.28(5.49,7.24)	0.41(0.20,0.62)	0.96(0.84,1.09)
cg15056205	ADE	AEfit	-0.12(-0.17,-0.07)	0.00(-1.00,0.00)	0.00(0.00,0.00)	-0.18(-0.26,-0.10)	7.77(6.38,9.34)	0.00(-0.12,0.00)	0.05(0.00,0.14)	0.00(0.00,0.00)	0.00(0.00,0.00)	0.00(0.00,0.00)	6.21(5.43,7.15)	-0.45(-0.66,-0.25)	0.98(0.87,1.11)
cg25301406	ADE	AEfit	0.12(0.07,0.17)	0.00(0.00,0.00)	0.00(0.00,0.00)	0.20(0.12,0.28)	7.70(6.32,9.27)	0.00(0.00,0.16)	0.23(0.14,0.34)	0.00(0.00,0.00)	0.00(0.00,0.00)	0.00(0.00,0.00)	6.24(5.45,7.19)	0.45(0.26,0.64)	0.80(0.70,0.91)
cg01987515	ADE	AEfit	0.12(0.05,0.18)	0.09(0.00,0.15)	0.00(0.00,0.00)	0.14(0.05,0.24)	7.59(6.20,9.16)	0.11(0.00,0.38)	0.20(0.10,0.30)	0.00(0.00,0.00)	0.00(0.00,0.00)	0.00(0.00,0.00)	6.30(5.49,7.27)	0.33(0.11,0.55)	0.82(0.72,0.94)
cg09280429	ADE	AEfit	0.12(0.06,0.17)	0.00(0.00,0.00)	0.00(0.00,0.00)	0.18(0.10,0.26)	7.63(6.26,9.20)	0.00(0.00,0.21)	0.10(0.01,0.20)	0.00(0.00,0.00)	0.00(0.00,0.00)	0.00(0.00,0.00)	6.27(5.48,7.23)	0.44(0.23,0.64)	0.91(0.80,1.04)
cg19725418	ADE	AEfit	-0.11(-0.17,-0.05)	-0.03(-0.78,0.00)	0.00(0.00,0.00)	-0.16(-0.25,-0.07)	7.57(6.18,9.14)	-0.04(-0.32,0.00)	0.22(0.00,0.33)	0.00(0.00,0.00)	0.00(0.00,0.00)	0.00(0.00,0.00)	6.31(5.50,7.28)	-0.36(-0.57,-0.14)	0.77(0.68,0.89)
cg06347943	ADE	AEfit	0.12(0.08,0.19)	0.00(0.00,0.12)	0.00(0.00,0.00)	0.27(0.18,0.35)	7.64(6.26,9.20)	0.00(0.00,0.26)	0.56(0.46,0.67)	0.00(0.00,0.00)	0.00(0.00,0.00)	0.00(0.00,0.00)	6.28(5.48,7.23)	0.47(0.30,0.63)	0.47(0.41,0.54)
cg27214687	ADE	AEfit	-0.11(-0.18,-0.05)	-0.03(-0.92,0.00)	0.00(0.00,0.00)	-0.17(-0.26,-0.07)	7.62(6.23,9.20)	-0.04(-0.31,0.00)	0.26(0.00,0.37)	0.00(0.00,0.00)	0.00(0.00,0.00)	0.00(0.00,0.00)	6.29(5.48,7.25)	-0.37(-0.58,-0.16)	0.75(0.65,0.86)
cg11706790	ADE	AEfit	-0.11(-0.16,-0.05)	0.00(0.00,0.00)	0.00(0.00,0.00)	-0.17(-0.25,-0.08)	7.74(6.35,9.31)	0.00(-0.11,0.00)	0.10(0.01,0.20)	0.00(0.00,0.00)	0.00(0.00,0.00)	0.00(0.00,0.00)	6.22(5.44,7.16)	-0.39(-0.60,-0.20)	0.90(0.79,1.03)
cg03455424	ADE	ADEfit	0.13(0.06,0.20)	0.00(0.00,1.00)	0.00(0.00,1.00)	0.13(0.03,0.23)	0.43(0.00,7.38)	0.34(0.00,0.63)	0.26(0.00,0.86)	7.19(0.44,9.04)	0.00(0.00,0.60)	0.52(0.00,0.89)	6.18(5.39,7.14)	0.17(0.04,0.31)	0.28(0.24,0.32)
cg05439191	ADE	AEfit	0.14(0.08,0.20)	0.02(0.00,0.25)	0.00(0.00,0.00)	0.21(0.11,0.29)	7.51(6.13,9.07)	0.03(0.00,0.30)	0.18(0.10,0.28)	0.00(0.00,0.00)	0.00(0.00,0.00)	0.00(0.00,0.00)	6.34(5.53,7.32)	0.48(0.26,0.70)	0.83(0.72,0.93)
cg17621259	ADE	ADEfit	0.11(0.06,0.16)	0.00(0.00,1.00)	0.00(0.00,1.00)	0.20(0.11,0.28)	0.00(0.00,7.04)	0.00(0.00,0.18)	0.00(0.00,0.37)	7.77(6.27,9.31)	0.00(0.00,0.18)	0.32(0.00,0.45)	6.12(5.34,7.04)	0.40(0.21,0.58)	0.66(0.57,0.79)
cg05261596	ADE	AEfit	-0.11(-0.15,-0.07)	0.00(-0.06,0.00)	0.00(0.00,0.00)	-0.24(-0.32,-0.15)	7.77(6.39,9.35)	0.00(-0.11,0.00)	0.50(0.40,0.61)	0.00(0.00,0.00)	0.00(0.00,0.00)	0.00(0.00,0.00)	6.21(5.43,7.14)	-0.41(-0.58,-0.26)	0.49(0.43,0.57)
cg17683948	ADE	AEfit	0.11(0.05,0.18)	0.05(0.00,0.19)	0.00(0.00,0.00)	0.18(0.08,0.27)	7.59(6.20,9.16)	0.10(0.00,0.39)	0.54(0.44,0.66)	0.00(0.00,0.00)	0.00(0.00,0.00)	0.00(0.00,0.00)	6.30(5.49,7.27)	0.32(0.15,0.51)	0.51(0.45,0.59)
cg25924911	ADE	AEfit	0.11(0.06,0.17)	0.00(0.00,1.00)	0.00(0.00,0.00)	0.18(0.09,0.26)	7.58(6.21,9.14)	0.00(0.00,0.24)	0.15(0.06,0.26)	0.00(0.00,0.00)	0.00(0.00,0.00)	0.00(0.00,0.00)	6.31(5.50,7.27)	0.41(0.20,0.62)	0.85(0.75,0.98)
cg15006455	ADE	AEfit	-0.14(-0.20,-0.09)	0.00(-1.00,0.00)	0.00(0.00,0.00)	-0.22(-0.30,-0.13)	7.61(6.25,9.16)	0.00(-0.21,0.00)	0.08(0.00,0.17)	0.00(0.00,0.00)	0.00(0.00,0.00)	0.00(0.00,0.00)	6.29(5.49,7.24)	-0.53(-0.74,-0.32)	0.92(0.81,1.05)
cg10598595	ADE	AEfit	0.11(0.05,0.17)	0.02(0.00,0.99)	0.00(0.00,0.00)	0.16(0.07,0.25)	7.58(6.20,9.16)	0.03(0.00,0.30)	0.17(0.00,0.27)	0.00(0.00,0.00)	0.00(0.00,0.00)	0.00(0.00,0.00)	6.30(5.50,7.27)	0.37(0.15,0.59)	0.84(0.73,0.96)
cg10324902	ADE	AEfit	0.15(0.09,0.20)	0.00(0.00,1.00)	0.00(0.00,0.00)	0.23(0.15,0.31)	7.92(6.53,9.50)	0.00(0.00,0.09)	0.05(0.00,0.15)	0.00(0.00,0.00)	0.00(0.00,0.00)	0.00(0.00,0.00)	6.13(5.37,7.05)	0.54(0.35,0.75)	0.93(0.82,1.06)
cg00948664	ADE	AEfit	-0.12(-0.19,-0.06)	-0.06(-0.24,0.00)	0.00(0.00,0.00)	-0.18(-0.27,-0.08)	7.55(6.17,9.12)	-0.09(-0.37,0.00)	0.29(0.26,0.40)	0.00(0.00,0.00)	0.00(0.00,0.00)	0.00(0.00,0.00)	6.32(5.51,7.29)	-0.38(-0.60,-0.17)	0.74(0.65,0.85)
cg08013793	ADE	AEfit	-0.12(-0.19,-0.06)	-0.08(-0.25,0.00)	0.00(0.00,0.00)	-0.16(-0.25,-0.06)	7.56(6.17,9.13)	-0.13(-0.41,0.00)	0.33(0.23,0.43)	0.00(0.00,0.00)	0.00(0.00,0.00)	0.00(0.00,0.00)	6.32(5.51,7.29)	-0.33(-0.54,-0.12)	0.69(0.60,0.79)
cg26601922	ACE	AEfit	0.14(0.08,0.20)	0.00(0.00,1.00)	0.00(0.00,0.00)	0.18(0.10,0.25)	7.60(6.21,9.17)	0.06(0.00,0.34)	0.00(0.00,0.35)	0.00(0.00,0.00)	0.00(0.00,0.00)	0.36(0.27,0.46)	6.30(5.49,7.26)	0.46(0.26,0.67)	0.67(0.59,0.77)
cg15856454	ADE	AEfit	0.11(0.07,0.17)	0.00(0.00,0.12)	0.00(0.00,0.00)	0.21(0.13,0.30)	7.64(6.26,9.20)	0.00(0.00,0.21)	0.37(0.28,0.47)	0.00(0.00,0.00)	0.00(0.00,0.00)	0.00(0.00,0.00)	6.28(5.48,7.23)	0.43(0.25,0.61)	0.63(0.55,0.72)
cg06063729	ADE	AEfit	0.11(0.06,0.17)	0.00(0.00,1.00)	0.00(0.00,0.00)	0.17(0.08,0.25)	7.62(6.24,9.18)	0.00(0.00,0.21)	0.03(0.00,0.13)	0.00(0.00,0.00)	0.00(0.00,0.00)	0.00(0.00,0.00)	6.29(5.49,7.24)	0.42(0.21,0.63)	0.96(0.84,1.08)
cg23168339	ADE	AEfit	0.11(0.06,0.17)	0.00(0.00,0.00)	0.00(0.00,0.00)	0.18(0.09,0.26)	7.63(6.25,9.19)	0.00(0.00,0.19)	0.14(0.03,0.25)	0.00(0.00,0.00)	0.00(0.00,0.00)	0.00(0.00,0.00)	6.29(5.49,7.24)	0.42(0.22,0.63)	0.90(0.78,1.04)
cg23715586	ADE	AEfit	0.12(0.05,0.19)	0.09(0.00,0.24)	0.00(0.00,0.00)	0.15(0.05,0.24)	7.57(6.18,9.14)	0.17(0.00,0.45)	0.44(0.34,0.55)	0.00(0.00,0.00)	0.00(0.00,0.00)	0.00(0.00,0.00)	6.31(5.50,7.28)	0.28(0.10,0.48)	0.57(0.50,0.65)
cg01395402	ADE	AEfit	0.11(0.06,0.16)	0.00(0.00,0.75)	0.00(0.00,0.00)	0.19(0.11,0.27)	7.69(6.30,9.26)	0.00(0.00,0.18)	0.27(0.17,0.37)	0.00(0.00,0.00)	0.00(0.00,0.00)	0.00(0.00,0.00)	6.25(5.46,7.20)	0.41(0.22,0.60)	0.73(0.64,0.84)
cg06577708	ACE	AEfit	0.11(0.06,0.16)	0.00(0.00,1.00)	0.00(0.00,0.00)	0.16(0.09,0.23)	7.61(6.23,9.17)	0.00(0.00,0.24)	0.00(0.00,0.23)	0.00(0.00,0.00)	0.00(0.00,0.00)	0.27(0.04,0.37)	6.29(5.49,7.24)	0.42(0.23,0.61)	0.77(0.68,0.87)
cg10009157	ADE	AEfit	0.11(0.06,0.16)	0.00(0.00,0.05)	0.00(0.00,0.00)	0.19(0.10,0.27)	7.69(6.30,9.26)	0.00(0.00,0.17)	0.24(0.14,0.35)	0.00(0.00,0.00)	0.00(0.00,0.00)	0.00(0.00,0.00)	6.25(5.46,7.20)	0.41(0.23,0.61)	0.78(0.68,0.90)
cg09621618	ADE	AEfit	-0.12(-0.17,-0.07)	0.00(-1.00,0.00)	0.00(0.00,0.00)	-0.19(-0.27,-0.10)	7.63(6.26,9.18)	0.00(-0.18,0.00)	0.14(0.04,0.24)	0.00(0.00,0.00)	0.00(0.00,0.00)	0.00(0.00,0.00)	6.28(5.48,7.23)	-0.44(-0.64,-0.24)	0.87(0.76,1.00)
cg14223053	ADE	AEfit	0.12(0.06,0.17)	0.00(0.00,1.00)	0.00(0.00,0.00)	0.18(0.09,0.26)	7.68(6.30,9.25)	0.00(0.00,0.17)	0.05(0.00,0.14)	0.00(0.00,0.00)	0.00(0.00,0.00)	0.00(0.00,0.00)	6.25(5.46,7.20)	0.43(0.23,0.63)	0.93(0.82,1.06)
cg17974142	ADE	AEfit	0.11(0.05,0.18)	0.06(0.00,0.22)	0.00(0.00,0.00)	0.15(0.05,0.25)	7.54(6.15,9.11)	0.09(0.00,0.37)	0.35(0.25,0.46)	0.00(0.00,0.00)	0.00(0.00,0.00)	0.00(0.00,0.00)	6.33(5.52,7.30)	0.31(0.11,0.52)	0.67(0.58,0.77)
cg21179654	ADE	AEfit	-0.11(-0.18,-0.05)	-0.09(-0.28,0.00)	0.00(0.00,0.00)	-0.13(-0.23,-0.03)	7.56(6.17,9.13)	-0.13(-0.40,0.00)	0.26(0.16,0.36)	0.00(0.00,0.00)	0.00(0.00,0.00)	0.00(0.00,0.00)	6.32(5.51,7.29)	-0.28(-0.50,-0.07)	0.72(0.63,0.83)
cg13592780	ADE	AEfit	-0.13(-0.20,-0.08)	0.00(-0.90,0.00)	0.00(0.00,0.00)	-0.22(-0.30,-0.13)	7.57(6.21,9.12)	0.00(-0.24,0.00)	0.15(0.06,0.24)	0.00(0.00,0.00)	0.00(0.00,0.00)	0.00(0.00,0.00)	6.31(5.51,7.27)	-0.49(-0.69,-0.28)	0.81(0.71,0.92)
cg11179513	ADE	AEfit	0.11(0.05,0.17)	0.02(0.00,0.20)	0.00(0.00,0.00)	0.18(0.08,0.26)	7.57(6.19,9.15)	0.03(0.00,0.30)	0.29(0.00,0.40)	0.00(0.00,0.00)	0.00(0.00,0.00)	0.00(0.00,0.00)	6.31(5.50,7.28)	0.37(0.17,0.58)	0.72(0.63,0.82)
cg25789277	ADE	AEfit	-0.11(-0.17,-0.07)	0.00(-0.12,0.00)	0.00(0.00,0.00)	-0.26(-0.34,-0.16)	7.55(6.18,9.10)	0.00(-0.26,0.00)	0.62(0.52,0.74)	0.00(0.00,0.00)	0.00(0.00,0.00)	0.00(0.00,0.00)	6.32(5.52,7.29)	-0.40(-0.55,-0.25)	0.37(0.33,0.43)
cg21601837	ADE	AEfit	0.11(0.06,0.15)	0.00(0.00,0.04)	0.00(0.00,0.00)	0.21(0.12,0.30)	7.92(6.52,9.51)	0.00(0.00,0.08)	0.38(0.29,0.49)	0.00(0.00,0.00)	0.00(0.00,0.00)	0.00(0.00,0.00)	6.14(5.37,7.06)	0.40(0.24,0.58)	0.60(0.52,0.69)
cg09597785	ADE	AEfit	0.12(0.07,0.19)	0.03(0.00,1.00)	0.00(0.00,0.00)	0.18(0.08,0.26)	7.59(6.20,9.16)	0.03(0.00,0.29)	0.12(0.00,0.22)	0.00(0.00,0.00)	0.00(0.00,0.00)	0.00(0.00,0.00)	6.30(5.49,7.27)	0.42(0.20,0.64)	0.87(0.76,0.91)
cg17082549	ADE	AEfit	0.13(0.06,0.19)	0.00(0.00,1.00)	0.00(0.00,0.00)	0.13(0.03,0.22)	7.55(6.16,9.12)	0.25(0.00,0.53)	0.01(0.00,0.57)	0.00(0.00,0.00)	0.00(0.00,0.00)	0.50(0.00,0.62)	6.32(5.51,7.29)	0.23(0.05,0.41)	0.50(0.44,0.58)
cg01092811	ADE	AEfit	0.11(0.05,0.17)	0.02(0.00,1.00)	0.00(0.00,0.00)	0.16(0.06,0.25)	7.56(6.17,9.13)	0.03(0.00,0.30)	0.17(0.09,0.27)	0.00(0.00,0.00)	0.00(0.00,0.00)	0.00(0.00,0.00)	6.32(5.51,7.29)	0.37(0.15,0.58)	0.84(0.73,0.96)
cg03893339	ADE	AEfit	-0.11(-0.18,-0.05)	-0.08(-1.00,0.00)	0.00(0.00,0.00)	-0.15(-0.24,-0.05)	7.56(6.17,9.13)	-0.04(-0.31,0.00)	0.04(0.00,0.15)	0.00(0.00,0.00)	0.00(0.00,0.00)	0.00(0.00,0.00)	6.32(5.51,7.29)	-0.38(-0.62,-0.13)	0.99(0.87,1.12)
cg05650559	ADE	AEfit	-0.11(-0.17,-0.06)	0.00(-0.18,0.00)	0.00(0.00,0.00)	-0.18(-0.26,-0.09)	7.66(6.28,9.24)	0.00(-0.19,0.00)	0.15(0.05,0.25)	0.00(0.00,0.00)	0.00(0.00,0.00)	0.00(0.00,0.00)	6.26(5.47,7.21)	-0.41(-0.61,-0.21)	0.85(0.75,0.97)
cg26185198	ADE	AEfit	0.11(0.05,0.17)	0.00(0.00,1.00)	0.00(0.00,0.00)	0.11(0.02,0.20)	7.55(6.16,9.12)	0.12(0.00,0.37)	0.00(0.00,0.06)	0.00(0.00,0.00)	0.00(0.00,0.00)	0.00(0.00,0.00)	6.32(5.51,7.29)	0.29(0.06,0.52)	0.99(0.91,1.09)
cg03996677	ADE	AEfit	-0.11(-0.17,-0.06)	0.00(0.00,0.00)	0.00(0.00,0.00)	-0.18(-0.26,-0.09)	7.58(6.21,9.13)	0.00(-0.23,0.00)	0.20(0.11,0.30)	0.00(0.00,0.00)	0.00(0.00,0.00)	0.00(0.00,0.00)	6.31(5.50,7.27)	-0.41(-0.60,-0.20)	0.80(0.70,0.91)
cg24272902	ADE	AEfit	0.11(0.06,0.18)	0.01(0.00,0.15)	0.00(0.00,0.00)	0.21(0.12,0.30)	7.62(6.23,9.19)	0.02(0.00,0.30)	0.48(0.38,0.59)	0.00(0.00,0.00)	0.00(0.00,0.00)	0.00(0.00,0.00)	6.29(5.48,7.25)	0.39(0.21,0.57)	0.54(0.47,0.62)
cg14930059	ADE	AEfit	0.13(0.08,0.17)	0.00(0.00,0.07)	0.00(0.00,0.00)	0.22(0.13,0.30)	7.89(6.49,9.47)	0.00(0.00,0.09)	0.24(0.14,0.34)	0.00(0.00,0.00)	0.00(0.00,0.00)	0.00(0.00,0.00)	6.15(5.38,7.07)	0.47(0.29,0.67)	0.77(0.68,0.88)
cg02941286	ADE	AEfit	0.11(0.06,0.18)	0.04(0.00,0.28)	0.00(0.00,0.00)	0.16(0.07,0.25)	7.55(6.17,9.12)	0.04(0.00,0.30)	0.15(0.00,0.24)	0.00(0.00,0.00)	0.00(0.00,0.00)	0.00(0.00,0.00)	6.32(5.51,7.29)	0.38(0.16,0.59)	0.83(0.73,0.95)
cg20249882	ADE	AEfit	-0.12(-0.17,-0.07)	0.00(-1.00,0.00)	0.00(0.00,0.00)	-0.18(-0.26,-0.10)	7.72(6.34,9.30)	0.00(-0.16,0.00)	0.04(0.00,0.14)	0.00(0.00,0.00)	0.00(0.00,0.00)	0.00(0.00,0.00)	6.23(5.44,7.18)	-0.46(-0.66,-0.25)	0.97(0.86,1.10)
cg08102414	ADE	AEfit	0.12(0.06,0.19)	0.07(0.00,0.20)	0.00(0.00,0.00)	0.19(0.09,0.28)	7.55(6.17,9.12)	0.14(0.00,0.42)	0.53(0.43,0.64)	0.00(0.00,0.00)	0.00(0.00,0.00)	0.00(0.00,0.00)	6.32(5.51,7.29)	0.30(0.14,0.47)	0.41(0.36,0.47)
cg25548615	ADE	AEfit	0.11(0.05,0.17)	0.05(0.00,0.63)	0.00(0.00,0.00)	0.15(0.06,0.24)	7.60(6.21,9.18)	0.06(0.00,0.33)	0.23(0.14,0.33)	0.00(0.00,0.00)	0.00(0.00,0.00)	0.00(0.00,0.00)	6.29(5.49,7.26)	0.33(0.12,0.55)	0.77(0.67,0.88)
cg22231101	ADE	AEfit	-0.13(-0.19,-0.07)	0.00(-1.00,0.00)	0.00(0.00,0.00)	-0.18(-0.26,-0.09)	7.55(6.17,9.12)	-0.03(-0.28,0.00)	0.00(0.00,0.07)	0.00(0.00,0.00)	0.00(0.00,0.00)	0.00(0.00,0.00)	6.32(5.51,7.29)	-0.45(-0.68,-0.22)	1.00(0.92,1.10)
cg08415977	ADE	AEfit	-0.12(-0.18,-0.05)	-0.09(-0.24,0.00)	0.00(0.00,0.00)	-0.14(-0.24,-0.04)	7.56(6.17,9.13)	-0.16(-0.44,0.00)	0.43(0.33,0.53)	0.00(0.00,0.00)	0.00(0.00,0.00)	0.00(0.00,0.00)	6.32(5.51,7.29)	-0.26(-0.45,-0.08)	0.54(0.47,0.62)
cg09096084	ADE	AEfit	0.11(0.05,0.16)	0.00(0.00,1.00)	0.00(0.00,0.00)	0.16(0.08,0.24)	7.61(6.24,9.17)	0.00(0.00,0.18)	0.05(0.00,0.15)	0.00(0.00,0.00)	0.00(0.00,0.00)	0.00(0.00,0.00)	6.29(5.49,7.24)	0.41(0.20,0.62)	0.99(0.87,1.12)
cg10865436	ADE	AEfit	-0.11(-0.17,-0.05)	-0.02(-1.00,0.00)	0.00(0.00,0.00)	-0.16(-0.24,-0.06)	7.60(6.21,9.17)	-0.02(-0.27,0.00)	0.07(0.00,0.16)	0.00(0.00,0.00)	0.00(0.00,0.00)	0.00(0.00,0.00)	6.30(5.49,7.26)	-0.36(-0.57,-0.14)	0.85(0.75,0.98)
cg25106707	ADE	AEfit	-0.11(-0.18,-0.05)	-0.09(-0.10,0.00)	0.00(0.00,0.00)	-0.14(-0.23,-0.04)	7.56(6.18,9.13)	-0.10(-0.36,0.00)	0.16(0.07,0.25)	0.00(0.00,0.00)	0.00(0.00,0.00)	0.00(0.00,0.00)	6.32(5.51,7.29)	-0.31(-0.53,-0.09)	0.81(0.71,0.93)
cg00306311	ADE	AEfit	-0.12(-0.18,-0.08)	0.00(-0.11,0.00)	0.00(0.00,0.00)	-0.24(-0.32,-0.15)	7.62(6.25,9.18)	0.00(-0.21,0.00)	0.42(0.32,0.53)	0.00(0.00,0.00)	0.00(0.00,0.00)	0.00(0.00,0.00)	6.28(5.49,7.23)	-0.46(-0.65,-0.29)	0.59(0.52,0.68)
cg22803989	ADE	AEfit	-0.11(-0.16,-0.05)	0.00(-1.00,0.00)	0.00(0.00,0.00)	-0.16(-0.24,-0.08)	7.58(6.21,9.13)	0.00(-0.20,0.00)	0.00(0.00,0.08)	0.00(0.00,0.00)	0.00(0.00,0.00)	0.00(0.00,0.00)	6.30(5.50,7.26)	-0.40(-0.62,-0.20)	1.03(0.93,1.13)
cg08320879	ADE	AEfit	-0.13(-0.18,-0.07)	0.00(-1.00,0.00)	0.00(0.00,0.00)	-0.19(-0.27,-0.11)	7.68(6.30,9.24)	0.00(-0.18,0.00)	0.05(0.00,0.15)	0.00(0.00,0.00)	0.00(0.00,0.00)	0.00(0.00,0.00)	6.25(5.46,7.20)	-0.47(-0.68,-0.27)	0.95(0.84,1.08)
cg25575532	ADE	AEfit	0.12(0.05,0.19)	0.09(0.00,0.26)	0.00(0.00,0.00)	0.14(0.05,0.24)	7.55(6.17,9.13)	0.15(0.00,0.43)	0.33(0.24,0.44)	0.00(0.00,0.00)	0.00(0.00,0.00)	0.00(0.00,0.00)	6.32(5.51,7.29)	0.30(0.10,0.51)	0.67(0.59,0.77)
cg16655724	ADE	AEfit	0.12(0.06,0.17)	0.00(0.00,0.90)	0.00(0.00,0.00)	0.19(0.10,0.27)	7.74(6.36,9.32)	0.00(0.00,0.12)	0.14(0.04,0.24)	0.00(0.00,0.00)	0.00(0.00,0.00)	0.00(0.00,0.00)	6.22(5.43,7.16)	0.44(0.24,0.64)	0.88(0.77,1.01)
cg16468729	ADE	AEfit	0.11(0.06,0.16)	0.00(0.00,1.00)	0.00(0.00,0.00)	0.17(0.09,0.25)	7.71(6.33,9.28)	0.00(0.00,0.14)	0.09(0.00,0.19)	0.00(0.00,0.00)	0.00(0.00,0.00)	0.00(0.00,0.00)	6.24(5.45,7.18)	0.42(0.22,0.62)	0.91(0.80,1.04)
cg21059878	ADE	AEfit	0.11(0.05,0.16)	0.00(0.00,1.00)	0.00(0.00,0.00)	0.16(0.08,0.24)	7.55(6.18,9.10)	0.00(0.00,0.23)	0.00(0.00,0.09)	0.00(0.00,0.00)	0.00(0.00,0.00)	0.00(0.00,0.00)	6.32(5.52,7.28)	0.40(0.17,0.61)	1.00(0.88,1.09)
cg12718874	ADE	AEfit	0.13(0.07,0.19)	0.00(0.00,1.00)	0.00(0.00,0.00)	0.12(0.02,0.21)	7.54(6.16,9.11)	0.20(0.00,0.46)	0.01(0.00,0.10)	0.00(0.00,0.00)	0.00(0.00,0.00)	0.00(0.00,0.00)	6.32(5.51,7.30)	0.30(0.05,0.55)	1.02(0.90,1.11)
cg00005817	ADE	AEfit	0.11(0.05,0.17)	0.07(0.00,1.00)	0.00(0.00,0.00)	0.15(0.05,0.24)	7.56(6.18,9.13)	0.05(0.00,0.31)	0.07(0.00,0.17)	0.00(0.00,0.00)	0.00(0.00,0.00)	0.00(0.00,0.00)	6.32(5.50,7.29)	0.37(0.13,0.60)	0.94(0.82,1.07)
cg08611402	ADE	AEfit	-0.12(-0.17,-0.07)	0.00(-0.12,0.00)	0.00(0.00,0.00)	-0.20(-0.28,-0.12)	7.74(6.35,9.31)	0.00(-0.16,0.00)	0.21(0.11,0.31)	0.00(0.00,0.00)	0.00(0.00,0.00)	0.00(0.00,0.00)	6.22(5.44,7.17)	-0.45(-0.64,-0.26)	0.80(0.71,0.92)
cg07137006	ADE	AEfit	0.11(0.06,0.17)	0.00(0.00,1.00)	0.00(0.00,0.00)	0.18(0.09,0.26)	7.64(6.26,9.21)	0.00(0.00,0.21)	0.09(0.00,0.19)	0.00(0.00,0.00)	0.00(0.00,0.00)	0.00(0.00,0.00)	6.28(5.48,7.23)	0.42(0.21,0.63)	0.90(0.79,1.04)
cg02567719	ADE	AEfit	0.12(0.07,0.17)	0.00(0.00,0.83)	0.00(0.00,0.00)	0.20(0.11,0.28)	7.65(6.28,9.22)	0.00(0.00,0.19)	0.21(0.11,0.31)	0.00(0.00,0.00)	0.00(0.00,0.00)	0.00(0.00,0.00)	6.27(5.47,7.22)	0.45(0.25,0.65)	0.82(0.72,0.94)
cg15771763	ADE	AEfit	0.11(0.05,0.18)	0.08(0.00,0.27)	0.00(0.00,0.00)	0.14(0.05,0.24)	7.55(6.17,9.12)	0.10(0.00,0.38)	0.24(0.14,0.34)	0.00(0.00,0.00)	0.00(0.00,0.00)	0.00(0.00,0.00)	6.32(5.51,7.29)	0.31(0.10,0.54)	0.77(0.68,0.89)
cg01174175	ADE	AEfit	-0.11(-0.17,-0.05)	-0.03(-0.92,0.00)	0.00(0.00,0.00)	-0.16(-0.25,-0.06)	7.54(6.16,9.11)	-0.04(-0.32,0.00)	0.23(0.00,0.34)	0.00(0.00,0.00)	0.00(0.00,0.00)	0.00(0.00,0.00)	6.33(5.51,7.30)	-0.35(-0.57,-0.14)	0.78(0.68,0.90)
cg06468908	ADE	AEfit	0.11(0.06,0.16)	0.00(0.00,0.08)	0.00(0.00,0.00)	0.20(0.12,0.28)	7.72(6.35,9.29)	0.00(0.00,0.12)	0.30(0.21,0.41)	0.00(0.00,0.00)	0.00(0.00,0.00)	0.00(0.00,0.00)	6.23(5.45,7.17)	0.42(0.24,0.61)	0.71(0.62,0.81)
cg26056583	ADE	AEfit	-0.13(-0.18,-0.08)	0.00(-1.00,0.00)	0.00(0.00,0.00)	-0.21(-0.29,-0.13)	7.82(6.43,9.39)	0.00(-0.12,0.00)	0.10(0.00,0.20)	0.00(0.00,0.00)	0.00(0.00,0.00)	0.00(0.00,0.00)	6.19(5.41,7.12)	-0.49(-0.70,-0.30)	0.90(0.79,1.03)
cg15010283	ADE	AEfit	-0.11(-0.17,-0.05)	-0.03(-1.00,0.00)	0.00(0.00,0.00)	-0.15(-0.23,-0.06)	7.54(6.16,9.10)	-0.02(-0.27,0.00)	0.05(0.00,0.14)	0.00(0.00,0.00)	0.00(0.00,0.00)	0.00(0.00,0.00)	6.33(5.51,7.30)	-0.37(-0.58,-0.14)	0.92(0.81,1.05)
cg19214222	ADE	AEfit	0.11(0.05,0.18)	0.05(0.00,0.18)	0.00(0.00,0.00)	0.19(0.09,0.28)	7.58(6.19,9.15)	0.10(0.00,0.38)	0.53(0.43,0.63)	0.00(0.00,0.00)	0.00(0.00,0.00)	0.00(0.00,0.00)	6.31(5.50,7.28)	0.32(0.16,0.50)	0.47(0.41,0.54)
cg07820842	ADE	AEfit	0.12(0.07,0.18)	0.00(0.00,1.00)	0.00(0.00,0.00)	0.19(0.11,0.27)	7.74(6.35,9.31)	0.00(0.00,0.15)	0.05(0.00,0.15)	0.00(0.00,0.00)	0.00(0.00,0.00)	0.00(0.00,0.00)	6.23(5.44,7.17)	0.47(0.27,0.68)	0.98(0.86,1.11)
cg25922624	ADE	AEfit	0.11(0.06,0.16)	0.00(0.00,0.10)	0.00(0.00,0.00)	0.20(0.11,0.28)	7.69(6.31,9.26)	0.00(0.00,0.17)	0.39(0.29,0.50)	0.00(0.00,0.00)	0.00(0.00,0.00)	0.00(0.00,0.00)	6.25(5.45,7.20)	0.40(0.23,0.59)	0.64(0.56,0.73)
cg24228012	ADE	AEfit	0.11(0.05,0.17)	0.00(0.00,1.00)	0.00(0.00,0.00)	0.17(0.08,0.25)	7.58(6.20,9.14)	0.00(0.00,0.23)	0.16(0.07,0.26)	0.00(0.00,0.00)	0.00(0.00,0.00)	0.00(0.00,0.00)	6.31(5.50,7.27)	0.39(0.18,0.59)	0.80(0.70,0.92)
cg13096701	ADE	AEfit	-0.11(-0.16,-0.06)	0.00(-0.11,0.00)	0.00(0.00,0.00)	-0.19(-0.28,-0.11)	7.66(6.28,9.22)	0.00(-0.17,0.00)	0.28(0.19,0.39)	0.00(0.00,0.00)	0.00(0.00,0.00)	0.00(0.00,0.00)	6.27(5.47,7.22)	-0.41(-0.60,-0.22)	0.71(0.62,0.81)
cg24309739	ADE	AEfit	-0.11(-0.18,-0.05)	0.00(-1.00,0.00)	0.00(0.00,0.00)	-0.17(-0.26,-0.07)	7.55(6.16,9.12)	-0.12(-0.39,0.00)	0.00(0.00,0.47)	0.00(0.00,0.00)	0.00(0.00,0.00)	0.53(0.43,0.63)	6.32(5.51,7.29)	-0.28(-0.45,-0.12)	0.43(0.38,0.50)
cg19788317	ADE	AEfit	0.11(0.07,0.16)	0.00(0.00,0.08)	0.00(0.00,0.00)	0.21(0.12,0.29)	7.71(6.33,9.27)	0.00(0.00,0.13)	0.32(0.23,0.43)	0.00(0.00,0.00)	0.00(0.00,0.00)	0.00(0.00,0.00)	6.24(5.45,7.18)	0.43(0.25,0.62)	0.70(0.61,0.80)
cg01219382	ADE	AEfit	0.11(0.06,0.18)	0.02(0.00,1.00)	0.00(0.00,0.00)	0.17(0.07,0.25)	7.59(6.20,9.16)	0.02(0.00,0.28)	0.14(0.00,0.24)	0.00(0.00,0.00)	0.00(0.00,0.00)	0.00(0.00,0.00)	6.30(5.49,7.27)	0.39(0.17,0.60)	0.85(0.75,0.98)
cg01126080	ADE	AEfit	0.11(0.05,0.16)	0.00(0.00,1.00)	0.00(0.00,0.00)	0.16(0.08,0.24)	7.65(6.28,9.22)	0.00(0.00,0.15)	0.05(0.00,0.14)	0.00(0.00,0.00)	0.00(0.00,0.00)	0.00(0.00,0.00)	6.27(5.47,7.22)	0.39(0.19,0.59)	0.91(0.80,1.04)
cg09444426	ADE	AEfit	-0.12(-0.17,-0.07)	0.00(-1.00,0.00)	0.00(0.00,0.00)	-0.20(-0.28,-0.11)	7.78(6.40,9.34)	0.00(-0.10,0.00)	0.12(0.02,0.22)	0.00(0.00,0.00)	0.00(0.00,0.00)	0.00(0.00,0.00)	6.21(5.43,7.14)	-0.46(-0.66,-0.26)	0.90(0.79,1.02)
cg20558230	ACE	AEfit	0.11(0.06,0.16)	0.00(0.00,1.00)	0.00(0.00,0.00)	0.16(0.09,0.23)	7.61(6.23,9.17)	0.00(0.00,0.22)	0.00(0.00,0.30)	0.00(0.00,0.00)	0.00(0.00,0.00)	0.30(0.03,0.40)	6.29(5.49,7.25)	0.41(0.23,0.61)	0.73(0.65,0.84)
cg13376768	ADE	AEfit	-0.11(-0.18,-0.06)	-0.03(-0.19,0.00)	0.00(0.00,0.00)	-0.18(-0.27,-0.09)	7.59(6.20,9.16)	-0.05(-0.33,0.00)	0.36(0.26,0.47)	0.00(0.00,0.00)	0.00(0.00,0.00)	0.00(0.00,0.00)	6.30(5.49,7.27)	-0.38(-0.58,-0.18)	0.67(0.58,0.77)
cg07143384	ADE	AEfit	0.12(0.05,0.19)	0.08(0.00,0.23)	0.00(0.00,0.00)	0.16(0.06,0.25)	7.52(6.14,9.09)	0.14(0.00,0.43)	0.43(0.33,0.54)	0.00(0.00,0.00)	0.00(0.00,0.00)	0.00(0.00,0.00)	6.34(5.52,7.31)	0.30(0.12,0.50)	0.58(0.50,0.66)
cg11229797	ADE	AEfit	-0.12(-0.18,-0.07)	0.00(-1.00,0.00)	0.00(0.00,0.00)	-0.19(-0.27,-0.11)	7.67(6.29,9.23)	0.00(-0.18,0.00)	0.06(0.00,0.16)	0.00(0.00,0.00)	0.00(0.00,0.00)	0.00(0.00,0.00)	6.26(5.47,7.21)	-0.46(-0.67,-0.26)	0.95(0.83,1.08)
cg13387854	ADE	AEfit	0.14(0.07,0.21)	0.00(0.00,1.00)	0.00(0.00,0.00)	0.20(0.10,0.29)	7.54(6.16,9.11)	0.15(0.00,0.43)	0.00(0.00,0.52)	0.00(0.00,0.00)	0.00(0.00,0.00)	0.48(0.00,0.59)	6.33(5.51,7.30)	0.38(0.19,0.57)	0.55(0.48,0.64)
cg06434454	ADE	AEfit	-0.11(-0.16,-0.05)	0.00(-0.16,0.00)	0.00(0.00,0.00)	-0.17(-0.26,-0.09)	7.66(6.27,9.23)	0.00(-0.19,0.00)	0.18(0.08,0.29)	0.00(0.00,0.00)	0.00(0.00,0.00)	0.00(0.00,0.00)	6.27(5.47,7.22)	-0.40(-0.61,-0.20)	0.85(0.75,0.98)
cg20013539	ADE	AEfit	0.12(0.06,0.18)	0.00(0.00,1.00)	0.00(0.00,0.00)	0.11(0.01,0.20)	7.55(6.16,9.12)	0.18(0.00,0.44)	0.00(0.00,0.09)	0.00(0.00,0.00)	0.00(0.00,0.00)	0.00(0.00,0.00)	6.32(5.51,7.29)	0.27(0.03,0.51)	1.01(0.89,1.10)
cg08674342	ADE	AEfit	0.11(0.05,0.16)	0.00(0.00,1.00)	0.00(0.00,0.00)	0.16(0.07,0.24)	7.60(6.22,9.16)	0.00(0.00,0.22)	0.03(0.00,0.13)	0.00(0.00,0.00)	0.00(0.00,0.00)	0.00(0.00,0.00)	6.30(5.49,7.26)	0.39(0.17,0.60)	0.94(0.83,1.06)
cg26297198	ADE	AEfit	-0.12(-0.17,-0.07)	0.00(-1.00,0.00)	0.00(0.00,0.00)	-0.18(-0.26,-0.10)	7.85(6.45,9.45)	0.00(-0.12,0.00)	0.02(0.00,0.12)	0.00(0.00,0.00)	0.00(0.00,0.00)	0.00(0.00,0.00)	6.17(5.39,7.11)	-0.45(-0.66,-0.25)	0.96(0.84,1.08)
cg04347845	ADE	AEfit	0.13(0.07,0.19)	0.00(0.00,0.98)	0.00(0.00,0.00)	0.20(0.11,0.28)	7.64(6.26,9.20)	0.00(0.00,0.24)	0.10(0.00,0.21)	0.00(0.00,0.00)	0.00(0.00,0.00)	0.00(0.00,0.00)	6.28(5.48,7.24)	0.47(0.25,0.68)	0.89(0.77,1.02)
cg00254017	ADE	AEfit	-0.11(-0.17,-0.06)	0.00(-0.13,0.00)	0.00(0.00,0.00)	-0.20(-0.28,-0.11)	7.62(6.24,9.18)	0.00(-0.21,0.00)	0.34(0.24,0.44)	0.00(0.00,0.00)	0.00(0.00,0.00)	0.00(0.00,0.00)	6.29(5.49,7.24)	-0.40(-0.58,-0.22)	0.64(0.56,0.74)
cg02512867	ADE	AEfit	-0.11(-0.17,-0.05)	0.00(-1.00,0.00)	0.00(0.00,0.00)	-0.14(-0.23,-0.05)	7.54(6.16,9.11)	-0.05(-0.30,0.00)	0.00(0.00,0.08)	0.00(0.00,0.00)	0.00(0.00,0.00)	0.00(0.00,0.00)	6.33(5.51,7.30)	-0.35(-0.58,-0.11)	1.00(0.89,1.09)
cg09498440	ADE	AEfit	-0.11(-0.18,-0.05)	-0.08(-0.23,0.00)	0.00(0.00,0.00)	-0.15(-0.24,-0.05)	7.54(6.15,9.11)	-0.13(-0.42,0.00)	0.40(0.30,0.51)	0.00(0.00,0.00)	0.00(0.00,0.00)	0.00(0.00,0.00)	6.33(5.52,7.30)	-0.29(-0.50,-0.10)	0.62(0.54,0.72)
cg14714391	ADE	AEfit	0.11(0.07,0.16)	0.00(0.00,0.08)	0.00(0.00,0.00)	0.28(0.19,0.37)	7.69(6.31,9.27)	0.00(0.00,0.18)	0.70(0.60,0.81)	0.00(0.00,0.00)	0.00(0.00,0.00)	0.00(0.00,0.00)	6.25(5.45,7.19)	0.40(0.27,0.54)	0.31(0.27,0.36)
cg04195581	ADE	AEfit	0.11(0.05,0.17)	0.04(0.00,0.20)	0.00(0.00,0.00)	0.16(0.07,0.25)	7.58(6.19,9.16)	0.06(0.00,0.34)	0.35(0.25,0.46)	0.00(0.00,0.00)	0.00(0.00,0.00)	0.00(0.00,0.00)	6.31(5.50,7.27)	0.33(0.13,0.54)	0.67(0.58,0.77)
cg13666594	ADE	AEfit	-0.15(-0.22,-0.08)	-0.09(-0.24,0.00)	0.00(0.00,0.00)	-0.21(-0.30,-0.11)	7.56(6.18,9.13)	-0.15(-0.44,0.00)	0.40(0.30,0.51)	0.00(0.00,0.00)	0.00(0.00,0.00)	0.00(0.00,0.00)	6.32(5.51,7.29)	-0.41(-0.62,-0.22)	0.62(0.54,0.71)
cg11481451	ADE	AEfit	-0.11(-0.16,-0.06)	0.00(-1.00,0.00)	0.00(0.00,0.00)	-0.17(-0.25,-0.09)	7.58(6.21,9.13)	0.00(-0.20,0.00)	0.18(0.09,0.28)	0.00(0.00,0.00)	0.00(0.00,0.00)	0.00(0.00,0.00)	6.31(5.51,7.26)	-0.40(-0.60,-0.20)	0.83(0.73,0.95)
cg15889838	ADE	AEfit	0.12(0.06,0.17)	0.00(0.00,1.00)	0.00(0.00,0.00)	0.18(0.10,0.26)	7.67(6.30,9.23)	0.00(0.00,0.15)	0.04(0.00,0.14)	0.00(0.00,0.00)	0.00(0.00,0.00)	0.00(0.00,0.00)	6.26(5.47,7.21)	0.44(0.23,0.65)	0.97(0.85,1.10)
cg09544878	ACE	AEfit	0.13(0.07,0.20)	0.00(0.00,1.00)	0.00(0.00,0.00)	0.14(0.06,0.22)	7.57(6.18,9.14)	0.14(0.00,0.42)	0.00(0.00,0.31)	0.00(0.00,0.00)	0.00(0.00,0.00)	0.31(0.03,0.41)	6.31(5.50,7.28)	0.35(0.15,0.56)	0.69(0.61,0.79)
cg02027429	ADE	AEfit	0.11(0.05,0.17)	0.00(0.00,1.00)	0.00(0.00,0.00)	0.17(0.07,0.26)	7.55(6.17,9.13)	0.05(0.00,0.33)	0.00(0.00,0.27)	0.00(0.00,0.00)	0.00(0.00,0.00)	0.34(0.24,0.45)	6.32(5.51,7.29)	0.35(0.15,0.55)	0.67(0.59,0.77)
cg06552771	ADE	AEfit	-0.11(-0.17,-0.05)	-0.05(-0.20,0.00)	0.00(0.00,0.00)	-0.15(-0.24,-0.06)	7.57(6.18,9.14)	-0.05(-0.31,0.00)	0.12(0.02,0.22)	0.00(0.00,0.00)	0.00(0.00,0.00)	0.00(0.00,0.00)	6.31(5.50,7.28)	-0.36(-0.59,-0.14)	0.91(0.80,1.04)
cg16182055	ADE	AEfit	0.12(0.08,0.18)	0.00(0.00,0.12)	0.00(0.00,0.00)	0.24(0.15,0.32)	7.66(6.28,9.22)	0.00(0.00,0.21)	0.40(0.31,0.50)	0.00(0.00,0.00)	0.00(0.00,0.00)	0.00(0.00,0.00)	6.27(5.47,7.22)	0.44(0.27,0.61)	0.54(0.48,0.62)
cg16370645	ADE	AEfit	0.11(0.06,0.16)	0.00(0.00,0.11)	0.00(0.00,0.00)	0.20(0.11,0.28)	7.68(6.30,9.24)	0.00(0.00,0.17)	0.30(0.21,0.40)	0.00(0.00,0.00)	0.00(0.00,0.00)	0.00(0.00,0.00)	6.26(5.46,7.20)	0.41(0.23,0.60)	0.69(0.61,0.79)
cg03693911	ADE	AEfit	0.11(0.06,0.16)	0.00(0.00,1.00)	0.00(0.00,0.00)	0.17(0.09,0.24)	7.71(6.33,9.28)	0.00(0.00,0.14)	0.00(0.00,0.09)	0.00(0.00,0.00)	0.00(0.00,0.00)	0.00(0.00,0.00)	6.24(5.45,7.18)	0.41(0.21,0.62)	1.00(0.89,1.09)
cg25847835	ADE	AEfit	0.15(0.08,0.21)	0.08(0.00,0.24)	0.00(0.00,0.00)	0.20(0.11,0.29)	7.56(6.17,9.13)	0.13(0.00,0.41)	0.34(0.25,0.45)	0.00(0.00,0.00)	0.00(0.00,0.00)	0.00(0.00,0.00)	6.32(5.51,7.29)	0.41(0.22,0.63)	0.67(0.59,0.77)
cg14580211	ADE	AEfit	0.12(0.05,0.19)	0.09(0.00,0.21)	0.00(0.00,0.00)	0.17(0.07,0.27)	7.55(6.16,9.12)	0.20(0.00,0.50)	0.71(0.61,0.83)	0.00(0.00,0.00)	0.00(0.00,0.00)	0.00(0.00,0.00)	6.32(5.51,7.29)	0.24(0.10,0.39)	0.32(0.28,0.37)
cg11001536	ADE	ADEfit	0.11(0.07,0.16)	0.00(0.00,1.00)	0.00(0.00,0.09)	0.25(0.16,0.33)	0.00(0.00,7.55)	0.00(0.00,0.19)	0.00(0.00,0.55)	7.72(0.22,9.25)	0.00(0.00,0.20)	0.58(0.01,0.70)	6.13(5.35,7.06)	0.41(0.26,0.58)	0.45(0.39,0.52)
cg06564875	ADE	ADEfit	0.11(0.05,0.18)	0.00(0.00,1.00)	0.00(0.00,0.78)	0.16(0.06,0.26)	0.27(0.00,7.29)	0.08(0.00,0.35)	0.02(0.00,0.37)	7.38(0.40,9.17)	0.00(0.00,0.35)	0.29(0.00,0.43)	6.17(5.38,7.12)	0.33(0.12,0.54)	0.67(0.58,0.78)
cg07829289	ADE	AEfit	0.13(0.07,0.20)	0.07(0.00,1.00)	0.00(0.00,0.00)	0.18(0.08,0.27)	7.57(6.19,9.14)	0.09(0.00,0.35)	0.19(0.10,0.29)	0.00(0.00,0.00)	0.00(0.00,0.00)	0.00(0.00,0.00)	6.31(5.50,7.28)	0.40(0.19,0.63)	0.81(0.71,0.92)
cg19941170	ADE	AEfit	0.11(0.05,0.17)	0.00(0.00,0.24)	0.00(0.00,0.00)	0.17(0.08,0.25)	7.59(6.21,9.15)	0.00(0.00,0.24)	0.13(0.04,0.22)	0.00(0.00,0.00)	0.00(0.00,0.00)	0.00(0.00,0.00)	6.30(5.50,7.26)	0.39(0.17,0.58)	0.83(0.73,0.95)
cg17647431	ADE	ADEfit	0.12(0.06,0.19)	0.00(0.00,1.00)	0.00(0.00,1.00)	0.19(0.09,0.28)	0.17(0.00,6.38)	0.04(0.00,0.32)	0.01(0.00,0.35)	7.51(1.34,9.20)	0.00(0.00,0.31)	0.30(0.00,0.43)	6.15(5.37,7.10)	0.41(0.20,0.61)	0.71(0.61,0.82)
cg26455624	ADE	ADEfit	0.11(0.06,0.15)	0.04(0.00,1.00)	0.00(0.00,1.00)	0.19(0.10,0.27)	0.00(0.00,7.08)	0.00(0.00,0.15)	0.00(0.00,0.37)	7.77(6.30,9.31)	0.00(0.00,0.15)	0.31(0.00,0.42)	6.11(5.33,7.03)	0.40(0.21,0.59)	0.71(0.62,0.82)
cg24579247	ADE	AEfit	0.11(0.05,0.16)	0.00(0.00,1.00)	0.00(0.00,0.00)	0.17(0.08,0.25)	7.84(6.44,9.43)	0.00(0.00,0.09)	0.04(0.00,0.14)	0.00(0.00,0.00)	0.00(0.00,0.00)	0.00(0.00,0.00)	6.17(5.39,7.11)	0.40(0.20,0.61)	0.96(0.84,1.09)
cg16370767	ADE	AEfit	0.12(0.05,0.18)	0.00(0.00,1.00)	0.00(0.00,0.00)	0.11(0.02,0.21)	7.55(6.17,9.12)	0.20(0.00,0.48)	0.01(0.00,0.40)	0.00(0.00,0.00)	0.00(0.00,0.00)	0.34(0.00,0.44)	6.32(5.51,7.29)	0.23(0.03,0.44)	0.66(0.58,0.77)
cg27591053	ADE	AEfit	0.12(0.07,0.18)	0.00(0.00,1.00)	0.00(0.00,0.00)	0.19(0.10,0.27)	7.64(6.26,9.20)	0.00(0.00,0.20)	0.09(0.00,0.18)	0.00(0.00,0.00)	0.00(0.00,0.00)	0.00(0.00,0.00)	6.28(5.48,7.23)	0.45(0.24,0.65)	0.88(0.77,1.01)
cg11100802	ADE	AEfit	0.11(0.05,0.17)	0.07(0.00,0.22)	0.00(0.00,0.00)	0.14(0.04,0.23)	7.57(6.18,9.14)	0.08(0.00,0.35)	0.17(0.08,0.28)	0.00(0.00,0.00)	0.00(0.00,0.00)	0.00(0.00,0.00)	6.31(5.50,7.28)	0.32(0.10,0.54)	0.82(0.72,0.94)
cg15150193	ADE	AEfit	-0.11(-0.18,-0.06)	-0.02(-0.18,0.00)	0.00(0.00,0.00)	-0.18(-0.26,-0.08)	7.54(6.16,9.11)	-0.03(-0.31,0.00)	0.25(0.00,0.36)	0.00(0.00,0.00)	0.00(0.00,0.00)	0.00(0.00,0.00)	6.33(5.51,7.30)	-0.40(-0.61,-0.18)	0.80(0.70,0.92)
cg08759745	ADE	AEfit	-0.12(-0.18,-0.06)	-0.05(-0.22,0.00)	0.00(0.00,0.00)	-0.17(-0.26,-0.08)	7.56(6.18,9.13)	-0.08(-0.35,0.00)	0.32(0.22,0.43)	0.00(0.00,0.00)	0.00(0.00,0.00)	0.00(0.00,0.00)	6.32(5.50,7.29)	-0.37(-0.58,-0.16)	0.71(0.62,0.81)
cg05076253	ADE	AEfit	0.12(0.07,0.18)	0.00(0.00,1.00)	0.00(0.00,0.00)	0.18(0.10,0.26)	7.68(6.29,9.25)	0.00(0.00,0.21)	0.04(0.00,0.13)	0.00(0.00,0.00)	0.00(0.00,0.00)	0.00(0.00,0.00)	6.26(5.46,7.21)	0.45(0.24,0.66)	0.97(0.85,1.09)
cg13605578	ADE	AEfit	-0.11(-0.17,-0.05)	-0.04(-1.00,0.00)	0.00(0.00,0.00)	-0.15(-0.24,-0.06)	7.59(6.20,9.16)	-0.02(-0.28,0.00)	0.06(0.00,0.15)	0.00(0.00,0.00)	0.00(0.00,0.00)	0.00(0.00,0.00)	6.30(5.49,7.27)	-0.37(-0.59,-0.14)	0.95(0.83,1.08)
cg25341937	ADE	AEfit	0.12(0.06,0.19)	0.09(0.00,0.14)	0.00(0.00,0.00)	0.15(0.06,0.25)	7.58(6.19,9.16)	0.11(0.00,0.38)	0.19(0.10,0.30)	0.00(0.00,0.00)	0.00(0.00,0.00)	0.00(0.00,0.00)	6.31(5.50,7.27)	0.34(0.12,0.57)	0.79(0.69,0.91)
cg00069309	ADE	AEfit	-0.11(-0.17,-0.05)	-0.06(-1.00,0.00)	0.00(0.00,0.00)	-0.15(-0.24,-0.06)	7.58(6.19,9.15)	-0.04(-0.31,0.00)	0.06(0.00,0.16)	0.00(0.00,0.00)	0.00(0.00,0.00)	0.00(0.00,0.00)	6.31(5.50,7.27)	-0.37(-0.60,-0.14)	0.96(0.84,1.09)
cg15646123	ADE	AEfit	-0.11(-0.17,-0.06)	0.00(-1.00,0.00)	0.00(0.00,0.00)	-0.18(-0.26,-0.10)	7.80(6.40,9.38)	0.00(-0.12,0.00)	0.08(0.00,0.18)	0.00(0.00,0.00)	0.00(0.00,0.00)	0.00(0.00,0.00)	6.19(5.41,7.13)	-0.43(-0.64,-0.23)	0.94(0.83,1.07)
cg25251442	ADE	AEfit	-0.11(-0.16,-0.05)	0.00(-1.00,0.00)	0.00(0.00,0.00)	-0.16(-0.24,-0.08)	7.64(6.26,9.20)	0.00(-0.16,0.00)	0.03(0.00,0.13)	0.00(0.00,0.00)	0.00(0.00,0.00)	0.00(0.00,0.00)	6.28(5.48,7.23)	-0.40(-0.62,-0.20)	0.99(0.86,1.11)
cg23456851	ADE	AEfit	0.11(0.05,0.18)	0.08(0.00,0.24)	0.00(0.00,0.00)	0.14(0.04,0.24)	7.59(6.20,9.16)	0.09(0.00,0.36)	0.17(0.07,0.28)	0.00(0.00,0.00)	0.00(0.00,0.00)	0.00(0.00,0.00)	6.30(5.49,7.27)	0.33(0.10,0.56)	0.84(0.74,0.97)
cg08041469	ADE	AEfit	0.13(0.07,0.20)	0.05(0.00,0.74)	0.00(0.00,0.00)	0.19(0.10,0.28)	7.61(6.22,9.19)	0.06(0.00,0.33)	0.20(0.22,0.30)	0.00(0.00,0.00)	0.00(0.00,0.00)	0.00(0.00,0.00)	6.29(5.48,7.25)	0.43(0.22,0.65)	0.81(0.71,0.92)
cg10723962	ACE	AEfit	-0.12(-0.17,-0.07)	0.00(-1.00,0.00)	0.00(0.00,0.00)	-0.18(-0.25,-0.11)	7.78(6.39,9.36)	0.00(-0.13,0.00)	0.00(0.00,0.21)	0.00(0.00,0.00)	0.00(0.00,0.00)	0.26(0.05,0.36)	6.20(5.42,7.14)	-0.44(-0.63,-0.26)	0.73(0.64,0.83)
cg18807527	ADE	AEfit	-0.13(-0.20,-0.07)	0.00(-1.00,0.00)	0.00(0.00,0.00)	-0.17(-0.26,-0.08)	7.55(6.17,9.12)	-0.06(-0.33,0.00)	0.00(0.00,0.08)	0.00(0.00,0.00)	0.00(0.00,0.00)	0.00(0.00,0.00)	6.32(5.51,7.29)	-0.44(-0.68,-0.19)	1.03(0.94,1.13)
cg06984945	ADE	AEfit	0.12(0.07,0.17)	0.00(0.00,1.00)	0.00(0.00,0.00)	0.18(0.10,0.26)	7.66(6.29,9.22)	0.00(0.00,0.16)	0.02(0.00,0.12)	0.00(0.00,0.00)	0.00(0.00,0.00)	0.00(0.00,0.00)	6.26(5.47,7.21)	0.45(0.25,0.66)	0.98(0.86,1.09)
cg19654869	ADE	AEfit	0.13(0.07,0.19)	0.00(0.00,0.10)	0.00(0.00,0.00)	0.20(0.11,0.28)	7.58(6.21,9.16)	0.00(0.00,0.26)	0.11(0.02,0.20)	0.00(0.00,0.00)	0.00(0.00,0.00)	0.00(0.00,0.00)	6.30(5.49,7.26)	0.47(0.24,0.67)	0.86(0.76,0.97)
cg14059615	ADE	AEfit	-0.11(-0.16,-0.06)	0.00(-1.00,0.00)	0.00(0.00,0.00)	-0.17(-0.24,-0.09)	7.64(6.26,9.21)	0.00(-0.20,0.00)	0.00(0.00,0.05)	0.00(0.00,0.00)	0.00(0.00,0.00)	0.00(0.00,0.00)	6.27(5.47,7.22)	-0.41(-0.62,-0.21)	0.99(0.90,1.08)
cg05954825	ADE	AEfit	-0.11(-0.18,-0.05)	-0.06(-0.99,0.00)	0.00(0.00,0.00)	-0.15(-0.24,-0.06)	7.57(6.19,9.15)	-0.07(-0.34,0.00)	0.21(0.11,0.31)	0.00(0.00,0.00)	0.00(0.00,0.00)	0.00(0.00,0.00)	6.31(5.50,7.28)	-0.35(-0.57,-0.13)	0.81(0.71,0.92)
cg00359010	ADE	AEfit	-0.12(-0.18,-0.05)	-0.08(-0.23,0.00)	0.00(0.00,0.00)	-0.15(-0.25,-0.06)	7.57(6.18,9.15)	-0.13(-0.40,0.00)	0.39(0.29,0.49)	0.00(0.00,0.00)	0.00(0.00,0.00)	0.00(0.00,0.00)	6.31(5.50,7.28)	-0.29(-0.49,-0.11)	0.59(0.52,0.68)
cg25122820	ADE	AEfit	-0.11(-0.18,-0.05)	0.00(-1.00,0.00)	0.00(0.00,0.00)	-0.12(-0.21,-0.02)	7.56(6.17,9.13)	-0.14(-0.40,0.00)	0.00(0.00,0.09)	0.00(0.00,0.00)	0.00(0.00,0.00)	0.00(0.00,0.00)	6.32(5.51,7.29)	-0.30(-0.55,-0.05)	1.03(0.91,1.13)
cg08996678	ADE	AEfit	0.13(0.06,0.19)	0.07(0.00,0.21)	0.00(0.00,0.00)	0.19(0.09,0.28)	7.55(6.16,9.12)	0.12(0.00,0.40)	0.45(0.36,0.56)	0.00(0.00,0.00)	0.00(0.00,0.00)	0.00(0.00,0.00)	6.32(5.51,7.29)	0.34(0.16,0.53)	0.53(0.47,0.61)
cg05824482	ADE	AEfit	-0.12(-0.18,-0.06)	-0.05(-1.00,0.00)	0.00(0.00,0.00)	-0.17(-0.26,-0.07)	7.57(6.18,9.14)	-0.05(-0.32,0.00)	0.18(0.00,0.28)	0.00(0.00,0.00)	0.00(0.00,0.00)	0.00(0.00,0.00)	6.31(5.50,7.28)	-0.38(-0.60,-0.17)	0.82(0.72,0.94)
cg10542419	ADE	AEfit	0.12(0.06,0.19)	0.07(0.00,0.21)	0.00(0.00,0.00)	0.17(0.08,0.27)	7.58(6.19,9.16)	0.15(0.00,0.43)	0.53(0.43,0.64)	0.00(0.00,0.00)	0.00(0.00,0.00)	0.00(0.00,0.00)	6.30(5.50,7.27)	0.31(0.14,0.49)	0.49(0.43,0.56)
cg23657870	ADE	AEfit	0.12(0.06,0.17)	0.00(0.00,1.00)	0.00(0.00,0.00)	0.18(0.10,0.27)	7.85(6.45,9.44)	0.00(0.00,0.11)	0.09(0.00,0.19)	0.00(0.00,0.00)	0.00(0.00,0.00)	0.00(0.00,0.00)	6.17(5.39,7.10)	0.44(0.24,0.64)	0.92(0.81,1.05)
cg08951271	ADE	AEfit	0.12(0.05,0.18)	0.09(0.00,0.26)	0.00(0.00,0.00)	0.14(0.05,0.24)	7.57(6.18,9.14)	0.13(0.00,0.41)	0.32(0.21,0.43)	0.00(0.00,0.00)	0.00(0.00,0.00)	0.00(0.00,0.00)	6.31(5.50,7.28)	0.31(0.10,0.52)	0.72(0.63,0.83)
cg03735370	ADE	AEfit	0.11(0.05,0.16)	0.00(0.00,1.00)	0.00(0.00,0.00)	0.17(0.08,0.25)	7.69(6.31,9.26)	0.00(0.00,0.15)	0.08(0.00,0.18)	0.00(0.00,0.00)	0.00(0.00,0.00)	0.00(0.00,0.00)	6.25(5.46,7.20)	0.39(0.20,0.59)	0.88(0.77,1.01)
cg26921068	ADE	AEfit	0.11(0.05,0.17)	0.00(0.00,1.00)	0.00(0.00,0.00)	0.12(0.03,0.21)	7.57(6.18,9.14)	0.10(0.00,0.35)	0.00(0.00,0.06)	0.00(0.00,0.00)	0.00(0.00,0.00)	0.00(0.00,0.00)	6.31(5.50,7.28)	0.31(0.08,0.54)	1.00(0.92,1.10)
cg27245606	ADE	AEfit	0.12(0.06,0.18)	0.02(0.00,0.21)	0.00(0.00,0.00)	0.19(0.09,0.27)	7.59(6.21,9.17)	0.02(0.00,0.29)	0.25(0.00,0.35)	0.00(0.00,0.00)	0.00(0.00,0.00)	0.00(0.00,0.00)	6.30(5.49,7.26)	0.41(0.20,0.62)	0.76(0.67,0.87)
cg06658237	ADE	AEfit	-0.12(-0.18,-0.08)	0.00(-0.12,0.00)	0.00(0.00,0.00)	-0.26(-0.34,-0.17)	7.65(6.27,9.22)	0.00(-0.25,0.00)	0.52(0.43,0.63)	0.00(0.00,0.00)	0.00(0.00,0.00)	0.00(0.00,0.00)	6.27(5.47,7.22)	-0.44(-0.61,-0.28)	0.47(0.41,0.54)
cg22402769	ADE	AEfit	0.12(0.06,0.18)	0.01(0.00,0.06)	0.00(0.00,0.00)	0.18(0.08,0.26)	7.56(6.18,9.13)	0.01(0.00,0.28)	0.15(0.06,0.26)	0.00(0.00,0.00)	0.00(0.00,0.00)	0.00(0.00,0.00)	6.32(5.51,7.29)	0.42(0.19,0.63)	0.85(0.74,0.93)
cg09441030	ADE	AEfit	-0.11(-0.16,-0.05)	0.00(-1.00,0.00)	0.00(0.00,0.00)	-0.17(-0.25,-0.08)	7.81(6.41,9.39)	0.00(-0.10,0.00)	0.11(0.01,0.21)	0.00(0.00,0.00)	0.00(0.00,0.00)	0.00(0.00,0.00)	6.19(5.41,7.13)	-0.40(-0.60,-0.20)	0.92(0.81,1.06)
cg15290692	ADE	AEfit	0.11(0.05,0.16)	0.00(0.00,0.00)	0.00(0.00,0.00)	0.17(0.09,0.25)	7.68(6.30,9.25)	0.00(0.00,0.15)	0.14(0.03,0.26)	0.00(0.00,0.00)	0.00(0.00,0.00)	0.00(0.00,0.00)	6.26(5.46,7.21)	0.40(0.20,0.61)	0.89(0.77,1.03)
cg08099136	ADE	AEfit	0.13(0.07,0.20)	0.06(0.00,0.18)	0.00(0.00,0.00)	0.23(0.14,0.32)	7.53(6.15,9.10)	0.13(0.00,0.41)	0.65(0.55,0.77)	0.00(0.00,0.00)	0.00(0.00,0.00)	0.00(0.00,0.00)	6.33(5.52,7.30)	0.35(0.20,0.51)	0.36(0.31,0.41)
cg13409888	ADE	AEfit	0.11(0.05,0.17)	0.00(0.00,1.00)	0.00(0.00,0.00)	0.17(0.08,0.25)	7.63(6.25,9.20)	0.00(0.00,0.22)	0.07(0.00,0.17)	0.00(0.00,0.00)	0.00(0.00,0.00)	0.00(0.00,0.00)	6.28(5.48,7.24)	0.40(0.18,0.60)	0.92(0.80,1.05)
cg27597069	ADE	AEfit	0.12(0.06,0.19)	0.03(0.00,1.00)	0.00(0.00,0.00)	0.18(0.09,0.27)	7.55(6.17,9.12)	0.04(0.00,0.31)	0.16(0.11,0.27)	0.00(0.00,0.00)	0.00(0.00,0.00)	0.00(0.00,0.00)	6.32(5.51,7.29)	0.42(0.19,0.64)	0.85(0.74,1.01)
cg23927769	ADE	AEfit	0.11(0.06,0.17)	0.00(0.00,1.00)	0.00(0.00,0.00)	0.17(0.09,0.25)	7.72(6.33,9.29)	0.00(0.00,0.15)	0.05(0.00,0.17)	0.00(0.00,0.00)	0.00(0.00,0.00)	0.00(0.00,0.00)	6.24(5.45,7.18)	0.43(0.23,0.65)	0.99(0.86,1.13)
cg20637405	ADE	AEfit	-0.11(-0.16,-0.06)	0.00(-1.00,0.00)	0.00(0.00,0.00)	-0.17(-0.24,-0.08)	7.65(6.26,9.22)	0.00(-0.20,0.00)	0.05(0.00,0.15)	0.00(0.00,0.00)	0.00(0.00,0.00)	0.00(0.00,0.00)	6.27(5.47,7.23)	-0.41(-0.62,-0.20)	0.97(0.85,1.10)
cg05507234	ADE	AEfit	-0.13(-0.19,-0.08)	0.00(-1.00,0.00)	0.00(0.00,0.00)	-0.21(-0.28,-0.12)	7.66(6.28,9.23)	0.00(-0.24,0.00)	0.14(0.05,0.24)	0.00(0.00,0.00)	0.00(0.00,0.00)	0.00(0.00,0.00)	6.26(5.46,7.21)	-0.48(-0.69,-0.27)	0.89(0.78,1.01)
cg04955303	ADE	AEfit	0.13(0.09,0.19)	0.00(0.00,0.13)	0.00(0.00,0.00)	0.24(0.15,0.32)	7.68(6.30,9.25)	0.00(0.00,0.22)	0.32(0.22,0.42)	0.00(0.00,0.00)	0.00(0.00,0.00)	0.00(0.00,0.00)	6.25(5.46,7.20)	0.51(0.32,0.70)	0.71(0.62,0.81)
cg04960243	ADE	AEfit	0.12(0.07,0.17)	0.00(0.00,1.00)	0.00(0.00,0.00)	0.19(0.11,0.27)	7.82(6.43,9.40)	0.00(0.00,0.11)	0.07(0.00,0.17)	0.00(0.00,0.00)	0.00(0.00,0.00)	0.00(0.00,0.00)	6.18(5.40,7.11)	0.46(0.26,0.66)	0.94(0.83,1.08)
cg13667488	ADE	AEfit	0.11(0.06,0.15)	0.00(0.00,0.36)	0.00(0.00,0.00)	0.19(0.10,0.27)	7.79(6.40,9.37)	0.00(0.00,0.11)	0.28(0.18,0.38)	0.00(0.00,0.00)	0.00(0.00,0.00)	0.00(0.00,0.00)	6.20(5.42,7.14)	0.39(0.21,0.58)	0.69(0.61,0.80)
cg00530740	ADE	AEfit	-0.11(-0.17,-0.05)	-0.05(-0.25,0.00)	0.00(0.00,0.00)	-0.15(-0.24,-0.05)	7.57(6.19,9.15)	-0.06(-0.32,0.00)	0.17(0.07,0.27)	0.00(0.00,0.00)	0.00(0.00,0.00)	0.00(0.00,0.00)	6.31(5.50,7.28)	-0.34(-0.56,-0.12)	0.82(0.72,0.94)
cg13281868	ADE	AEfit	0.11(0.05,0.17)	0.03(0.00,0.27)	0.00(0.00,0.00)	0.16(0.06,0.25)	7.56(6.17,9.13)	0.03(0.00,0.30)	0.16(0.08,0.26)	0.00(0.00,0.00)	0.00(0.00,0.00)	0.00(0.00,0.00)	6.32(5.51,7.29)	0.37(0.14,0.58)	0.83(0.73,0.95)
cg05871997	ACE	AEfit	0.11(0.05,0.17)	0.00(0.00,1.00)	0.00(0.00,0.00)	0.12(0.04,0.20)	7.59(6.20,9.17)	0.09(0.00,0.36)	0.00(0.00,0.22)	0.00(0.00,0.00)	0.00(0.00,0.00)	0.24(0.03,0.33)	6.30(5.49,7.27)	0.30(0.10,0.51)	0.74(0.65,0.84)
cg09217350	ADE	AEfit	0.11(0.05,0.16)	0.00(0.00,1.00)	0.00(0.00,0.00)	0.17(0.08,0.25)	7.65(6.27,9.22)	0.00(0.00,0.18)	0.10(0.00,0.20)	0.00(0.00,0.00)	0.00(0.00,0.00)	0.00(0.00,0.00)	6.27(5.47,7.22)	0.40(0.20,0.61)	0.92(0.81,1.05)
[truncated: 566 more rows]

## Sheet: Supplementary Table 11
Supplementary Table 11 Parameter Estimates in Best-Fitting Bivariate Models for WC and CpGs with Phenotypic Correlations > 0.1 and Genetic Correlations < 0.1 (CpG Group ③)
[truncated: 100 more rows]

[truncated: 7 more sheets: Supplementary Table 12, Supplementary Table 13, Supplementary Table 14, Supplementary Table 15, Supplmentary Table 16, Supplementary Table 17, Supplementary Table 18]
